# Supplementary material for: Scrutinizing assortative mating in birds
Source: PLoS Biol. 2019 Feb 21;17(2):e3000156. doi: 10.1371/journal.pbio.3000156 (PMC6400405; doi:10.1371/journal.pbio.3000156)
Supplement: S1 Data — All the pairs that have been identified across the nine studies in which both pair members have at least one morphological record, including repeated records from different years. This data set also includes latitude and longitude of the nest site (Lambert azimuthal equal-area projection, units = meters) and year and, if available, the putative date of the first egg. (XLSX) [file pbio.3000156.s001.xlsx]

## Sheet: all raw pairs
species	id	IDfemale	IDmale	box	x	y	year	laying_date	known_laying_date
BB	5945	BB293	BBP590	BB351	122.586	22.7197	2011	2010-12-01	1
BB	5913	BBA459	BBK457	BB267	87.0857	20.345	2011	2010-12-14	1
BB	5869	BBA507	BBM937	BB196	74.2124	15.9813	2011	2010-12-21	1
BB	6248	BBA747	BBB116	BB			2010	2010-03-21	0
BB	5894	BBA747	BBN470	BB237	92.4709	20.0128	2011	2010-12-10	1
BB	6243	BBB834	BBF654	BB	77.2879	20.8133	2010	2010-03-21	0
BB	5874	BBB836	BBK456	BB204	73.7663	21.5587	2011	2010-12-01	1
BB	5885	BBB935	BBI573	BB217	59.1764	17.1781	2011	2010-12-01	1
BB	6251	BBB939	BBI239	BB			2010	2010-03-21	0
BB	6132	BBB945	BBJ835	BB788	101.548	57.9419	2011	2011-01-23	1
BB	6176	BBC104	BBF402	BB	109.747	34.9992	2011	2011-01-19	1
BB	5933	BBC110	BBI630	BB327	102.74	22.8967	2011	2010-12-07	1
BB	5871	BBC150	BBL960	BB198	78.5779	13.9992	2011	2010-12-14	1
BB	6240	BBC168	BBH514	BB			2010	2010-03-21	0
BB	6169	BBC168	BBH514	BB			2011	2011-01-11	1
BB	6153	BBC230	BBJ127	BB	146.024	33.0263	2010	2010-03-27	1
BB	6181	BBC573	BBH873	BB	64.7596	-0.697117	2011	2011-01-26	1
BB	6114	BBC634	BBI069	BB755	87.6216	59.5291	2011	2010-12-15	1
BB	6294	BBC771	BBH857	BB			2012	2012-02-03 12:00:00	0
BB	5899	BBE066	BBO636	BB244	94.69	35	2011	2010-12-11	1
BB	5961	BBE095	BBJ379	BB511	126.667	42.7017	2011	2010-12-20	1
BB	6192	BBE297	BBC477	BB	105.006	14.0905	2011	2011-02-14	1
BB	6156	BBE492	BBP975	BB	30.1043	7.4582	2010	2010-03-30	1
BB	5890	BBE867	BBJ924	BB233	92.8196	12.4142	2011	2010-12-22	1
BB	5932	BBE966	BBJ409	BB326	97.916	17.5957	2011	2010-12-06	1
BB	6012	BBF039	BBP332	BB594	63.5434	34.0119	2011	2010-12-21	1
BB	5903	BBF075	BBI315	BB252	77.6469	29.7606	2011	2011-01-22	1
BB	6293	BBF075	BBI315	BB			2012	2012-02-03 12:00:00	0
BB	6250	BBF268	BBN629	BB			2010	2010-03-21	0
BB	5889	BBF442	BBI615	BB232	90.1146	10.9345	2011	2010-12-09	1
BB	6150	BBF458	BBH525	BB	100.139	57.0483	2010	2010-03-21	1
BB	5941	BBF461	BBC009	BB341	101.091	14.9247	2011	2010-12-03	1
BB	5774	BBF463	BBH846	BB46	11.6979	6.54347	2011	2010-12-10	1
BB	6057	BBF487	BBI055	BB660	18.0841	32.119	2011	2011-01-09	1
BB	5904	BBF512	BBO045	BB253	77.9627	28.2685	2011	2010-12-23	1
BB	6149	BBF544	BBO259	BB	53.0403	32.9669	2010	2010-03-18	1
BB	6133	BBF594	BBG632	BB789	110.54	64.0865	2011	2011-01-03	1
BB	5986	BBF601	BBH320	BB547	102.452	44.5627	2011	2011-01-14	1
BB	6306	BBF601	BBJ366	BB			2013	2013-03-06 12:00:00	0
BB	6155	BBF639	BBF426	BB	50.23	54.9542	2010	2010-03-30	1
BB	5966	BBF819	BBMALE518	BB518	120.149	36.9257	2011	2010-12-26	1
BB	6091	BBF835	BBE189	BB722	50.7624	66.5329	2011	2010-12-30	1
BB	6241	BBF887	BBJ085	BB			2010	2010-03-21	0
BB	6259	BBF887	BBJ127	BB			2011	2010-12-13	0
BB	5848	BBFEM165	BBF789	BB165	51.348	11.7284	2011	2010-12-25	1
BB	5857	BBFEM181	BBN723	BB181	52.7223	5.48707	2011	2010-12-25	1
BB	5866	BBFEM193	BBP713	BB193	76.3721	10.0849	2011	2011-01-24	1
BB	5868	BBFEM195	BBR859	BB195	73.2104	16.815	2011	2010-12-19	1
BB	5935	BBFEM330	BBP546	BB330	108.647	27.0056	2011	2010-12-25	1
BB	5957	BBFEM370	BBL072	BB370	160.367	12.1565	2011	2010-12-09	1
BB	5761	BBFEM4	BBP302	BB4	7.49319	-11.1091	2011	2010-12-21	1
BB	5772	BBFEM42	BBP208	BB42	18.128	11.5736	2011	2010-12-17	1
BB	5776	BBFEM49	BBP226	BB49	8.36326	3.04398	2011	2010-12-18	1
BB	5996	BBFEM561	BBO406	BB561	89.6785	48.1801	2011	2011-01-27	1
BB	6010	BBFEM591	BBH637	BB591	79.7551	35.851	2011	2010-12-25	1
BB	6030	BBFEM618	BBI254	BB618	43.63	26.769	2011	2010-12-09	1
BB	5789	BBFEM66	BBO817	BB66	24.1064	9.60543	2011	2010-12-05	1
BB	6115	BBFEM756	BBI830	BB756	50.7531	50.5291	2011	2010-12-22	1
BB	5799	BBFEM86	BBJ488	BB86	53.7145	2.75223	2011	2010-12-08	1
BB	5765	BBFEM9	BBS037	BB9	19.3399	-9.48087	2011	2010-12-21	1
BB	6245	BBG187	BBI494	BB			2010	2010-03-21	0
BB	6013	BBG187	BBI494	BB595	67.8389	37.79	2011	2011-01-02	1
BB	6226	BBG187	BBI494	BB	69.5348	56.5488	2012	2012-03-18	1
BB	6065	BBG313	BBP088	BB670	-3.76505	40.1775	2011	2010-12-25	1
BB	6195	BBG329	BBL616	BB	32.7309	11.3297	2011	2011-02-26	1
BB	6276	BBG329	BBS479	BB			2012	2012-02-03 12:00:00	0
BB	5956	BBG336	BBB803	BB367	163.874	18.0746	2011	2010-12-07	1
BB	5891	BBG341	BBE965	BB234	90.7227	15.514	2011	2010-12-22	1
BB	5838	BBG354	BBL545	BB149	46.9001	18.9651	2011	2010-11-23	1
BB	5948	BBG379	BBG148	BB357	134.26	22.2723	2011	2010-11-27	1
BB	6238	BBG475	BBO894	BB			2010	2010-03-21	0
BB	5905	BBG721	BBP180	BB254	76.9719	25.105	2011	2010-12-16	1
BB	5794	BBG734	BBB825	BB76	34.8609	8.2998	2011	2010-12-08	1
BB	6210	BBG834	BBL809	BB	95.3332	108.883	2012	2012-02-01	1
BB	5925	BBG853	BBL805	BB316	99.1646	34.1014	2011	2010-12-18	1
BB	6201	BBG853	BBL805	BB			2012	2012-01-02	1
BB	6054	BBG876	BBH878	BB650	42.4515	14.9729	2011	2010-12-01	1
BB	6079	BBG888	BBJ247	BB705	35.4413	47.3132	2011	2010-11-30	1
BB	5884	BBH079	BBN115	BB216	57.1888	19.5745	2011	2010-12-18	1
BB	6145	BBH091	BBF251	BB			2010	2010-02-28	1
BB	6221	BBH091	BBX607	BB	-1.61448	16.3682	2012	2012-02-28	1
BB	6121	BBH142	BBI404	BB763	95.5378	63.5261	2011	2010-12-13	1
BB	5951	BBH162	BBO269	BB360	137.203	25.2396	2011	2010-12-12	1
BB	6074	BBH192	BBJ260	BB694	21.485	50.9578	2011	2010-12-20	1
BB	5909	BBH447	BBJ194	BB262	81.1961	16.1406	2011	2010-12-06	1
BB	5813	BBH501	BBK745	BB113	28.3289	20.523	2011	2010-11-29	1
BB	6282	BBH618	BBL621	BB			2012	2012-02-03 12:00:00	0
BB	6224	BBH743	BBX613	BB	72.3957	77.6908	2012	2012-03-06	1
BB	6196	BBH792	BBC622	BB	66.472	12.017	2011	2011-03-04	1
BB	5965	BBH810	BBK754	BB517	119.986	38.4585	2011	2010-12-06	1
BB	6301	BBH810	BBK754	BB			2013	2013-03-06 12:00:00	0
BB	6116	BBH828	BBH530	BB757	87.5163	62.3205	2011	2011-01-02	1
BB	5779	BBH837	BBP972	BB54	4.56463	13.3461	2011	2010-12-10	1
BB	6158	BBH850	BBI687	BB	71.2316	56.0478	2010	2010-04-21	1
BB	6266	BBH853	BBT877	BB			2011	2010-12-13	0
BB	6128	BBH856	BBI483	BB773	80.9438	53.963	2011	2010-12-07	1
BB	5821	BBH910	BBK606	BB123	20.0584	20.3463	2011	2010-11-28	1
BB	5845	BBH922	BBC464	BB162	57.6068	14.1915	2011	2010-12-06	1
BB	5917	BBH977	BBG472	BB306	120.894	24.1282	2011	2010-12-04	1
BB	5790	BBI025	BBN872	BB68	26.2196	9.40586	2011	2010-12-03	1
BB	5840	BBI029	BBJ277	BB155	52.0853	15.1178	2011	2010-12-03	1
BB	5834	BBI039	BBL511	BB143	45.0591	16.2414	2011	2010-12-01	1
BB	5785	BBI063	BBI140	BB60	10.7785	15.9977	2011	2010-12-04	1
BB	5976	BBI070	BBJ987	BB531	112.78	43.0548	2011	2010-12-08	1
BB	6031	BBI132	BBJ481	BB619	41.2969	26.578	2011	2010-12-03	1
BB	6068	BBI136	BBK452	BB681	4.01892	20.4331	2011	2010-12-04	1
BB	6237	BBI136	BBN045	BB			2010	2010-03-21	0
BB	5949	BBI138	BBI211	BB358	133.432	23.9668	2011	2010-12-26	1
BB	6051	BBI201	BBI190	BB646	34.96	29.23	2011	2010-12-07	1
BB	5912	BBI212	BBJ722	BB265	86.3508	18.6508	2011	2010-12-11	1
BB	6267	BBI216	BBO757	BB			2011	2010-12-13	0
BB	6297	BBI233	BBR253	BB			2012	2012-02-03 12:00:00	0
BB	6119	BBI309	BBP495	BB761	93.4342	67.3548	2011	2010-12-17	1
BB	6042	BBI311	BBF065	BB632	52.4549	31.1596	2011	2010-12-03	1
BB	5808	BBI335	BBJ278	BB104	35.1243	15.2238	2011	2010-11-23	1
BB	6281	BBI417	BBL623	BB	-18.3861	40.8862	2012	2012-02-03 12:00:00	0
BB	5910	BBI422	BBK860	BB263	83.1053	18.0498	2011	2010-12-10	1
BB	6174	BBI431	BBR739	BB			2011	2011-01-17	1
BB	5837	BBI436	BBI374	BB148	45.9348	19.8229	2011	2010-12-05	1
BB	5809	BBI439	BBJ685	BB105	38.4732	15.058	2011	2010-12-10	1
BB	6003	BBI441	BBI626	BB582	83.9069	37.5868	2011	2010-12-24	1
BB	5812	BBI480	BBP124	BB110	35.166	19.592	2011	2010-11-27	1
BB	5850	BBI491	BBJ539	BB167	77.26	2.81537	2011	2010-12-10	1
BB	6183	BBI517	BBC598	BB	-9.84577	-1.03483	2011	2011-01-28	1
BB	6022	BBI518	BBJ711	BB605	60.6454	32.437	2011	2010-12-07	1
BB	6126	BBI522	BBJ360	BB771	83.8446	54.6485	2011	2011-01-16	1
BB	5798	BBI576	BBJ526	BB85	56.9353	4.56377	2011	2010-11-27	1
BB	6208	BBI577	BBH589	BB	51.1735	91.8552	2012	2012-01-22	1
BB	6236	BBI591	BBN023	BB			2010	2010-03-21	0
BB	6277	BBI594	BBK666	BB			2012	2012-02-03 12:00:00	0
BB	6303	BBI594	BBK666	BB			2013	2013-03-06 12:00:00	0
BB	6159	BBI608	BBM944	BB	11.3096	26.3964	2010	2010-04-21	1
BB	6066	BBI608	BBN204	BB672	-4.83398	42.1728	2011	2011-02-03	1
BB	5839	BBI609	BBF238	BB154	47.8792	14.2444	2011	2010-11-27	1
BB	5980	BBI611	BBN309	BB537	103.789	36.267	2011	2010-12-18	1
BB	5989	BBI627	BBK489	BB553	99.6828	36.6873	2011	2010-12-04	1
BB	6286	BBI627	BBK489	BB			2012	2012-02-03 12:00:00	0
BB	6154	BBI657	BBH133	BB	9.07846	19.9569	2010	2010-03-30	1
BB	5767	BBI657	BBN966	BB18	-9.86975	-7.99237	2011	2011-01-11	1
BB	6127	BBI699	BBJ228	BB772	82.6875	53.0255	2011	2010-12-10	1
BB	6222	BBI699	BBJ228	BB	78.995	58.1962	2012	2012-03-03	1
BB	5843	BBI703	BBN684	BB160	54.778	22.4158	2011	2010-12-04	1
BB	5906	BBI745	BBO265	BB256	78.3652	28.632	2011	2010-11-29	1
BB	5902	BBI748	BBO337	BB250	80.1987	31.4801	2011	2010-12-03	1
BB	6151	BBI778	BBJ174	BB	79.5667	62.0474	2010	2010-03-24	1
BB	6173	BBI780	BBI751	BB	44.4638	33.2684	2011	2011-01-13	1
BB	6256	BBI783	BBR830	BB			2011	2010-12-13	0
BB	5973	BBI797	BBL519	BB528	108.505	36.4389	2011	2010-12-23	1
BB	6071	BBI874	BBJ200	BB687	-9.3957	44.2049	2011	2011-01-20	1
BB	5877	BBI877	BBF354	BB207	75.525	22.5911	2011	2010-12-08	1
BB	6060	BBI917	BBK210	BB664	26.6651	40.7197	2011	2010-12-03	1
BB	6120	BBI926	BBO568	BB762	92.5452	61.9655	2011	2010-12-24	1
BB	6165	BBI937	BBF451	BB	126.718	115.265	2012	2011-01-06	1
BB	6164	BBI937	BBR912	BB	127.914	37.8547	2011	2011-01-06	1
BB	6101	BBI938	BBG018	BB734	68.848	49.4129	2011	2010-12-18	1
BB	6227	BBI983	BBM363	BB	61.6526	41.4335	2012	2012-05-04	1
BB	6260	BBI984	BBT891	BB			2011	2010-12-13	0
BB	5806	BBI987	BBMALE102	BB102	37.4498	14.8094	2011	2010-12-02	1
BB	5865	BBI991	BBK795	BB192	73.4041	14.8311	2011	2010-12-20	1
BB	6234	BBJ019	BBG825	BB			2010	2010-03-21	0
BB	6288	BBJ021	BBJ212	BB			2012	2012-02-03 12:00:00	0
BB	5823	BBJ035	BBN997	BB125	15.3769	22.4135	2011	2010-12-14	1
BB	5771	BBJ081	BBI187	BB40	15.2152	2.95754	2011	2010-11-27	1
BB	6148	BBJ095	BBJ675	BB	71.3365	64.1853	2010	2010-03-18	1
BB	6146	BBJ144	BBJ701	BB	138.016	30.36	2010	2010-03-09	1
BB	5827	BBJ164	BBJ754	BB135	49.2583	10.6074	2011	2010-11-20	1
BB	5802	BBJ187	BBI133	BB90	53.7453	7.3809	2011	2010-12-05	1
BB	5984	BBJ195	BBO408	BB545	109.405	40.7169	2011	2010-12-06	1
BB	5810	BBJ227	BBN803	BB107	40.6416	20.1166	2011	2010-12-07	1
BB	6152	BBJ241	BBK542	BB	10.5292	5.27567	2010	2010-03-24	1
BB	5824	BBJ241	BBK542	BB126	24.2068	7.10534	2011	2010-11-27	1
BB	6049	BBJ248	BBJ842	BB643	43.6896	31.0687	2011	2010-12-11	1
BB	6262	BBJ256	BBI067	BB			2011	2010-12-13	0
BB	6263	BBJ256	BBI067	BB			2011	2010-12-13	0
BB	6284	BBJ256	BBR427	BB			2012	2012-02-03 12:00:00	0
BB	6302	BBJ256	BBS183	BB			2013	2013-03-06 12:00:00	0
BB	6083	BBJ257	BBN198	BB711	49.2397	42.9479	2011	2010-12-10	1
BB	6096	BBJ259	BBO328	BB728	40.5381	60.1154	2011	2011-01-31	1
BB	5801	BBJ276	BBJ533	BB88	54.7347	7.07339	2011	2010-11-17	1
BB	6014	BBJ279	BBK730	BB596	65.6014	26.3014	2011	2010-12-08	1
BB	6032	BBJ280	BBM271	BB620	45.0729	26.2656	2011	2010-11-25	1
BB	5820	BBJ283	BBJ959	BB122	23.1703	17.242	2011	2010-12-13	1
BB	6028	BBJ287	BBK519	BB615	45.7458	28.777	2011	2010-12-24	1
BB	5946	BBJ303	BBL751	BB353	129.752	21.3228	2011	2010-12-12	1
BB	6239	BBJ310	BBL519	BB			2010	2010-03-21	0
BB	5769	BBJ311	BBJ733	BB35	6.36036	-3.97439	2011	2010-12-02	1
BB	6029	BBJ351	BBI434	BB616	44.398	28.824	2011	2010-12-06	1
BB	5795	BBJ375	BBJ504	BB78	37.5059	9.34172	2011	2010-11-22	1
BB	6185	BBJ382	BBI173	BB	96.9893	59.3815	2011	2011-02-01	1
BB	6197	BBJ387	BBH960	BB	65.3143	19.7255	2011	2011-03-10	1
BB	6062	BBJ401	BBO296	BB666	8.59326	36.4589	2011	2010-12-12	1
BB	5930	BBJ406	BBC015	BB323	100.399	24.6031	2011	2010-12-10	1
BB	5988	BBJ411	BBK669	BB552	101.136	36.434	2011	2010-12-07	1
BB	6138	BBJ422	BBJ460	BB867			2011	2010-12-08	1
BB	6103	BBJ471	BBO500	BB736	71.7607	51.4691	2011	2010-12-17	1
BB	6242	BBJ494	BBM935	BB			2010	2010-03-21	0
BB	6019	BBJ494	BBM935	BB602	57.0203	27.4294	2011	2010-12-06	1
BB	6098	BBJ528	BBN604	BB730	63.4071	44.9435	2011	2010-12-12	1
BB	6046	BBJ542	BBO374	BB638	41.455	47.9016	2011	2010-12-12	1
BB	6086	BBJ633	BBH983	BB715	54.1731	52.5863	2011	2010-12-19	1
BB	6104	BBJ662	BBI488	BB738	65.4805	54.6576	2011	2011-01-01	1
BB	6089	BBJ671	BBK645	BB719	50.6782	56.9155	2011	2011-01-02	1
BB	6085	BBJ680	BBI847	BB713	54.2807	44.1868	2011	2010-12-06	1
BB	5995	BBJ692	BBK881	BB560	88.5382	47.2339	2011	2011-01-07	1
BB	5939	BBJ712	BBC623	BB337	106.057	18.6965	2011	2010-12-04	1
BB	5805	BBJ726	BBJ480	BB101	39.7991	9.34285	2011	2010-12-04	1
BB	6078	BBJ740	BBF068	BB703	37.4757	52.2656	2011	2010-12-17	1
BB	6081	BBJ746	BBI389	BB708	41.2194	43.087	2011	2010-12-13	1
BB	5994	BBJ759	BBJ366	BB559	86.7389	44.0534	2011	2010-12-09	1
BB	6052	BBJ769	BBG123	BB648	38.1857	28.0881	2011	2010-11-17	1
BB	6005	BBJ783	BBO479	BB584	74.9973	35.1827	2011	2010-12-07	1
BB	6141	BBJ817	BBK753	BB			2010	2010-01-23	1
BB	6136	BBJ818	BBO516	BB794	97.7635	65.2959	2011	2010-12-11	1
BB	6002	BBJ858	BBF569	BB569	78.9227	36.1771	2011	2010-11-28	1
BB	5881	BBJ902	BBO177	BB212	61.3589	18.6194	2011	2010-12-18	1
BB	5968	BBJ918	BBJ085	BB520	118.549	36.6771	2011	2010-12-14	1
BB	6246	BBJ945	BBE437	BB	66.4061	30.8163	2010	2010-03-21	0
BB	6063	BBJ958	BBJ947	BB668	-3.00402	29.1476	2011	2010-12-04	1
BB	6216	BBJ958	BBJ947	BB	2.26378	25.9768	2012	2012-02-20	1
BB	6008	BBK006	BBJ531	BB588	71.031	35.6417	2011	2010-12-18	1
BB	6070	BBK076	BBL617	BB686	13.1128	58.2683	2011	2010-12-13	1
BB	5784	BBK453	BBF077	BB59	6.83835	18.6197	2011	2010-12-09	1
BB	6073	BBK455	BBMALE693	BB693	23.7376	48.288	2011	2010-12-27	1
BB	5922	BBK460	BBH888	BB312	108.735	31.5459	2011	2010-12-12	1
BB	6025	BBK491	BBH477	BB610	45.9298	40.6936	2011	2010-11-27	1
BB	6264	BBK547	BBN223	BB			2011	2010-12-13	0
BB	6058	BBK591	BBM299	BB662	18.0908	33.856	2011	2010-12-08	1
BB	5783	BBK603	BBJ173	BB58	8.26078	15.4643	2011	2010-11-27	1
BB	6214	BBK603	BBP084	BB	3.80356	8.15677	2012	2012-02-08	1
BB	5855	BBK648	BBP259	BB177	65.2188	-3.98653	2011	2010-11-28	1
BB	5858	BBK665	BBO021	BB182	61.8352	11.9933	2011	2010-12-06	1
BB	6143	BBK667	BBI021	BB	10.0178	7.66529	2010	2010-02-22	1
BB	5817	BBK667	BBN887	BB119	24.4702	15.8947	2011	2010-11-28	1
BB	6147	BBK734	BBH154	BB	123.612	109.72	2010	2010-03-15	1
BB	6254	BBK752	BBJ428	BB			2011	2010-12-13	0
BB	6108	BBK833	BBO581	BB744	66.7386	66.6689	2011	2010-12-06	1
BB	5777	BBK856	BBJ434	BB50	9.93858	2.2945	2011	2010-11-27	1
BB	5864	BBK859	BBJ410	BB191	68.832	13.4988	2011	2010-12-12	1
BB	5938	BBK877	BBG134	BB336	106.008	19.813	2011	2010-12-09	1
BB	6084	BBK901	BBJ941	BB712	50.5495	47.73	2011	2010-12-06	1
BB	5975	BBK946	BBN840	BB530	125.835	46.5513	2011	2010-12-23	1
BB	5937	BBK967	BBM817	BB335	106.778	18.4125	2011	2011-01-08	1
BB	5829	BBL014	BBL602	BB137	47.4832	13.8085	2011	2010-11-22	1
BB	5926	BBL073	BBF102	BB317	97.4101	35.1249	2011	2010-12-01	1
BB	6285	BBL073	BBF102	BB			2012	2012-02-03 12:00:00	0
BB	6064	BBL114	BBO507	BB669	6.63473	29.935	2011	2010-12-23	1
BB	5878	BBL394	BBH198	BB209	71.0194	24.7042	2011	2010-12-03	1
BB	5863	BBL470	BBL603	BB189	67.8516	12.4453	2011	2010-12-06	1
BB	6123	BBL472	BBJ101	BB766	78.5859	49.5865	2011	2010-12-15	1
BB	5927	BBL541	BBI226	BB318	97.261	33.3573	2011	2010-12-03	1
BB	5818	BBL608	BBM979	BB120	22.7849	14.5797	2011	2010-11-23	1
BB	6059	BBL619	BBI163	BB663	16.9337	35.2349	2011	2010-12-14	1
BB	5768	BBL620	BBMALE33	BB33	2.94929	-2.8481	2011	2010-11-27	1
BB	6061	BBL678	BBN688	BB665	12.3304	40.0824	2011	2011-01-14	1
BB	5944	BBL695	BBP312	BB349	114.177	12.097	2011	2010-12-14	1
BB	6229	BBL731	BBS080	BB	153.662	40.3435	2013	2013-02-27	1
BB	6274	BBL752	BBN716	BB			2012	2012-02-03 12:00:00	0
BB	6258	BBL753	BBJ734	BB			2011	2010-12-13	0
BB	5793	BBL758	BBN067	BB75	32.8079	7.65909	2011	2010-12-05	1
BB	5862	BBL759	BBI497	BB187	62.0856	13.9361	2011	2010-12-05	1
BB	5849	BBL760	BBG533	BB166			2011	2010-11-30	1
BB	5936	BBL766	BBMALE334	BB334	108.367	20.2081	2011	2010-12-16	1
BB	5911	BBL767	BBN217	BB264	84.1583	16.064	2011	2010-12-14	1
BB	6144	BBL770	BBL615	BB	18.8117	4.27086	2010	2010-02-22	1
BB	5803	BBL797	BBK741	BB97	31.0942	15.3682	2011	2010-11-19	1
BB	6213	BBL832	BBJ365	BB	21.5942	117.478	2012	2012-02-04	1
BB	6000	BBL832	BBK958	BB566	79.2221	41.179	2011	2010-12-05	1
BB	5962	BBL844	BBH285	BB512	127.211	43.4879	2011	2010-12-07	1
BB	5828	BBL892	BBM432	BB136	46.1652	11.555	2011	2010-11-26	1
BB	5860	BBL974	BBP107	BB185	62.8338	17.3795	2011	2010-12-25	1
BB	6036	BBL995	BBJ043	BB626	49.4345	24.0238	2011	2010-11-22	1
BB	6095	BBM009	BBG621	BB727	42.817	58.6555	2011	2010-12-04	1
BB	6090	BBM089	BBJ668	BB721	49.6322	63.0293	2011	2010-12-13	1
BB	5847	BBM317	BBC419	BB164	55.0524	9.75102	2011	2010-11-28	1
BB	5778	BBM475	BBF251	BB53	2.70208	11.6997	2011	2010-12-13	1
BB	6279	BBM475	BBF251	BB			2012	2012-02-03 12:00:00	0
BB	6075	BBM515	BBL970	BB695	25.1785	42.5091	2011	2010-12-06	1
BB	5929	BBM572	BBM188	BB321	101.45	24.9597	2011	2010-11-30	1
BB	6175	BBM934	BBN395	BB	25.9103	8.68905	2011	2011-01-18	1
BB	5872	BBM940	BBP976	BB200	68.8024	20.2722	2011	2010-11-26	1
BB	5952	BBM961	BBR669	BB361	141.894	29.8859	2011	2011-01-16	1
BB	6037	BBM963	BBN929	BB627	48.6054	26.1179	2011	2010-12-04	1
BB	5950	BBM981	BBG909	BB359	118.1	18.6145	2011	2010-12-15	1
BB	6235	BBM986	BBI595	BB			2010	2010-03-21	0
BB	6009	BBM986	BBJ544	BB589	71.3534	34.4014	2011	2010-11-29	1
BB	6228	BBN022	BBL754	BB	-0.556882	6.70704	2012	2012-05-31	1
BB	5856	BBN114	BBO420	BB179	62.9612	-0.535899	2011	2010-11-20	1
BB	6178	BBN205	BBK755	BB	110.555	25.0324	2011	2011-01-22	1
BB	5852	BBN308	BBJ414	BB169	74.0859	1.16018	2011	2010-12-12	1
BB	5814	BBN317	BBG603	BB115	32.6644	16.5972	2011	2010-12-18	1
BB	5826	BBN399	BBN599	BB131	47.5549	5.31883	2011	2010-12-07	1
BB	5934	BBN474	BBM942	BB329	109.068	25.4588	2011	2010-12-14	1
BB	6200	BBN474	BBR349	BB			2012	2012-01-01	1
BB	6298	BBN474	BBS749	BB			2013	2013-03-06 12:00:00	0
BB	6157	BBN478	BBN997	BB	12.11	22.07	2010	2010-04-08	1
BB	5991	BBN490	BBL855	BB555	92.5456	42.7025	2011	2010-12-13	1
BB	5883	BBN539	BBMALE214	BB214	59.391	19.1577	2011	2010-12-15	1
BB	6244	BBN539	BBO544	BB			2010	2010-03-21	0
BB	6048	BBN565	BBO303	BB641	43.5253	35.0778	2011	2010-12-07	1
BB	5955	BBN566	BBN462	BB365	144.863	18.0616	2011	2010-12-09	1
BB	6296	BBN571	BBX603	BB			2012	2012-02-03 12:00:00	0
BB	6102	BBN628	BBN481	BB735	69.6696	53.0102	2011	2010-12-22	1
BB	6184	BBN658	BBP072	BB	-17.6099	35.5753	2011	2011-01-30	1
BB	6110	BBN705	BBH794	BB748	71.7587	62.9661	2011	2010-12-03	1
BB	6217	BBN705	BBH794	BB	74.6861	58.9424	2012	2012-02-20	1
BB	5970	BBN714	BBI871	BB524	113.315	37.8258	2011	2011-01-02	1
BB	5974	BBN714	BBS464	BB529	109.262	37.8485	2011	2011-01-17	1
BB	5900	BBN715	BBK017	BB246	76.9835	22.9186	2011	2010-12-02	1
BB	6247	BBN736	BBF083	BB			2010	2010-03-21	0
BB	5895	BBN736	BBF083	BB238	91.7994	21.7916	2011	2010-12-01	1
BB	5822	BBN762	BBN384	BB124	16.7548	19.1374	2011	2010-12-02	1
BB	5804	BBN768	BBN683	BB98	30.0705	16.3993	2011	2010-11-30	1
BB	6142	BBN770	BBI314	BB			2010	2010-02-02	1
BB	6056	BBN774	BBMALE659	BB659	16.201	31.1059	2011	2010-11-27	1
BB	6193	BBN805	BBN678	BB			2011	2011-02-15	1
BB	6112	BBN807	BBJ652	BB750	70.7588	57.895	2011	2010-12-01	1
BB	5870	BBN819	BBH942	BB197	76.4482	15.7101	2011	2010-11-30	1
BB	6004	BBN826	BBP201	BB583	76.4146	34.5513	2011	2010-11-18	1
BB	5782	BBN901	BBM361	BB57	6.21246	17.5405	2011	2010-11-28	1
BB	5835	BBN906	BBF532	BB146	44.2825	19.2959	2011	2010-11-30	1
BB	5931	BBN912	BBO766	BB324	101.891	25.6097	2011	2010-11-27	1
BB	5901	BBN936	BBI595	BB248	81.9224	32.3809	2011	2010-12-06	1
BB	5867	BBN958	BBB925	BB194	76.8355	13.7327	2011	2010-12-05	1
BB	6100	BBN964	BBO751	BB732	62.5771	46.36	2011	2010-12-18	1
BB	5897	BBN973	BBP159	BB240	92.1301	25.3648	2011	2010-11-28	1
BB	5841	BBN992	BBG783	BB156	59.8867	18.2847	2011	2010-12-03	1
BB	6252	BBO002	BBN701	BB			2010	2010-03-21	0
BB	6082	BBO066	BBR488	BB709	43.5195	43.2112	2011	2011-01-06	1
BB	5999	BBO221	BBM087	BB564			2011	2010-11-29	1
BB	6018	BBO227	BBO587	BB600	62.7531	30.0581	2011	2010-12-01	1
BB	5791	BBO260	BBH137	BB72	27.441	10.4532	2011	2010-12-14	1
BB	6040	BBO305	BBM211	BB630	52.3581	28.5219	2011	2010-12-05	1
BB	6099	BBO330	BBP646	BB731	65.8205	45.6277	2011	2010-12-24	1
BB	5972	BBO339	BBO548	BB527	110.628	34.5065	2011	2010-12-20	1
BB	5762	BBO380	BBH803	BB6	12.0269	-10.0918	2011	2010-12-13	1
BB	6131	BBO437	BBM678	BB785	107.277	53.8745	2011	2010-12-06	1
BB	6077	BBO454	BBO153	BB701	30.4452	50.5703	2011	2010-12-04	1
BB	5898	BBO485	BBJ373	BB242	91.0688	28.2181	2011	2010-12-13	1
BB	6194	BBO512	BBO406	BB	67.0033	66.4112	2012	2011-02-21	1
BB	6093	BBO539	BBJ984	BB725	46.0193	57.2557	2011	2010-11-29	1
BB	5781	BBO546	BBN129	BB56	-2.44847	13.9382	2011	2010-12-25	1
BB	6045	BBO593	BBF525	BB637	40.3594	33.9952	2011	2010-12-13	1
BB	6172	BBO663	BBH574	BB	26.7018	8.86121	2011	2011-01-12	1
BB	5907	BBO765	BBP319	BB257	78.5221	26.7371	2011	2010-12-25	1
BB	5831	BBO776	BBH248	BB139	43.5951	10.3379	2011	2010-11-26	1
BB	5964	BBO798	BBF091	BB515	116.688	41.0662	2011	2010-12-21	1
BB	6273	BBO809	BBP556	BB			2011	2010-12-13	0
BB	6118	BBO969	BBH024	BB760	91.5874	63.8474	2011	2010-12-17	1
BB	5987	BBP082	BBJ367	BB551	101.245	40.4337	2011	2010-11-29	1
BB	5918	BBP090	BBK800	BB307	118.139	24.8128	2011	2010-12-01	1
BB	5787	BBP105	BBI706	BB64	21.9533	7.7166	2011	2010-12-01	1
BB	6094	BBP135	BBI021	BB726	44.5276	54.6064	2011	2010-12-04	1
BB	5816	BBP151	BBO122	BB118	25.1472	16.0102	2011	2010-12-22	1
BB	6166	BBP155	BBS394	BB			2011	2011-01-07	1
BB	5811	BBP170	BBO492	BB108	39.4188	24.5712	2011	2010-11-29	1
BB	6033	BBP183	BBL935	BB621	46.5144	22.8095	2011	2010-12-01	1
BB	5792	BBP185	BBP825	BB73	26.1484	6.78456	2011	2010-12-20	1
BB	5919	BBP202	BBP718	BB308	114.871	29.8656	2011	2010-12-16	1
BB	6024	BBP203	BBO569	BB609	50.3711	40.9205	2011	2010-12-03	1
BB	5796	BBP211	BBN497	BB79	29.6956	1.52272	2011	2010-12-17	1
BB	5788	BBP229	BBK542	BB65	22.5316	6.55057	2011	2010-12-06	1
BB	5773	BBP241	BBP084	BB45	10.6435	10.7464	2011	2010-12-15	1
BB	6020	BBP257	BBK794	BB603	59.7449	30.2076	2011	2010-12-09	1
BB	5969	BBP261	BBE363	BB522	117.187	34.8135	2011	2010-12-16	1
BB	6088	BBP274	BBP885	BB717	51.933	55.3389	2011	2010-12-26	1
BB	5990	BBP276	BBO340	BB554	99.5327	39.0844	2011	2010-12-02	1
BB	6233	BBP278	BBN849	BB			2010	2010-03-21	0
BB	6072	BBP280	BBN609	BB692	18.2248	43.7573	2011	2010-12-12	1
BB	5807	BBP282	BBO235	BB103	37.1461	16.3307	2011	2010-11-29	1
BB	5943	BBP295	BBN411	BB344	94.0404	14.6407	2011	2010-12-11	1
BB	6257	BBP296	BBK907	BB	114.671	38.3923	2011	2010-12-13	0
BB	6021	BBP303	BBJ550	BB604	61.7421	31.6464	2011	2010-12-17	1
BB	5851	BBP314	BBO495	BB168	75.9078	1.08695	2011	2010-12-02	1
BB	5797	BBP322	BBP238	BB84	57.7053	3.01944	2011	2010-12-04	1
BB	5982	BBP331	BBP250	BB542	105.868	42.1242	2011	2010-12-21	1
BB	5844	BBP338	BBO544	BB161	51.9336	22.9694	2011	2010-12-03	1
BB	5853	BBP355	BBO781	BB170	72.3473	0.769954	2011	2010-12-17	1
BB	5893	BBP356	BBB116	BB236	90.5109	20.8827	2011	2010-12-17	1
BB	6292	BBP356	BBS263	BB			2012	2012-02-03 12:00:00	0
BB	5940	BBP368	BBP159	BB340	101.619	13.6729	2011	2010-12-10	1
BB	6219	BBP377	BBM364	BB	13.1097	53.2034	2012	2012-02-26	1
BB	6053	BBP377	BBP731	BB649	37.6914	25.1899	2011	2010-12-10	1
BB	5978	BBP384	BBJ376	BB535	107.83	34.025	2011	2010-12-08	1
BB	6205	BBP384	BBJ376	BB			2012	2012-01-06	1
BB	6265	BBP394	BBE892	BB			2011	2010-12-13	0
BB	6105	BBP399	BBK550	BB739	67.8946	55.5645	2011	2010-12-01	1
BB	5786	BBP400	BBJ479	BB61	15.8372	16.8231	2011	2010-12-25	1
BB	6106	BBP402	BBJ442	BB740	63.0955	56.6478	2011	2010-12-19	1
BB	6006	BBP425	BBP734	BB585	74.0944	37.9731	2011	2010-12-10	1
BB	5977	BBP426	BBP941	BB534	107.54	37.339	2011	2010-12-18	1
BB	6129	BBP428	BBR181	BB777	78.2397	50.5125	2011	2011-01-16	1
BB	5963	BBP460	BBI656	BB513	119.182	42.8051	2011	2010-12-08	1
BB	5916	BBP483	BBA566	BB305	117.843	27.6701	2011	2010-12-23	1
BB	6255	BBP488	BBS698	BB			2011	2010-12-13	0
BB	6109	BBP489	BBP555	BB746	70.5122	64.1381	2011	2010-12-30	1
BB	6304	BBP496	BBP885	BB			2013	2013-03-06 12:00:00	0
BB	6249	BBP503	BBJ714	BB			2010	2010-03-21	0
BB	6034	BBP517	BBM383	BB623	46.52	25.6661	2011	2010-12-21	1
BB	6232	BBP517	BBX395	BB	156.96	40.8866	2013	2013-04-01	1
BB	5971	BBP532	BBK809	BB526	113.239	33.4528	2011	2010-11-24	1
BB	5979	BBP534	BBJ687	BB536	106.112	34.0145	2011	2010-12-17	1
BB	5876	BBP548	BBP658	BB206	77.1407	20.8948	2011	2010-12-13	1
BB	6067	BBP560	BBE454	BB673	-2.92	43.4391	2011	2010-12-07	1
BB	5892	BBP591	BBH511	BB235	89.399	13.952	2011	2010-12-09	1
BB	5915	BBP592	BBN716	BB304	120.247	31.3996	2011	2010-12-07	1
BB	6203	BBP592	BBP470	BB			2012	2012-01-05	1
BB	6300	BBP602	BBI675	BB	103.049	73.606	2013	2013-03-06 12:00:00	0
BB	6212	BBP606	BBB891	BB	124.731	129.452	2012	2012-02-03	1
BB	5997	BBP607	BBP171	BB562	84.2662	47.8532	2011	2010-12-07	1
BB	5815	BBP614	BBN902	BB117	23.5488	19.7507	2011	2010-12-16	1
BB	6134	BBP615	BBC548	BB790	105.208	64.62	2011	2010-12-18	1
BB	5960	BBP640	BBO410	BB510	126.556	34.6509	2011	2010-12-29	1
BB	6218	BBP642	BBK104	BB			2012	2012-02-25	1
BB	6011	BBP653	BBO453	BB593	62.3597	31.3751	2011	2010-12-08	1
BB	5942	BBP655	BBP337	BB342	99.4982	13.048	2011	2010-12-22	1
BB	6177	BBP664	BBG106	BB	114.384	24.0002	2011	2011-01-19	1
BB	6182	BBP676	BBN828	BB			2011	2011-01-26	1
BB	5842	BBP679	BBL884	BB157	52.6033	25.053	2011	2010-12-15	1
BB	6015	BBP712	BBN767	BB597	67.3238	36.1566	2011	2010-12-08	1
BB	5914	BBP716	BBP470	BB303	121.447	28.6427	2011	2010-12-24	1
BB	6290	BBP716	BBR071	BB			2012	2012-02-03 12:00:00	0
BB	6291	BBP716	BBR071	BB			2012	2012-02-03 12:00:00	0
BB	6220	BBP735	BBM426	BB	135.025	103.183	2012	2012-02-26	1
BB	5780	BBP746	BBMALE55	BB55	-2.47024	12.7703	2011	2010-12-25	1
BB	6027	BBP750	BBL806	BB614	48.9499	30.2657	2011	2010-12-03	1
BB	5993	BBP791	BBN023	BB558	87.1068	42.1186	2011	2010-12-04	1
BB	5775	BBP805	BBJ269	BB47	10.2482	6.11583	2011	2010-12-09	1
BB	6113	BBP890	BBS281	BB751	78.1959	62.8255	2011	2011-01-06	1
BB	5861	BBP899	BBF045	BB186	62.8038	15.9094	2011	2010-12-08	1
BB	6069	BBP904	BBMALE685	BB685	5.29866	53.4238	2011	2010-12-21	1
BB	6125	BBP955	BBN976	BB769	96.486	52.737	2011	2010-12-07	1
BB	5770	BBP973	BBK554	BB36	7.1989	-0.125657	2011	2010-11-27	1
BB	6023	BBP989	BBR073	BB607	53.4286	38.4786	2011	2010-12-29	1
BB	6130	BBR070	BBN975	BB781	101.643	53.8687	2011	2010-12-04	1
BB	6270	BBR074	BBS512	BB	63.1048	28.2148	2011	2010-12-13	0
BB	6076	BBR078	BBR284	BB699	33.1619	44.8805	2011	2010-12-19	1
BB	6047	BBR080	BBR466	BB640	35.1477	39.2448	2011	2011-01-02	1
BB	5882	BBR116	BBR565	BB213	60.0187	18.2369	2011	2010-12-09	1
BB	5833	BBR131	BBO720	BB141	43.5097	13.4481	2011	2010-12-22	1
BB	6039	BBR156	BBP392	BB629	53.7276	27.8797	2011	2010-12-07	1
BB	5908	BBR228	BBMALE258	BB258	79.1518	24.5852	2011	2010-12-18	1
BB	6026	BBR231	BBJ542	BB613	47.3617	31.6271	2011	2010-12-05	1
BB	6209	BBR246	BBE437	BB	74.129	47.7942	2012	2012-01-24	1
BB	6007	BBR246	BBP172	BB586	75.574	39.4867	2011	2010-12-13	1
BB	5924	BBR250	BBS085	BB315	100.947	33.8509	2011	2010-12-20	1
BB	6035	BBR265	BBP924	BB625	48.8689	27.832	2011	2010-12-25	1
BB	5928	BBR280	BBP357	BB319	94.262	28.4414	2011	2010-12-19	1
BB	6162	BBR283	BBR346	BB	128.234	40.6734	2011	2011-01-01	1
BB	6272	BBR291	BBP493	BB			2011	2010-12-13	0
BB	6206	BBR348	BBS394	BB			2012	2012-01-13	1
BB	6097	BBR361	BBJ867	BB729	37.1757	54.8622	2011	2011-01-05	1
BB	6230	BBR402	BBI211	BB	157.945	36.5239	2013	2013-03-02	1
BB	6189	BBR402	BBS366	BB	42.0875	24.6303	2011	2011-02-08	1
BB	5875	BBR430	BBO409	BB205	75.6837	18.3837	2011	2010-12-23	1
BB	6190	BBR455	BBI406	BB	98.708	66.7486	2011	2011-02-12	1
BB	5954	BBR477	BBP833	BB363	132.957	27.9243	2011	2010-12-18	1
BB	6261	BBR495	BBP364	BB			2011	2010-12-13	0
BB	5846	BBR513	BBF680	BB163	55.1242	11.6355	2011	2010-12-08	1
BB	6161	BBR537	BBR128	BB	128.429	35.5447	2011	2011-01-01	1
BB	6308	BBR559	BBJ504	BB			2013	2013-03-06 12:00:00	0
BB	5800	BBR559	BBMALE87	BB87	53.3441	4.07547	2011	2010-11-30	1
BB	5760	BBR564	BBP444	BB10	21.0334	-6.12729	2011	2010-12-17	1
BB	6171	BBR570	BBJ298	BB	125.035	30.8695	2011	2011-01-11	1
BB	5854	BBR579	BBR650	BB171	70.3226	-1.00659	2011	2010-12-18	1
BB	6139	BBR593	BBN734	BB923	58.5604	22.4232	2011	2010-12-24	1
BB	6305	BBR628	BBK457	BB			2013	2013-03-06 12:00:00	0
BB	5896	BBR628	BBP422	BB239	92.2768	23.0555	2011	2010-12-01	1
BB	5886	BBR635	BBP330	BB218	57.2757	16.3643	2011	2010-12-11	1
BB	5763	BBR636	BBMALE7	BB7	11.0484	-11.8479	2011	2010-12-23	1
BB	5967	BBR640	BBN974	BB519	118.387	39.341	2011	2010-12-18	1
BB	5983	BBR642	BBP219	BB543	107.183	43.1003	2011	2010-12-12	1
BB	6299	BBR661	BBT351	BB			2013	2013-03-06 12:00:00	0
BB	5998	BBR662	BBP325	BB563	80.5445	41.8686	2011	2010-12-25	1
BB	6295	BBR662	BBX605	BB			2012	2012-02-03 12:00:00	0
BB	5947	BBR666	BBP158	BB354	118.113	29.7981	2011	2010-12-10	1
BB	6179	BBR700	BBN046	BB			2011	2011-01-24	1
BB	6107	BBR708	BBS326	BB743	63.6379	67.0757	2011	2011-01-02	1
BB	5825	BBR713	BBR534	BB128	31.7445	-3.97906	2011	2010-12-18	1
BB	6215	BBR732	BBP667	BB	94.6929	122.191	2012	2012-02-15	1
BB	6280	BBR746	BBJ426	BB			2012	2012-02-03 12:00:00	0
BB	5830	BBR783	BBH302	BB138	44.8332	8.40194	2011	2010-12-16	1
BB	5819	BBR793	BBP225	BB121	21.4182	12.0203	2011	2010-12-29	1
BB	6207	BBR835	BBT140	BB	90.963	10.1097	2012	2012-01-18	1
BB	6187	BBR839	BBH877	BB	26.9573	27.7356	2011	2011-02-06	1
BB	5764	BBR853	BBP513	BB8	15.9349	-9.2	2011	2010-12-14	1
BB	5879	BBR858	BBS391	BB210	63.3204	26.0648	2011	2010-12-15	1
BB	5766	BBR860	BBR125	BB15	-5.47509	-6.76117	2011	2011-01-04	1
BB	6137	BBR913	BBC529	BB864	145.593	27.9323	2011	2011-01-01	1
BB	5985	BBR924	BBR577	BB546	108.616	46.5802	2011	2010-12-23	1
BB	6289	BBR926	BBP556	BB			2012	2012-02-03 12:00:00	0
BB	5981	BBR932	BBMALE538	BB538	104.523	37.3608	2011	2010-12-16	1
BB	6044	BBR970	BBP305	BB635	45.232	38.8031	2011	2010-12-16	1
BB	5953	BBS012	BBR638	BB362	139.681	32.1263	2011	2011-03-29	1
BB	6191	BBS016	BBS010	BB			2011	2011-02-14	1
BB	6092	BBS058	BBP569	BB724	45.38	58.0042	2011	2010-12-26	1
BB	5836	BBS072	BBR069	BB147	45.2557	19.6972	2011	2010-12-23	1
BB	6278	BBS075	BBO497	BB			2012	2012-02-03 12:00:00	0
BB	5873	BBS075	BBS151	BB203	72.8934	22.7916	2011	2010-12-23	1
BB	5888	BBS078	BBA497	BB231	90.8818	11.4409	2011	2010-12-11	1
BB	5859	BBS081	BBR711	BB183	64.5678	12.6163	2011	2010-12-30	1
BB	5958	BBS083	BBJ224	BB508	124.687	35.7623	2011	2010-12-06	1
BB	6122	BBS090	BBJ714	BB765	93.777	59.2489	2011	2010-12-24	1
BB	6167	BBS092	BBS144	BB	84.254	35.1224	2011	2011-01-09	1
BB	6186	BBS096	BBS005	BB	32.627	18.9391	2011	2011-02-02	1
BB	5959	BBS126	BBR750	BB509	123.922	35.1094	2011	2010-12-22	1
BB	5923	BBS133	BBP432	BB313	105.533	33.8925	2011	2010-12-23	1
BB	6017	BBS134	BBR974	BB599	61.4344	29.1633	2011	2011-01-10	1
BB	5832	BBS156	BBK187	BB140	42.9802	10.6378	2011	2010-12-08	1
BB	5887	BBS160	BBR106	BB219	56.96	12.6747	2011	2011-01-02	1
BB	6080	BBS167	BBO664	BB706	37.0304	46.8021	2011	2010-12-19	1
BB	6050	BBS171	BBN991	BB645	37.1373	31.6973	2011	2010-12-23	1
BB	5880	BBS181	BBP215	BB211	64.4648	21.8838	2011	2010-12-25	1
BB	5921	BBS232	BBO894	BB310	106.698	26.1916	2011	2010-12-11	1
BB	5920	BBS235	BBP290	BB309	115.405	32.821	2011	2010-12-19	1
BB	6001	BBS269	BBJ396	BB567	76.4962	41.8766	2011	2010-12-09	1
BB	6163	BBS270	BBS467	BB	113.437	34.9772	2011	2011-01-06	1
BB	6160	BBS280	BBR939	BB	104.186	51.5378	2011	2010-12-29	1
BB	6038	BBS283	BBP164	BB628	51.5774	25.3114	2011	2010-12-07	1
BB	6287	BBS283	BBS429	BB			2012	2012-02-03 12:00:00	0
BB	6055	BBS307	BBMALE653	BB653	31.1377	24.5334	2011	2010-12-22	1
BB	6140	BBS314	BBMALE925	BB925	-13.0833	-8.49637	2011	2011-01-01	1
BB	6117	BBS344	BBP558	BB759	86.8744	66.0393	2011	2010-12-15	1
BB	6087	BBS386	BBS319	BB716	52.6345	53.4192	2011	2011-01-22	1
BB	6135	BBS405	BBK065	BB792	103.75	62.1504	2011	2010-12-26	1
BB	6016	BBS434	BBR284	BB598	68.2044	27.0389	2011	2011-01-15	1
BB	5992	BBS437	BBS364	BB556	97.1612	47.6425	2011	2011-01-16	1
BB	6043	BBS478	BBS429	BB634	53.5492	33.1882	2011	2010-12-23	1
BB	6124	BBS484	BBP547	BB767	93.7723	51.692	2011	2011-01-10	1
BB	6041	BBS517	BBS217	BB631	53.9335	30.3989	2011	2010-12-29	1
BB	6223	BBS518	BBA259	BB	102.07	53.9626	2012	2012-03-05	1
BB	6111	BBS530	BBJ215	BB749	75.2021	62.4681	2011	2011-01-10	1
BB	6283	BBS664	BBN976	BB			2012	2012-02-03 12:00:00	0
BB	6199	BBS735	BBE965	BB			2012	2011-12-30	1
BB	6170	BBS739	BBS094	BB	19.0914	61.3662	2011	2011-01-11	1
BB	6168	BBS829	BBR982	BB	71.477	21.2142	2011	2011-01-10	1
BB	6253	BBS834	BBR370	BB			2011	2010-12-13	0
BB	6180	BBS924	BBR941	BB	-1.885	-5.80145	2011	2011-01-25	1
BB	6202	BBS932	BBP277	BB			2012	2012-01-03	1
BB	6268	BBT022	BBR935	BB			2011	2010-12-13	0
BB	6188	BBT174	BBR566	BB	51.7675	18.4137	2011	2011-02-08	1
BB	6271	BBT241	BBP152	BB			2011	2010-12-13	0
BB	6269	BBT375	BBAPR3	BB			2011	2010-12-13	0
BB	6204	BBT547	BBR512	BB			2012	2012-01-05	1
BB	6198	BBT898	BBR632	BB	24.1005	8.2185	2011	2011-03-16	1
BB	6309	BBU083	BBU905	BB			2013	2013-03-06 12:00:00	0
BB	6307	BBX393	BBG909	BB			2013	2013-03-06 12:00:00	0
BB	6231	BBX394	BBP827	BB	154.159	41.6106	2013	2013-03-11	1
BB	6211	BBX604	BBN902	BB	46.8226	30.4357	2012	2012-02-01	1
BB	6275	BBX609	BBP243	BB			2012	2012-02-03 12:00:00	0
BB	6225	BBX611	BBX612	BB	-18.1135	30.0221	2012	2012-03-18	1
BS	5664	BS S529956	BSS678078		1.17647e+06	5.30683e+06	2014	2014-04-15	1
BS	5641	BS529976	BSS529935		1.17647e+06	5.30683e+06	2013	2013-04-25	1
BS	5541	BSFRED	BSS529454		1.18138e+06	5.3059e+06	2011	2011-05-16	1
BS	5503	BSS284292	BSS415860		1.18138e+06	5.3059e+06	2010	2010-05-02	1
BS	5520	BSS284297	BSS241266		1.18138e+06	5.3059e+06	2010	2010-05-24	1
BS	5535	BSS284298	BSS241266		1.18138e+06	5.3059e+06	2011	2011-05-06	1
BS	5509	BSS284298	BSS417399		1.18138e+06	5.3059e+06	2010	2010-05-06	1
BS	5604	BSS284298	BSS528871		1.18138e+06	5.3059e+06	2012	2012-05-16	1
BS	5636	BSS284298	BSS540429		1.18138e+06	5.3059e+06	2013	2013-04-23	1
BS	5506	BSS415767	BSS240969		1.18138e+06	5.3059e+06	2010	2010-05-04	1
BS	5510	BSS415841	BSS447603		1.18138e+06	5.3059e+06	2010	2010-05-06	1
BS	5524	BSS415858	BSS415857		1.18138e+06	5.3059e+06	2010	2010-05-29	1
BS	5531	BSS415859	BSS415862		1.18138e+06	5.3059e+06	2010	2010-06-16	1
BS	5512	BSS417200	BSS417400		1.18138e+06	5.3059e+06	2010	2010-05-09	1
BS	5507	BSS417396	BSS241268		1.18138e+06	5.3059e+06	2010	2010-05-04	1
BS	5515	BSS417397	BSS415845		1.18138e+06	5.3059e+06	2010	2010-05-15	1
BS	5522	BSS417398	BSU92670		1.18138e+06	5.3059e+06	2010	2010-05-27	1
BS	5729	BSS447732	BSS539488		1.1765e+06	5.30689e+06	2015	2015-06-05	1
BS	5514	BSS503634	BSS417390		1.1765e+06	5.30689e+06	2010	2010-05-14	1
BS	5556	BSS503634	BSS503633		1.1765e+06	5.30689e+06	2011	2011-05-24	1
BS	5611	BSS503634	BSS529969		1.1765e+06	5.30689e+06	2012	2012-05-21	1
BS	5662	BSS503634	BSS540749		1.17647e+06	5.30683e+06	2013	2013-06-14	1
BS	5543	BSS503635	BSS503639		1.1765e+06	5.30689e+06	2011	2011-05-17	1
BS	5528	BSS503635	BSS503641		1.1765e+06	5.30689e+06	2010	2010-06-01	1
BS	5532	BSS503636	BSS528412		1.1765e+06	5.30689e+06	2010	2010-06-23	1
BS	5529	BSS503637	BSS417386		1.1765e+06	5.30689e+06	2010	2010-06-09	1
BS	5505	BSS503673	BSS417279		1.18138e+06	5.3059e+06	2010	2010-05-03	1
BS	5511	BSS528401	BSS417392		1.1765e+06	5.30689e+06	2010	2010-05-08	1
BS	5575	BSS528402	BSS503651		1.1765e+06	5.30689e+06	2012	2012-05-05	1
BS	5565	BSS528403	BSS417385		1.1765e+06	5.30689e+06	2011	2011-06-10	1
BS	5518	BSS528403	BSS417391		1.1765e+06	5.30689e+06	2010	2010-05-17	1
BS	5609	BSS528403	BSS529968		1.1765e+06	5.30689e+06	2012	2012-05-20	1
BS	5660	BSS528403	BSS529968		1.17647e+06	5.30683e+06	2013	2013-06-12	1
BS	5688	BSS528403	BSS679628		1.1765e+06	5.30689e+06	2014	2014-05-29	1
BS	5549	BSS528404	BSS241280		1.1765e+06	5.30689e+06	2011	2011-05-19	1
BS	5502	BSS528404	BSS417389		1.1765e+06	5.30689e+06	2010	2010-04-27	1
BS	5536	BSS528405	BSS503638		1.1765e+06	5.30689e+06	2011	2011-05-06	1
BS	5606	BSS528405	BSS503638		1.1765e+06	5.30689e+06	2012	2012-05-17	1
BS	5519	BSS528406	BSS417394		1.1765e+06	5.30689e+06	2010	2010-05-17	1
BS	5595	BSS528406	BSS540416		1.1765e+06	5.30689e+06	2012	2012-05-12	1
BS	5634	BSS528406	BSS644611		1.17647e+06	5.30683e+06	2013	2013-04-22	1
BS	5674	BSS528406	BSS679201		1.17647e+06	5.30683e+06	2014	2014-05-01	1
BS	5517	BSS528408	BSS241287		1.1765e+06	5.30689e+06	2010	2010-05-17	1
BS	5533	BSS528409	BSS241293		1.1765e+06	5.30689e+06	2011	2011-04-22	1
BS	5508	BSS528409	BSS241294		1.1765e+06	5.30689e+06	2010	2010-05-06	1
BS	5573	BSS528410	BSS241293		1.1765e+06	5.30689e+06	2012	2012-05-05	1
BS	5633	BSS528410	BSS241293		1.17647e+06	5.30683e+06	2013	2013-04-22	1
BS	5747	BSS528410	BSS241293		1.17647e+06	5.30683e+06	2014	2014-04-22	1
BS	5504	BSS528410	BSS417393		1.1765e+06	5.30689e+06	2010	2010-05-02	1
BS	5534	BSS528410	BSS529491		1.1765e+06	5.30689e+06	2011	2011-05-02	1
BS	5521	BSS528413	BSS417387		1.1765e+06	5.30689e+06	2010	2010-05-27	1
BS	5523	BSS528440	BSS415854		1.18138e+06	5.3059e+06	2010	2010-05-29	1
BS	5537	BSS528440	BSS417399		1.18138e+06	5.3059e+06	2011	2011-05-11	1
BS	5589	BSS528440	BSU92670		1.18138e+06	5.3059e+06	2012	2012-05-10	1
BS	5526	BSS528442	BSS284291		1.18138e+06	5.3059e+06	2010	2010-05-31	1
BS	5542	BSS528442	BSS539469		1.18138e+06	5.3059e+06	2011	2011-05-16	1
BS	5525	BSS528444	BSS241273		1.18138e+06	5.3059e+06	2010	2010-05-30	1
BS	5540	BSS528444	BSS415855		1.18138e+06	5.3059e+06	2011	2011-05-16	1
BS	5530	BSS528445	BSS242059		1.18138e+06	5.3059e+06	2010	2010-06-11	1
BS	5557	BSS528445	BSS528448		1.18138e+06	5.3059e+06	2011	2011-05-24	1
BS	5513	BSS528446	BSU92672		1.18138e+06	5.3059e+06	2010	2010-05-10	1
BS	5527	BSS528447	BSS240956		1.18138e+06	5.3059e+06	2010	2010-06-01	1
BS	5642	BSS529336	BSS590560		1.17647e+06	5.30683e+06	2013	2013-04-25	1
BS	5585	BSS529336	BSS590591		1.1765e+06	5.30689e+06	2012	2012-05-06	1
BS	5547	BSS529478	BSS529977		1.1765e+06	5.30689e+06	2011	2011-05-18	1
BS	5563	BSS529479	BSS528877		1.1765e+06	5.30689e+06	2011	2011-06-01	1
BS	5578	BSS529480	BSS539490		1.1765e+06	5.30689e+06	2012	2012-05-05	1
BS	5551	BSS529910	BSS529493		1.1765e+06	5.30689e+06	2011	2011-05-19	1
BS	5587	BSS529910	BSS590555		1.1765e+06	5.30689e+06	2012	2012-05-09	1
BS	5560	BSS529911	BSS529914		1.1765e+06	5.30689e+06	2011	2011-05-26	1
BS	5665	BSS529911	BSS529961		1.1765e+06	5.30689e+06	2014	2014-04-18	1
BS	5639	BSS529911	BSS678071		1.1765e+06	5.30689e+06	2013	2013-04-24	1
BS	5550	BSS529913	BSS529492		1.1765e+06	5.30689e+06	2011	2011-05-19	1
BS	5596	BSS529917	BSTJ03761		1.18138e+06	5.3059e+06	2012	2012-05-13	1
BS	5544	BSS529918	BSS240969		1.18138e+06	5.3059e+06	2011	2011-05-18	1
BS	5590	BSS529919	BSS528855		1.18138e+06	5.3059e+06	2012	2012-05-11	1
BS	5650	BSS529923	BSS240969		1.18138e+06	5.3059e+06	2013	2013-05-02	1
BS	5705	BSS529923	BSS679560		1.18138e+06	5.3059e+06	2014	2014-07-03	1
BS	5594	BSS529931	BSS529491		1.1765e+06	5.30689e+06	2012	2012-05-12	1
BS	5645	BSS529931	BSS529491		1.17647e+06	5.30683e+06	2013	2013-04-27	1
BS	5558	BSS529931	BSS539492		1.1765e+06	5.30689e+06	2011	2011-05-24	1
BS	5562	BSS529932	BSS529936		1.1765e+06	5.30689e+06	2011	2011-05-30	1
BS	5672	BSS529937	BSS241286		1.17647e+06	5.30683e+06	2014	2014-05-01	1
BS	5654	BSS529937	BSS540616		1.17647e+06	5.30683e+06	2013	2013-05-09	1
BS	5632	BSS529951	BSS503699		1.1765e+06	5.30689e+06	2012	2012-06-29	1
BS	5552	BSS529954	BSS529495		1.1765e+06	5.30689e+06	2011	2011-05-19	1
BS	5568	BSS529954	BSS529495		1.1765e+06	5.30689e+06	2012	2012-04-30	1
BS	5571	BSS529956	BSS529972		1.1765e+06	5.30689e+06	2012	2012-05-02	1
BS	5553	BSS529956	BSS529979		1.1765e+06	5.30689e+06	2011	2011-05-19	1
BS	5648	BSS529956	BSS678078		1.1765e+06	5.30689e+06	2013	2013-04-27	1
BS	5581	BSS529958	BSS529369		1.1765e+06	5.30689e+06	2012	2012-05-06	1
BS	5564	BSS529958	BSS539499		1.1765e+06	5.30689e+06	2011	2011-06-01	1
BS	5546	BSS529959	BSS529971		1.1765e+06	5.30689e+06	2011	2011-05-18	1
BS	5570	BSS529962	BSS529493		1.1765e+06	5.30689e+06	2012	2012-05-02	1
BS	5592	BSS529970	BSS540436		1.1765e+06	5.30689e+06	2012	2012-05-11	1
BS	5583	BSS529976	BSS529935		1.1765e+06	5.30689e+06	2012	2012-05-06	1
BS	5586	BSS529978	BSS539488		1.1765e+06	5.30689e+06	2012	2012-05-07	1
BS	5545	BSS529981	BSS528432		1.1765e+06	5.30689e+06	2011	2011-05-18	1
BS	5580	BSS539480	BSS241273		1.18138e+06	5.3059e+06	2012	2012-05-06	1
BS	5538	BSS539481	BSS417400		1.18138e+06	5.3059e+06	2011	2011-05-14	1
BS	5569	BSS539481	BSS539478		1.18138e+06	5.3059e+06	2012	2012-05-01	1
BS	5667	BSS539481	BSS541000		1.18138e+06	5.3059e+06	2014	2014-04-22	1
BS	5539	BSS539484	BSS284291		1.18138e+06	5.3059e+06	2011	2011-05-16	1
BS	5579	BSS539494	BSS540500		1.1765e+06	5.30689e+06	2012	2012-05-05	1
BS	5637	BSS539494	BSS540500		1.17647e+06	5.30683e+06	2013	2013-04-23	1
BS	5669	BSS539494	BSS678067		1.17647e+06	5.30683e+06	2014	2014-04-25	1
BS	5574	BSS539495	BSS241294		1.1765e+06	5.30689e+06	2012	2012-05-05	1
BS	5640	BSS539495	BSS241294		1.17647e+06	5.30683e+06	2013	2013-04-25	1
BS	5555	BSS539496	BSS529304		1.1765e+06	5.30689e+06	2011	2011-05-22	1
BS	5605	BSS539497	BSS529350		1.1765e+06	5.30689e+06	2012	2012-05-16	1
BS	5566	BSS539498	BSS529971		1.1765e+06	5.30689e+06	2012	2012-04-28	1
BS	5567	BSS539500	BSS241286		1.1765e+06	5.30689e+06	2012	2012-04-29	1
BS	5635	BSS539500	BSS529489		1.1765e+06	5.30689e+06	2013	2013-04-23	1
BS	5561	BSS540459	BSS529930		1.18138e+06	5.3059e+06	2011	2011-05-28	1
BS	5577	BSS540459	BSS539479		1.18138e+06	5.3059e+06	2012	2012-05-05	1
BS	5559	BSS540460	BSS540461		1.18138e+06	5.3059e+06	2011	2011-05-25	1
BS	5651	BSS540499	BSS241286		1.1765e+06	5.30689e+06	2013	2013-05-03	1
BS	5626	BSS540499	BSS540891		1.1765e+06	5.30689e+06	2012	2012-06-10	1
BS	5614	BSS540658	BSS529303		1.1765e+06	5.30689e+06	2012	2012-05-23	1
BS	5615	BSS540672	BSS529489		1.1765e+06	5.30689e+06	2012	2012-05-24	1
BS	5649	BSS540672	BSS540893		1.1765e+06	5.30689e+06	2013	2013-05-01	1
BS	5576	BSS540700	BSS503662		1.18138e+06	5.3059e+06	2012	2012-05-05	1
BS	5643	BSS540700	BSS503662		1.18138e+06	5.3059e+06	2013	2013-04-26	1
BS	5584	BSS540733	BSS529977		1.1765e+06	5.30689e+06	2012	2012-05-06	1
BS	5638	BSS540737	BSS503651		1.17647e+06	5.30683e+06	2013	2013-04-24	1
BS	5607	BSS540743	BSS539486		1.1765e+06	5.30689e+06	2012	2012-05-18	1
BS	5754	BSS540743	BSS540854		1.1765e+06	5.30689e+06	2014	2014-04-30	1
BS	5608	BSS540849	BSS540997		1.18138e+06	5.3059e+06	2012	2012-05-19	1
BS	5582	BSS540889	BSS529492		1.1765e+06	5.30689e+06	2012	2012-05-06	1
BS	5655	BSS540889	BSS540966		1.1765e+06	5.30689e+06	2013	2013-05-13	1
BS	5591	BSS540890	BSS529961		1.1765e+06	5.30689e+06	2012	2012-05-11	1
BS	5646	BSS540890	BSS540960		1.17647e+06	5.30683e+06	2013	2013-04-27	1
BS	5629	BSS540894	BSS540854		1.1765e+06	5.30689e+06	2012	2012-06-18	1
BS	5617	BSS540900	BSS540586		1.1765e+06	5.30689e+06	2012	2012-05-30	1
BS	5622	BSS540946	BSS540896		1.1765e+06	5.30689e+06	2012	2012-06-05	1
BS	5684	BSS540946	BSS704233		1.17647e+06	5.30683e+06	2014	2014-05-14	1
BS	5548	BSS540973	BSTJ03762		1.18138e+06	5.3059e+06	2011	2011-05-18	1
BS	5671	BSS540977	BSS540915		1.18138e+06	5.3059e+06	2014	2014-04-28	1
BS	5616	BSS540977	BSU92672		1.18138e+06	5.3059e+06	2012	2012-05-24	1
BS	5602	BSS540983	BSS529472		1.18138e+06	5.3059e+06	2012	2012-05-15	1
BS	5603	BSS590535	BSS590538		1.18138e+06	5.3059e+06	2012	2012-05-15	1
BS	5652	BSS590536	BSS529472		1.18138e+06	5.3059e+06	2013	2013-05-03	1
BS	5666	BSS590536	BSS529472		1.18138e+06	5.3059e+06	2014	2014-04-20	1
BS	5600	BSS590536	BSS590542		1.18138e+06	5.3059e+06	2012	2012-05-14	1
BS	5618	BSS590537	BSS241266		1.18138e+06	5.3059e+06	2012	2012-06-01	1
BS	5597	BSS590539	BSS240969		1.18138e+06	5.3059e+06	2012	2012-05-14	1
BS	5627	BSS590540	BSS540814		1.18138e+06	5.3059e+06	2012	2012-06-14	1
BS	5593	BSS590541	BSS590552		1.18138e+06	5.3059e+06	2012	2012-05-11	1
BS	5588	BSS590544	BSS539470		1.18138e+06	5.3059e+06	2012	2012-05-10	1
BS	5612	BSS590547	BSS590551		1.18138e+06	5.3059e+06	2012	2012-05-22	1
BS	5707	BSS590547	BSS677684		1.18138e+06	5.3059e+06	2015	2015-04-30	1
BS	5601	BSS590553	BSS417399		1.18138e+06	5.3059e+06	2012	2012-05-15	1
BS	5644	BSS590553	BSS417399		1.18138e+06	5.3059e+06	2013	2013-04-27	1
BS	5613	BSS590557	BSS590556		1.1765e+06	5.30689e+06	2012	2012-05-22	1
BS	5630	BSS590564	BSS590545		1.18138e+06	5.3059e+06	2012	2012-06-18	1
BS	5647	BSS590564	BSS590545		1.18138e+06	5.3059e+06	2013	2013-04-27	1
BS	5668	BSS590564	BSS590545		1.18138e+06	5.3059e+06	2014	2014-04-24	1
BS	5624	BSS590566	BSS541000		1.18138e+06	5.3059e+06	2012	2012-06-06	1
BS	5610	BSS590567	BSS590569		1.18138e+06	5.3059e+06	2012	2012-05-20	1
BS	5739	BSS590567	BSS679545		1.18138e+06	5.3059e+06	2014	2014-05-12	1
BS	5750	BSS590570	BSS679548		1.18138e+06	5.3059e+06	2014	2014-05-26	1
BS	5623	BSS590576	BSS540936		1.1765e+06	5.30689e+06	2012	2012-06-05	1
BS	5625	BSS590581	BSS540960		1.1765e+06	5.30689e+06	2012	2012-06-07	1
BS	5755	BSS590599	BSS529969		1.17647e+06	5.30683e+06	2014	2015-04-30	1
BS	5631	BSS590657	BSS590565		1.18138e+06	5.3059e+06	2012	2012-06-20	1
BS	5620	BSS590658	BSS540429		1.18138e+06	5.3059e+06	2012	2012-06-03	1
BS	5653	BSS590659	BSS241273		1.18138e+06	5.3059e+06	2013	2013-05-06	1
BS	5621	BSS590659	BSS590546		1.18138e+06	5.3059e+06	2012	2012-06-03	1
BS	5619	BSS590664	BSS590578		1.1765e+06	5.30689e+06	2012	2012-06-02	1
BS	5693	BSS590664	BSS704229		1.17647e+06	5.30683e+06	2014	2014-06-05	1
BS	5706	BSS590665	BSS503651		1.17647e+06	5.30683e+06	2015	2015-04-25	1
BS	5748	BSS590665	BSS540558		1.1765e+06	5.30689e+06	2014	2014-05-25	1
BS	5572	BSS590665	BSS540749		1.1765e+06	5.30689e+06	2012	2012-05-04	1
BS	5628	BSS590668	BSS540558		1.1765e+06	5.30689e+06	2012	2012-06-18	1
BS	5599	BSS590669	BSS540974		1.18138e+06	5.3059e+06	2012	2012-05-14	1
BS	5675	BSS644683	BSS503651		1.17647e+06	5.30683e+06	2014	2014-05-01	1
BS	5698	BSS645103	BSS677676		1.18138e+06	5.3059e+06	2014	2014-06-11	1
BS	5659	BSS645283	BSS645286		1.18138e+06	5.3059e+06	2013	2013-06-10	1
BS	5752	BSS677652	BSS677657		1.18358e+06	5.29866e+06	2015	2015-06-29	1
BS	5691	BSS677679	BSS677677		1.18138e+06	5.3059e+06	2014	2014-06-05	1
BS	5678	BSS677686	BSS677685		1.17647e+06	5.30683e+06	2014	2014-05-10	1
BS	5683	BSS677688	BSS704232		1.17647e+06	5.30683e+06	2014	2014-05-13	1
BS	5702	BSS677691	BSS644766		1.1765e+06	5.30689e+06	2014	2014-06-28	1
BS	5687	BSS677692	BSS679358		1.1765e+06	5.30689e+06	2014	2014-05-28	1
BS	5704	BSS677694	BSS679264		1.17647e+06	5.30683e+06	2014	2014-07-01	1
BS	5735	BSS678042	BSS679537		1.18138e+06	5.3059e+06	2014	2014-05-11	1
BS	5681	BSS678044	BSS645284		1.18138e+06	5.3059e+06	2014	2014-05-13	1
BS	5670	BSS678049	BSS645282		1.18138e+06	5.3059e+06	2014	2014-04-27	1
BS	5680	BSS678050	BSS540814		1.18138e+06	5.3059e+06	2014	2014-05-13	1
BS	5663	BSS678057	BSS590543		1.18138e+06	5.3059e+06	2013	2013-07-06	1
BS	5673	BSS678057	BSS590561		1.18138e+06	5.3059e+06	2014	2014-05-01	1
BS	5751	BSS678065	BSS645205		1.17647e+06	5.30683e+06	2014	2014-04-29	1
BS	5679	BSS678068	BSS644627		1.17647e+06	5.30683e+06	2014	2014-05-10	1
BS	5714	BSS678073	BSS737224		1.17647e+06	5.30683e+06	2015	2015-05-11	1
BS	5676	BSS679220	BSS590699		1.18138e+06	5.3059e+06	2014	2014-05-03	1
BS	5711	BSS679220	BSS645284		1.18138e+06	5.3059e+06	2015	2015-05-08	1
BS	5758	BSS679230	BSS737916		1.18358e+06	5.29866e+06	2015	2015-07-04	1
BS	5736	BSS679267	BSS704212		1.18138e+06	5.3059e+06	2014	2014-06-11	1
BS	5656	BSS679514	BSS540408		1.17647e+06	5.30683e+06	2013	2013-05-20	1
BS	5658	BSS679515	BSS644664		1.17647e+06	5.30683e+06	2013	2013-06-09	1
BS	5661	BSS679516	BSS644687		1.17647e+06	5.30683e+06	2013	2013-06-12	1
BS	5657	BSS679540	BSU92672		1.18138e+06	5.3059e+06	2013	2013-05-21	1
BS	5695	BSS679549	BSS417399		1.18138e+06	5.3059e+06	2014	2014-06-08	1
BS	5682	BSS679550	BSS677678		1.18138e+06	5.3059e+06	2014	2014-05-13	1
BS	5703	BSS679554	BSS679328		1.18138e+06	5.3059e+06	2014	2014-06-30	1
BS	5756	BSS679577	BSS737804		1.18358e+06	5.29866e+06	2015	2015-06-30	1
BS	5689	BSS704213	BSS679219		1.18138e+06	5.3059e+06	2014	2014-05-30	1
BS	5700	BSS704214	BSS679217		1.18138e+06	5.3059e+06	2014	2014-06-12	1
BS	5709	BSS704215	BSS540814		1.18138e+06	5.3059e+06	2015	2015-05-05	1
BS	5757	BSS704219	BSS704289		1.18138e+06	5.3059e+06	2014	2014-06-04	1
BS	5708	BSS704222	BSS704238		1.18138e+06	5.3059e+06	2015	2015-05-04	1
BS	5759	BSS704222	BSS704239		1.18138e+06	5.3059e+06	2014	2014-06-06	1
BS	5715	BSS704226	BSS677685		1.17647e+06	5.30683e+06	2015	2015-05-15	1
BS	5677	BSS704228	BSS679520		1.17647e+06	5.30683e+06	2014	2014-05-08	1
BS	5694	BSS704230	BSS679630		1.17647e+06	5.30683e+06	2014	2014-06-06	1
BS	5686	BSS704231	BSS679261		1.17647e+06	5.30683e+06	2014	2014-05-28	1
BS	5692	BSS704237	BSS678114		1.17647e+06	5.30683e+06	2014	2014-06-05	1
BS	5749	BSS704240	BSS704238		1.18138e+06	5.3059e+06	2014	2014-05-25	1
BS	5699	BSS704243	BSS677684		1.18138e+06	5.3059e+06	2014	2014-06-11	1
BS	5685	BSS704245	BSS679619		1.1765e+06	5.30689e+06	2014	2014-05-27	1
BS	5697	BSS704246	BSS704247		1.1765e+06	5.30689e+06	2014	2014-06-09	1
BS	5731	BSS704246	BSS737980		1.1765e+06	5.30689e+06	2015	2015-06-07	1
BS	5712	BSS704248	BSS677693		1.1765e+06	5.30689e+06	2015	2015-05-08	1
BS	5690	BSS704248	BSS679206		1.1765e+06	5.30689e+06	2014	2014-06-04	1
BS	5737	BSS704250	BSS539488		1.1765e+06	5.30689e+06	2014	2014-05-12	1
BS	5743	BSS733922	BSS737178		1.18358e+06	5.29866e+06	2015	2015-05-15	1
BS	5738	BSS737173	BSS677911		1.18358e+06	5.29866e+06	2015	2015-05-12	1
BS	5721	BSS737189	BSS737999		1.18138e+06	5.3059e+06	2015	2015-05-28	1
BS	5746	BSS737195	BSS677665		1.18358e+06	5.29866e+06	2015	2015-07-21	1
BS	5733	BSS737198	BSS704227		1.17647e+06	5.30683e+06	2015	2015-07-01	1
BS	5753	BSS737362	BSS679689		1.18358e+06	5.29866e+06	2015	2015-07-03	1
BS	5744	BSS737391	BSS737390		1.18358e+06	5.29866e+06	2015	2015-05-16	1
BS	5741	BSS737409	BSS679599		1.18138e+06	5.3059e+06	2014	2014-05-14	1
BS	5701	BSS737411	BSS590558		1.1765e+06	5.30689e+06	2014	2014-06-13	1
BS	5710	BSS737412	BSS704235		1.17647e+06	5.30683e+06	2015	2015-05-05	1
BS	5696	BSS737413	BSS704252		1.1765e+06	5.30689e+06	2014	2014-06-08	1
BS	5722	BSS737413	BSS737982		1.1765e+06	5.30689e+06	2015	2015-05-30	1
BS	5734	BSS737456	BSS737245		1.17647e+06	5.30683e+06	2015	2015-07-02	1
BS	5745	BSS737483	BSS677666		1.18358e+06	5.29866e+06	2015	2015-07-16	1
BS	5740	BSS737908	BSS737956		1.18358e+06	5.29866e+06	2015	2015-06-12	1
BS	5742	BSS737917	BSS677660		1.18358e+06	5.29866e+06	2015	2015-06-14	1
BS	5727	BSS737926	BSS417399		1.18138e+06	5.3059e+06	2015	2015-06-03	1
BS	5713	BSS737929	BSS541000		1.18138e+06	5.3059e+06	2015	2015-05-11	1
BS	5716	BSS737931	BSS679608		1.18138e+06	5.3059e+06	2015	2015-05-18	1
BS	5718	BSS737933	BSS737934		1.18138e+06	5.3059e+06	2015	2015-05-19	1
BS	5723	BSS737936	BSS679438		1.18138e+06	5.3059e+06	2015	2015-05-31	1
BS	5728	BSS737937	BSS737188		1.18138e+06	5.3059e+06	2015	2015-06-04	1
BS	5717	BSS737943	BSS677676		1.18138e+06	5.3059e+06	2015	2015-05-19	1
BS	5724	BSS737944	BSS704212		1.18138e+06	5.3059e+06	2015	2015-06-01	1
BS	5726	BSS737946	BSS737942		1.18138e+06	5.3059e+06	2015	2015-06-02	1
BS	5719	BSS737951	BSS737948		1.18138e+06	5.3059e+06	2015	2015-05-21	1
BS	5725	BSS737973	BSS679206		1.1765e+06	5.30689e+06	2015	2015-06-02	1
BS	5732	BSS737989	BSS677689		1.17647e+06	5.30683e+06	2015	2015-06-08	1
BS	5720	BSS737990	BSS679201		1.17647e+06	5.30683e+06	2015	2015-05-25	1
BS	5730	BSS737998	BSS737434		1.18138e+06	5.3059e+06	2015	2015-06-06	1
BS	5554	BSTE25984	BSS241289		1.1765e+06	5.30689e+06	2011	2011-05-20	1
BS	5516	BSTE25984	BSS417383		1.1765e+06	5.30689e+06	2010	2010-05-16	1
BS	5598	BSTE25984	BSS540855		1.1765e+06	5.30689e+06	2012	2012-05-14	1
BT	385	BTB1G9033	BTB1L4608	BT101	1.31462e+06	5.22805e+06	2002	2002-04-20	1
BT	851	BTB1G9101	BTB1G9103	BT223	1.31517e+06	5.22845e+06	2001	2001-04-10	1
BT	852	BTB1G9101	BTB1G9103	BT223	1.3146e+06	5.22831e+06	2001	2001-04-10	1
BT	702	BTB1G9102	BTBF18598	BT184	1.31474e+06	5.22866e+06	2001	2001-04-10	1
BT	853	BTB1G9102	BTBK49195	BT223	1.31517e+06	5.22845e+06	2002	2002-04-04	1
BT	854	BTB1G9102	BTBK49195	BT223	1.3146e+06	5.22831e+06	2002	2002-04-04	1
BT	811	BTB1G9104	BTBK49331	BT214	1.31508e+06	5.2284e+06	2001	2001-04-16	1
BT	604	BTB1G9105	BTBK04138	BT159	1.31489e+06	5.22841e+06	2001	2001-04-10	1
BT	343	BTB1G9106	BTBK04273	BT90	1.31473e+06	5.22809e+06	2001	2001-04-14	1
BT	13	BTB1G9107	BTBY59840	BT4	1.31511e+06	5.22806e+06	2001	2001-04-11	1
BT	731	BTB1G9108	BTBK49199	BT194	1.315e+06	5.22843e+06	2001	2001-04-08	1
BT	367	BTB1G9110	BTB1G9549	BT98	1.31472e+06	5.22798e+06	2002	2002-04-05	1
BT	337	BTB1G9110	BTBK49318	BT88	1.31477e+06	5.228e+06	2001	2001-04-09	1
BT	193	BTB1G9221	BTBK49320	BT48	1.31496e+06	5.228e+06	2001	2001-04-13	1
BT	666	BTB1G9301	BTB1G9222	BT174	1.31473e+06	5.22872e+06	2001	2001-04-14	1
BT	115	BTB1G9466	BTB1G9547	BT29	1.31486e+06	5.22769e+06	2003	2003-04-11	1
BT	153	BTB1G9466	BTBK49177	BT37	1.31477e+06	5.2279e+06	2002	2002-04-02	1
BT	394	BTB1G9474	BTBF18928	BT103	1.31461e+06	5.22811e+06	2002	2002-04-05	1
BT	736	BTB1G9484	BTB1G9532	BT196	1.31504e+06	5.22841e+06	2002	2002-04-06	1
BT	737	BTB1G9484	BTB1G9532	BT196	1.31468e+06	5.22852e+06	2002	2002-04-06	1
BT	71	BTB1G9496	BTB1G9289	BT19	1.31473e+06	5.22807e+06	2002	2002-04-06	1
BT	866	BTB1G9497	BTB1G9552	BT225	1.31499e+06	5.22787e+06	2002	2002-04-04	1
BT	94	BTB1G9498	BTB1G9486	BT26	1.31496e+06	5.22781e+06	2002	2002-04-12	1
BT	95	BTB1G9498	BTB1L4897	BT26	1.31496e+06	5.22781e+06	2004	2004-04-18	1
BT	205	BTB1G9510	BTB1G9076	BT52	1.31495e+06	5.22805e+06	2002	2002-04-07	1
BT	584	BTB1G9511	BTB1G9487	BT154	1.31483e+06	5.22839e+06	2002	2002-03-31	1
BT	105	BTB1G9517	BTB1G9547	BT28	1.31491e+06	5.22769e+06	2002	2002-04-03	1
BT	285	BTB1G9520	BTB1G9403	BT74	1.31494e+06	5.22815e+06	2002	2002-04-04	1
BT	215	BTB1G9520	BTB1G9403	BT55	1.31501e+06	5.22815e+06	2003	2003-04-16	1
BT	375	BTB1G9523	BTB1G9051	BT99	1.31469e+06	5.22794e+06	2002	2002-04-03	1
BT	261	BTB1G9524	BTB1G9525	BT68	1.31505e+06	5.22817e+06	2002	2002-04-05	1
BT	741	BTB1G9528	BTB1G9492	BT198	1.31501e+06	5.22847e+06	2002	2002-04-02	1
BT	742	BTB1G9528	BTB1G9492	BT198	1.31462e+06	5.22851e+06	2002	2002-04-02	1
BT	643	BTB1G9529	BTB1G9476	BT168	1.3149e+06	5.2285e+06	2002	2002-04-03	1
BT	749	BTB1G9530	BTB1G9334	BT199	1.31498e+06	5.22851e+06	2002	2002-04-07	1
BT	596	BTB1G9533	BTB1L4426	BT157	1.31481e+06	5.22841e+06	2003	2003-04-17	1
BT	557	BTB1G9533	BTBK40556	BT147	1.31488e+06	5.22831e+06	2004	2004-04-10	1
BT	570	BTB1G9534	BTB1G9188	BT151	1.315e+06	5.2283e+06	2002	2002-04-04	1
BT	553	BTB1G9536	BTBK49399	BT146	1.3148e+06	5.22833e+06	2002	2002-03-31	1
BT	518	BTB1G9540	BTB1L4639	BT136	1.31461e+06	5.22818e+06	2003	2003-04-17	1
BT	930	BTB1G9545	BTB1G9544	BT240	1.31484e+06	5.22877e+06	2002	2002-04-04	1
BT	209	BTB1G9553	BTB1G9076	BT53	1.31497e+06	5.2281e+06	2003	2003-04-19	1
BT	228	BTB1G9553	BTB1G9671	BT59	1.31516e+06	5.22816e+06	2002	2002-04-05	1
BT	782	BTB1G9586	BTB1G9088	BT207	1.3151e+06	5.22851e+06	2002	2002-04-01	1
BT	783	BTB1G9586	BTB1G9088	BT207	1.3145e+06	5.22832e+06	2002	2002-04-01	1
BT	659	BTB1G9610	BTBK49335	BT172	1.31483e+06	5.22869e+06	2002	2002-03-29	1
BT	241	BTB1G9616	BTB1G9470	BT63	1.3151e+06	5.22814e+06	2002	2002-03-24	1
BT	244	BTB1G9616	BTB1G9470	BT64	1.31507e+06	5.2281e+06	2003	2003-04-06	1
BT	936	BTB1G9662	BTB1G9506	BT241	1.31487e+06	5.22882e+06	2002	2002-04-01	1
BT	937	BTB1G9662	BTB1G9506	BT241	1.31487e+06	5.22882e+06	2003	2003-04-16	1
BT	919	BTB1G9663	BTB1G9546	BT238	1.31474e+06	5.22877e+06	2002	2002-04-03	1
BT	685	BTB1G9664	BTB1G9667	BT180	1.31477e+06	5.22845e+06	2002	2002-04-03	1
BT	697	BTB1G9664	BTB1L4581	BT183	1.31475e+06	5.22861e+06	2003	2003-04-19	1
BT	186	BTB1G9666	BTB1G9471	BT45	1.31489e+06	5.22802e+06	2002	2002-04-05	1
BT	479	BTB1G9668	BTB1G9900	BT126	1.31459e+06	5.22792e+06	2002	2002-04-04	1
BT	252	BTB1G9670	BTB1G9554	BT65	1.31512e+06	5.22809e+06	2002	2002-04-08	1
BT	621	BTB1G9672	BTB1G9491	BT163	1.31505e+06	5.22831e+06	2002	2002-04-04	1
BT	571	BTB1G9672	BTB1G9491	BT151	1.315e+06	5.2283e+06	2003	2003-04-18	1
BT	767	BTB1G9673	BTB1G9669	BT203	1.31491e+06	5.22871e+06	2002	2002-04-04	1
BT	30	BTB1G9674	BTB1G9468	BT8	1.3151e+06	5.228e+06	2002	2002-04-03	1
BT	880	BTB1G9676	BTB1G9480	BT228	1.31514e+06	5.22852e+06	2002	2002-04-05	1
BT	450	BTB1G9677	BTB1G9556	BT119	1.31448e+06	5.22803e+06	2002	2002-04-05	1
BT	119	BTB1G9678	BTB1G9551	BT30	1.31481e+06	5.22774e+06	2002	2002-04-05	1
BT	534	BTB1G9679	BTB1G9535	BT141	1.3148e+06	5.22826e+06	2002	2002-04-03	1
BT	256	BTB1G9680	BTB1G9527	BT66	1.31503e+06	5.22809e+06	2002	2002-04-05	1
BT	99	BTB1G9681	BTB1G9688	BT27	1.31492e+06	5.22772e+06	2002	2002-04-08	1
BT	958	BTB1G9682	BTB1G9675	BT247	1.31507e+06	5.22862e+06	2002	2002-04-06	1
BT	955	BTB1G9682	BTB1G9675	BT246	1.31505e+06	5.22866e+06	2004	2004-04-10	1
BT	360	BTB1G9685	BTB1G9495	BT96	1.31466e+06	5.22812e+06	2002	2002-04-08	1
BT	462	BTB1G9687	BTB1G9464	BT122	1.31453e+06	5.22792e+06	2002	2002-03-30	1
BT	707	BTB1G9691	BTB1G9555	BT186	1.31485e+06	5.22871e+06	2002	2002-04-19	1
BT	333	BTB1G9693	BTB1G9516	BT87	1.31477e+06	5.22805e+06	2002	2002-04-04	1
BT	345	BTB1G9694	BTBF18803	BT91	1.31473e+06	5.22812e+06	2002	2002-04-05	1
BT	376	BTB1G9697	BTB1G9993	BT99	1.31469e+06	5.22794e+06	2003	2003-04-13	1
BT	363	BTB1G9697	BTB1L4598	BT97	1.31471e+06	5.22803e+06	2004	2004-04-08	1
BT	827	BTB1G9806	BTB1L4972	BT218	1.31462e+06	5.22826e+06	2004	2004-04-11	1
BT	349	BTB1G9819	BTB1L4589	BT92	1.31473e+06	5.22815e+06	2003	2003-04-18	1
BT	206	BTB1G9893	BTB1L4637	BT52	1.31495e+06	5.22805e+06	2003	2003-04-17	1
BT	887	BTB1G9897	BTB1G9493	BT230	1.31506e+06	5.22858e+06	2002	2002-04-01	1
BT	667	BTB1G9898	BTB1G9542	BT174	1.31473e+06	5.22872e+06	2002	2002-04-05	1
BT	91	BTB1G9899	BTB1G9203	BT25	1.3149e+06	5.22778e+06	2002	2002-04-06	1
BT	502	BTB1L4327	BTB1G9271	BT131	1.31445e+06	5.22816e+06	2002	2002-04-05	1
BT	269	BTB1L4376	BTB1L4221	BT71	1.31493e+06	5.22821e+06	2003	2003-04-17	1
BT	221	BTB1L4410	BTB1L4647	BT56	1.31502e+06	5.22821e+06	2003	2003-04-15	1
BT	537	BTB1L4577	BTB1L4343	BT142	1.31486e+06	5.22825e+06	2003	2003-04-19	1
BT	233	BTB1L4579	BTB1G9671	BT60	1.31521e+06	5.22814e+06	2003	2003-04-13	1
BT	605	BTB1L4580	BTB1G9482	BT159	1.31489e+06	5.22841e+06	2003	2003-04-16	1
BT	644	BTB1L4580	BTB1L4689	BT168	1.3149e+06	5.2285e+06	2004	2004-04-06	1
BT	18	BTB1L4582	BTB1G9468	BT5	1.31507e+06	5.22804e+06	2003	2003-04-15	1
BT	926	BTB1L4587	BTB1G9543	BT239	1.3148e+06	5.22878e+06	2003	2003-04-16	1
BT	410	BTB1L4591	BTB1G9636	BT107	1.31462e+06	5.22799e+06	2003	2003-04-15	1
BT	264	BTB1L4592	BTB1P5697	BT69	1.31497e+06	5.2282e+06	2005	2005-04-10	1
BT	245	BTB1L4593	BTB1G9470	BT64	1.31507e+06	5.2281e+06	2004	2004-04-08	1
BT	505	BTB1L4594	BTB1L4902	BT133	1.31453e+06	5.22814e+06	2004	2004-04-10	1
BT	493	BTB1L4595	BTBK40526	BT129	1.31446e+06	5.22811e+06	2004	2004-04-09	1
BT	509	BTB1L4596	BTB1L4214	BT134	1.31454e+06	5.22816e+06	2004	2004-04-08	1
BT	453	BTB1L4597	BTB1P5200	BT120	1.31449e+06	5.22799e+06	2004	2004-04-11	1
BT	292	BTB1L4602	BTB1G9548	BT76	1.31486e+06	5.22813e+06	2003	2003-04-18	1
BT	61	BTB1L4603	BTBK49376	BT17	1.31494e+06	5.22791e+06	2002	2002-04-06	1
BT	881	BTB1L4604	BTB1G9480	BT228	1.31514e+06	5.22852e+06	2003	2003-04-17	1
BT	160	BTB1L4605	BTB1L4612	BT39	1.31477e+06	5.22795e+06	2002	2002-04-19	1
BT	520	BTB1L4605	BTBF18609	BT137	1.31464e+06	5.2282e+06	2003	2003-04-17	1
BT	718	BTB1L4609	BTB1L4610	BT189	1.31493e+06	5.2286e+06	2002	2002-04-13	1
BT	545	BTB1L4613	BTB1L4601	BT144	1.31476e+06	5.2283e+06	2002	2002-04-15	1
BT	903	BTB1L4620	BTB1G9490	BT234	1.31492e+06	5.22877e+06	2002	2002-04-23	1
BT	901	BTB1L4620	BTB1L4566	BT233	1.31494e+06	5.22872e+06	2003	2003-04-20	1
BT	668	BTB1L4620	BTB1L4800	BT174	1.31473e+06	5.22872e+06	2004	2004-04-17	1
BT	175	BTB1L4622	BTBF18695	BT43	1.31488e+06	5.22797e+06	2002	2002-04-08	1
BT	691	BTB1L4631	BTB1L4640	BT182	1.31477e+06	5.22854e+06	2003	2003-04-18	1
BT	912	BTB1L4635	BTB1G9689	BT236	1.31513e+06	5.2284e+06	2003	2003-04-17	1
BT	761	BTB1L4638	BTB1L4565	BT202	1.31495e+06	5.22867e+06	2004	2004-04-12	1
BT	762	BTB1L4638	BTB1L4565	BT202	1.31459e+06	5.22838e+06	2004	2004-04-12	1
BT	909	BTB1L4638	BTB1L4572	BT235	1.31489e+06	5.22878e+06	2003	2003-04-21	1
BT	840	BTB1L4643	BTB1P5291	BT221	1.31472e+06	5.22834e+06	2004	2004-04-08	1
BT	556	BTB1L4644	BTB1G9463	BT147	1.31488e+06	5.22831e+06	2003	2003-04-05	1
BT	131	BTB1L4645	BTB1G9538	BT32	1.31476e+06	5.22783e+06	2003	2003-04-13	1
BT	944	BTB1L4646	BTB1L4260	BT243	1.31497e+06	5.22879e+06	2003	2003-04-13	1
BT	939	BTB1L4646	BTBK40562	BT242	1.31494e+06	5.22881e+06	2004	2004-04-11	1
BT	320	BTB1L4648	BTB1G9516	BT83	1.31479e+06	5.22808e+06	2003	2003-04-13	1
BT	629	BTB1L4649	BTB1L4574	BT165	1.315e+06	5.2284e+06	2003	2003-04-07	1
BT	656	BTB1L4650	BTB1L4629	BT171	1.31487e+06	5.22863e+06	2003	2003-04-13	1
BT	4	BTB1L4652	BTB1G9014	BT1	1.31523e+06	5.2281e+06	2003	2003-04-16	1
BT	433	BTB1L4653	BTB1G9065	BT114	1.31457e+06	5.228e+06	2003	2003-04-15	1
BT	489	BTB1L4653	BTB1V5044	BT128	1.31453e+06	5.22799e+06	2005	2005-04-18	1
BT	566	BTB1L4654	BTB1G9834	BT150	1.31503e+06	5.22825e+06	2003	2003-04-10	1
BT	829	BTB1L4655	BTB1G9717	BT219	1.31468e+06	5.22827e+06	2003	2003-04-16	1
BT	660	BTB1L4656	BTB1L4565	BT172	1.31483e+06	5.22869e+06	2003	2003-04-18	1
BT	368	BTB1L4657	BTB1G9461	BT98	1.31472e+06	5.22798e+06	2004	2004-04-08	1
BT	362	BTB1L4657	BTB1L4334	BT97	1.31471e+06	5.22803e+06	2003	2003-04-17	1
BT	820	BTB1L4658	BTB1L4214	BT216	1.31459e+06	5.22823e+06	2003	2003-04-19	1
BT	106	BTB1L4659	BTB1G9203	BT28	1.31491e+06	5.22769e+06	2004	2004-04-07	1
BT	86	BTB1L4659	BTB1L4571	BT24	1.31487e+06	5.22773e+06	2003	2003-04-16	1
BT	322	BTB1L4660	BTB1G9471	BT84	1.31485e+06	5.22809e+06	2003	2003-04-17	1
BT	182	BTB1L4660	BTB1L4584	BT44	1.31492e+06	5.22799e+06	2004	2004-04-10	1
BT	78	BTB1L4661	BTB1G9977	BT22	1.31479e+06	5.22778e+06	2003	2003-04-18	1
BT	794	BTB1L4662	BTB1G9564	BT211	1.31503e+06	5.22851e+06	2003	2003-04-17	1
BT	795	BTB1L4662	BTB1G9564	BT211	1.31468e+06	5.22831e+06	2003	2003-04-17	1
BT	161	BTB1L4663	BTB1G9521	BT39	1.31477e+06	5.22795e+06	2003	2003-04-17	1
BT	803	BTB1L4664	BTB1G9493	BT212	1.315e+06	5.22855e+06	2003	2003-04-19	1
BT	804	BTB1L4664	BTB1G9493	BT212	1.31464e+06	5.22828e+06	2003	2003-04-19	1
BT	355	BTB1L4665	BTB1L4578	BT95	1.31464e+06	5.22814e+06	2003	2003-04-17	1
BT	705	BTB1L4666	BTB1L4671	BT185	1.31472e+06	5.2287e+06	2003	2003-04-17	1
BT	100	BTB1L4667	BTB1G9203	BT27	1.31492e+06	5.22772e+06	2003	2003-04-15	1
BT	635	BTB1L4668	BTB1L4576	BT166	1.31496e+06	5.22841e+06	2003	2003-04-19	1
BT	913	BTB1L4668	BTB1P5849	BT236	1.31513e+06	5.2284e+06	2005	2005-04-13	1
BT	892	BTB1L4669	BTB1G9052	BT231	1.31502e+06	5.22862e+06	2003	2003-04-15	1
BT	920	BTB1L4670	BTB1G9546	BT238	1.31474e+06	5.22877e+06	2003	2003-04-20	1
BT	927	BTB1L4670	BTB1L4687	BT239	1.3148e+06	5.22878e+06	2004	2004-04-16	1
BT	846	BTB1L4672	BTB1L4195	BT222	1.31476e+06	5.22837e+06	2003	2003-04-19	1
BT	750	BTB1L4673	BTB1L4564	BT199	1.31498e+06	5.22851e+06	2003	2003-04-18	1
BT	743	BTB1L4674	BTB1G9492	BT198	1.31501e+06	5.22847e+06	2003	2003-04-20	1
BT	744	BTB1L4674	BTB1G9492	BT198	1.31462e+06	5.22851e+06	2003	2003-04-20	1
BT	300	BTB1L4675	BTB1L4677	BT78	1.31481e+06	5.22822e+06	2003	2003-04-21	1
BT	253	BTB1L4678	BTB1G9527	BT65	1.31512e+06	5.22809e+06	2003	2003-04-18	1
BT	682	BTB1L4679	BTB1G9111	BT179	1.31474e+06	5.22848e+06	2004	2004-04-16	1
BT	606	BTB1L4757	BTB1L4694	BT160	1.3149e+06	5.2284e+06	2004	2004-04-08	1
BT	154	BTB1L4838	BTBK40550	BT37	1.31477e+06	5.2279e+06	2004	2004-04-16	1
BT	330	BTB1L4946	BTB1L4997	BT86	1.3148e+06	5.22801e+06	2004	2004-04-07	1
BT	36	BTB1P5108	BTB1G9468	BT10	1.31501e+06	5.228e+06	2004	2004-04-06	1
BT	888	BTB1P5172	BTB1P5294	BT230	1.31506e+06	5.22858e+06	2004	2004-04-13	1
BT	62	BTB1P5195	BTBK40695	BT17	1.31494e+06	5.22791e+06	2004	2004-04-09	1
BT	346	BTB1P5289	BTB1G9516	BT91	1.31473e+06	5.22812e+06	2004	2004-04-09	1
BT	334	BTB1P5289	BTB1L4589	BT87	1.31477e+06	5.22805e+06	2005	2005-04-11	1
BT	395	BTB1P5290	BTB1L4599	BT103	1.31461e+06	5.22811e+06	2004	2004-04-10	1
BT	348	BTB1P5290	BTB1V5044	BT91	1.31473e+06	5.22812e+06	2006	2006-04-18	1
BT	390	BTB1P5290	BTBK40676	BT102	1.31465e+06	5.22809e+06	2005	2005-04-10	1
BT	785	BTB1P5293	BTB1G9088	BT208	1.31513e+06	5.22849e+06	2004	2004-04-12	1
BT	786	BTB1P5293	BTB1G9088	BT208	1.31455e+06	5.22833e+06	2004	2004-04-12	1
BT	867	BTB1P5298	BTB1L4700	BT225	1.31499e+06	5.22787e+06	2004	2004-04-07	1
BT	126	BTB1P5299	BTB1P5300	BT31	1.31474e+06	5.22778e+06	2004	2004-04-08	1
BT	311	BTB1P5302	BTB1P5852	BT81	1.31477e+06	5.22817e+06	2005	2005-04-15	1
BT	981	BTB1P5505	BTB1P5297	BT253	1.31503e+06	5.22804e+06	2006	2006-04-18	1
BT	411	BTB1P5681	BTB1P5686	BT107	1.31462e+06	5.22799e+06	2005	2005-04-17	1
BT	992	BTB1P5831	BTB1P5957	BT257	1.3148e+06	5.22773e+06	2006	2006-04-16	1
BT	286	BTB1P5841	BTB1P5297	BT74	1.31494e+06	5.22815e+06	2005	2005-04-14	1
BT	726	BTB1P5844	BTB1V5358	BT193	1.31496e+06	5.22847e+06	2006	2006-04-21	1
BT	727	BTB1P5844	BTB1V5358	BT193	1.31466e+06	5.22838e+06	2006	2006-04-21	1
BT	1000	BTB1P5845	BTB1V5368	BT259	1.31475e+06	5.22785e+06	2006	2006-04-14	1
BT	940	BTB1P5846	BTB1P5838	BT242	1.31494e+06	5.22881e+06	2005	2005-04-10	1
BT	855	BTB1P5847	BTB1P5851	BT223	1.31517e+06	5.22845e+06	2005	2005-04-12	1
BT	856	BTB1P5847	BTB1P5851	BT223	1.3146e+06	5.22831e+06	2005	2005-04-12	1
BT	877	BTB1P5847	BTB1P5934	BT227	1.31517e+06	5.2285e+06	2006	2006-04-15	1
BT	805	BTB1P5848	BTB1L4888	BT212	1.315e+06	5.22855e+06	2005	2005-04-09	1
BT	806	BTB1P5848	BTB1L4888	BT212	1.31464e+06	5.22828e+06	2005	2005-04-09	1
BT	857	BTB1P5848	BTB1P5849	BT223	1.31517e+06	5.22845e+06	2006	2006-04-13	1
BT	858	BTB1P5848	BTB1P5849	BT223	1.3146e+06	5.22831e+06	2006	2006-04-13	1
BT	626	BTB1P5859	BTB1P5883	BT164	1.31506e+06	5.22837e+06	2005	2005-04-12	1
BT	190	BTB1P5860	BTBK40580	BT46	1.31491e+06	5.22808e+06	2005	2005-04-13	1
BT	709	BTB1P5862	BTB1P5961	BT186	1.31485e+06	5.22871e+06	2006	2006-04-21	1
BT	377	BTB1P5864	BTB1G9461	BT99	1.31469e+06	5.22794e+06	2005	2005-04-13	1
BT	347	BTB1P5865	BTB1P5875	BT91	1.31473e+06	5.22812e+06	2005	2005-04-13	1
BT	381	BTB1P5868	BTB1P5581	BT100	1.31468e+06	5.22798e+06	2005	2005-04-16	1
BT	1004	BTB1P5868	BTB1P5823	BT260	1.31479e+06	5.22793e+06	2006	2006-04-17	1
BT	364	BTB1P5869	BTB1P5823	BT97	1.31471e+06	5.22803e+06	2005	2005-04-16	1
BT	396	BTB1P5880	BTB1L4902	BT103	1.31461e+06	5.22811e+06	2005	2005-04-17	1
BT	914	BTB1P5920	BTB1P5835	BT236	1.31513e+06	5.2284e+06	2006	2006-04-17	1
BT	968	BTB1P5922	BTB1P5933	BT250	1.31519e+06	5.22812e+06	2006	2006-04-12	1
BT	988	BTB1P5924	BTB1P5936	BT256	1.31489e+06	5.22771e+06	2006	2006-04-14	1
BT	1017	BTB1P5927	BTB1V5042	BT264	1.31481e+06	5.2283e+06	2006	2006-04-15	1
BT	446	BTB1P5928	BTB1P5686	BT118	1.3145e+06	5.22808e+06	2006	2006-04-15	1
BT	460	BTB1P5929	BTB1P5935	BT121	1.3145e+06	5.22795e+06	2006	2006-04-16	1
BT	1024	BTB1P5930	BTB1P5945	BT266	1.31497e+06	5.22829e+06	2006	2006-04-15	1
BT	959	BTB1P5947	BTB1P5946	BT247	1.31507e+06	5.22862e+06	2006	2006-04-19	1
BT	277	BTB1P5948	BTB1P5876	BT72	1.31486e+06	5.22821e+06	2006	2006-04-17	1
BT	972	BTB1P5952	BTB1P5698	BT251	1.31512e+06	5.22818e+06	2006	2006-04-19	1
BT	885	BTB1P5953	BTB1P4958	BT229	1.3151e+06	5.22855e+06	2006	2006-04-23	1
BT	442	BTB1P5954	BTB1P5951	BT117	1.31452e+06	5.22809e+06	2006	2006-04-18	1
BT	331	BTB1P5958	BTB1P5956	BT86	1.3148e+06	5.22801e+06	2006	2006-04-21	1
BT	938	BTB1P5959	BTB1L4566	BT241	1.31487e+06	5.22882e+06	2006	2006-04-20	1
BT	312	BTB1P5962	BTB1P4914	BT81	1.31477e+06	5.22817e+06	2006	2006-04-20	1
BT	523	BTB1P5963	BTB1P5960	BT138	1.31471e+06	5.22824e+06	2006	2006-04-19	1
BT	1033	BTB1P5964	BTB1V5362	BT268	1.31486e+06	5.22849e+06	2006	2006-04-22	1
BT	490	BTB1P5965	BTB1V5969	BT128	1.31453e+06	5.22799e+06	2006	2006-04-19	1
BT	1020	BTB1P5966	BTB1P5968	BT265	1.31487e+06	5.22837e+06	2006	2006-04-17	1
BT	663	BTB1P5971	BTB1V5400	BT173	4.41748e+06	5.33459e+06	2007	2007-04-13	1
BT	597	BTB1P5971	BTB1V5400	BT157	4.41744e+06	5.33456e+06	2008	2008-04-18	1
BT	326	BTB1P5977	BTB1V5369	BT85	4.41771e+06	5.33436e+06	2008	2008-04-16	1
BT	428	BTB1P5977	BTB1V5579	BT111	4.41779e+06	5.33437e+06	2007	2007-04-14	1
BT	332	BTB1P5977	BTB2X3896	BT86	4.41769e+06	5.33437e+06	2009	2009-04-12	1
BT	692	BTB1P5981	BTB1V5543	BT182	4.4175e+06	5.3346e+06	2007	2007-04-10	1
BT	1049	BTB1P5983	BTB1V5489	BT276	4.41748e+06	5.33496e+06	2007	2007-04-16	1
BT	639	BTB1P5985	BTB1V5586	BT167	4.41772e+06	5.33458e+06	2007	2007-04-14	1
BT	923	BTB1P5985	BTB2V8436	BT238	4.4177e+06	5.33479e+06	2008	2008-04-16	1
BT	797	BTB1P5985	BTB2X3438	BT211	4.41772e+06	5.33468e+06	2009	2009-04-12	1
BT	822	BTB1P5985	BTB2X3857	BT216	4.41771e+06	5.33472e+06	2010	2010-04-14	1
BT	899	BTB1P5985	BTB2X3857	BT232	4.41769e+06	5.33476e+06	2010	2010-05-26	1
BT	83	BTB1P5986	BTB1P5982	BT23	4.41767e+06	5.33421e+06	2007	2007-04-13	1
BT	120	BTB1P5986	BTB2X3086	BT30	4.41739e+06	5.33424e+06	2009	2009-04-15	1
BT	224	BTB1P5986	BTB2X3495	BT57	4.41761e+06	5.33429e+06	2008	2008-04-22	1
BT	313	BTB1P5987	BTB1V5377	BT81	4.41778e+06	5.33431e+06	2007	2007-04-13	1
BT	787	BTB1P5990	BTB1V5470	BT208	4.4176e+06	5.33469e+06	2008	2008-04-27	1
BT	774	BTB1P5990	BTB1V5486	BT205	4.41748e+06	5.33469e+06	2007	2007-04-13	1
BT	969	BTB1P5992	BTB1P5984	BT250	4.41757e+06	5.33483e+06	2007	2007-04-11	1
BT	382	BTB1P5993	BTB1V5554	BT100	4.41732e+06	5.33441e+06	2008	2008-04-20	1
BT	266	BTB1P5993	BTB1V5600	BT70	4.41733e+06	5.33435e+06	2007	2007-04-11	1
BT	445	BTB1V5027	BTB1P5200	BT118	1.3145e+06	5.22808e+06	2005	2005-04-10	1
BT	627	BTB1V5028	BTB1P5883	BT164	1.31506e+06	5.22837e+06	2006	2006-04-10	1
BT	995	BTB1V5029	BTB1P5882	BT258	1.31485e+06	5.22788e+06	2006	2006-04-12	1
BT	931	BTB1V5035	BTB1V5033	BT240	1.31484e+06	5.22877e+06	2005	2005-04-16	1
BT	905	BTB1V5036	BTB1V5034	BT234	1.31492e+06	5.22877e+06	2005	2005-04-10	1
BT	898	BTB1V5037	BTB1P5688	BT232	1.315e+06	5.22866e+06	2005	2005-04-11	1
BT	397	BTB1V5038	BTB1V5364	BT103	1.31461e+06	5.22811e+06	2006	2006-04-15	1
BT	276	BTB1V5039	BTB1V5042	BT72	1.31486e+06	5.22821e+06	2005	2005-04-13	1
BT	708	BTB1V5040	BTB1P5684	BT186	1.31485e+06	5.22871e+06	2005	2005-04-14	1
BT	950	BTB1V5041	BTB1P5836	BT245	1.315e+06	5.22871e+06	2005	2005-04-11	1
BT	421	BTB1V5043	BTBK40528	BT109	1.31468e+06	5.22786e+06	2005	2005-04-16	1
BT	921	BTB1V5045	BTB1L4687	BT238	1.31474e+06	5.22877e+06	2005	2005-04-15	1
BT	611	BTB1V5051	BTB2X3081	BT161	4.41762e+06	5.33455e+06	2008	2008-04-21	1
BT	987	BTB1V5080	BTB2X3619	BT255	4.41776e+06	5.33483e+06	2010	2010-04-20	1
BT	1009	BTB1V5080	BTB2X3951	BT261	4.41759e+06	5.33486e+06	2011	2011-04-11	1
BT	1052	BTB1V5098	BTB2X7049	BT276	4.41748e+06	5.33496e+06	2012	2012-04-18	1
BT	73	BTB1V5198	BTB1P5198	BT21	1.31479e+06	5.22781e+06	2004	2004-04-11	1
BT	365	BTB1V5367	BTB1P5955	BT97	1.31471e+06	5.22803e+06	2006	2006-04-16	1
BT	771	BTB1V5372	BTB1V5390	BT204	4.41744e+06	5.3347e+06	2007	2007-04-11	1
BT	861	BTB1V5374	BTB1P5989	BT224	4.41738e+06	5.33474e+06	2007	2007-04-13	1
BT	295	BTB1V5376	BTB1V5387	BT77	4.41762e+06	5.33436e+06	2007	2007-04-12	1
BT	34	BTB1V5376	BTB2X3492	BT9	4.41749e+06	5.3342e+06	2008	2008-04-22	1
BT	149	BTB1V5380	BTB1V5474	BT36	4.41719e+06	5.3343e+06	2007	2007-04-15	1
BT	282	BTB1V5381	BTB1V5370	BT73	4.41745e+06	5.33434e+06	2007	2007-04-12	1
BT	234	BTB1V5381	BTB1V5594	BT60	4.41747e+06	5.33431e+06	2009	2009-04-15	1
BT	127	BTB1V5382	BTB1V5598	BT31	4.41734e+06	5.33425e+06	2007	2007-04-13	1
BT	31	BTB1V5382	BTB2X3086	BT8	4.41745e+06	5.33421e+06	2008	2008-04-21	1
BT	229	BTB1V5383	BTB1V5371	BT59	4.41752e+06	5.33431e+06	2007	2007-04-14	1
BT	47	BTB1V5385	BTB1V5398	BT12	4.41761e+06	5.33419e+06	2007	2007-04-17	1
BT	101	BTB1V5385	BTB2X3092	BT27	4.41751e+06	5.33424e+06	2008	2008-04-20	1
BT	594	BTB1V5386	BTB1V5591	BT156	4.41741e+06	5.33455e+06	2007	2007-04-15	1
BT	559	BTB1V5386	BTB2V8028	BT147	4.41747e+06	5.33453e+06	2010	2010-04-22	1
BT	669	BTB1V5386	BTB2V8028	BT174	4.41743e+06	5.3346e+06	2011	2011-04-13	1
BT	589	BTB1V5386	BTB2X3023	BT155	4.41738e+06	5.33457e+06	2009	2009-04-15	1
BT	588	BTB1V5388	BTB1V5592	BT155	4.41738e+06	5.33457e+06	2007	2007-04-14	1
BT	231	BTB1V5388	BTB1V5594	BT59	4.41752e+06	5.33431e+06	2010	2010-04-19	1
BT	386	BTB1V5388	BTB2F5304	BT101	4.41736e+06	5.33442e+06	2008	2008-04-22	1
BT	461	BTB1V5388	BTB2F5304	BT121	4.41743e+06	5.33445e+06	2008	2008-05-08	1
BT	391	BTB1V5388	BTB2F5304	BT102	4.41741e+06	5.33441e+06	2009	2009-04-14	1
BT	776	BTB1V5389	BTB1V5470	BT206	4.41752e+06	5.33469e+06	2007	2007-04-14	1
BT	732	BTB1V5389	BTB2V8448	BT195	4.41758e+06	5.33466e+06	2008	2008-04-23	1
BT	951	BTB1V5393	BTB1V5473	BT245	4.41742e+06	5.3348e+06	2007	2007-04-14	1
BT	868	BTB1V5393	BTB2X3074	BT225	4.4174e+06	5.33477e+06	2008	2008-04-24	1
BT	894	BTB1V5394	BTB1V5585	BT231	4.41764e+06	5.33475e+06	2007	2007-04-14	1
BT	996	BTB1V5395	BTB1V5584	BT258	4.4177e+06	5.33486e+06	2007	2007-04-15	1
BT	416	BTB1V5396	BTB1V5369	BT108	4.41767e+06	5.3344e+06	2007	2007-04-12	1
BT	506	BTB1V5397	BTB1V5595	BT133	4.41758e+06	5.33448e+06	2007	2007-04-13	1
BT	809	BTB1V5464	BTB1V5477	BT213	4.41781e+06	5.33469e+06	2007	2007-04-16	1
BT	752	BTB1V5465	BTB1V5391	BT199	4.41742e+06	5.33466e+06	2007	2007-04-15	1
BT	683	BTB1V5465	BTB1V5592	BT179	4.41738e+06	5.33463e+06	2008	2008-04-22	1
BT	830	BTB1V5466	BTB1V5392	BT219	4.41758e+06	5.33472e+06	2007	2007-04-15	1
BT	745	BTB1V5467	BTB1P5972	BT198	4.41746e+06	5.33466e+06	2007	2007-04-14	1
BT	1053	BTB1V5469	BTB1P5976	BT277	4.41748e+06	5.335e+06	2007	2007-04-13	1
BT	257	BTB1V5471	BTB1V5573	BT66	4.41721e+06	5.33432e+06	2007	2007-04-12	1
BT	137	BTB1V5471	BTB1V5573	BT33	4.41727e+06	5.33426e+06	2008	2008-04-22	1
BT	212	BTB1V5472	BTB1V5375	BT54	4.41772e+06	5.33428e+06	2007	2007-04-13	1
BT	156	BTB1V5475	BTB1V5379	BT38	4.41729e+06	5.33429e+06	2007	2007-04-12	1
BT	480	BTB1V5479	BTB1V5596	BT126	4.41728e+06	5.33449e+06	2007	2007-04-13	1
BT	254	BTB1V5480	BTB1V5468	BT65	4.41727e+06	5.33432e+06	2007	2007-04-15	1
BT	132	BTB1V5480	BTB2X3956	BT32	4.4173e+06	5.33425e+06	2008	2008-04-25	1
BT	1011	BTB1V5481	BTB1V5476	BT262	4.41755e+06	5.33486e+06	2007	2007-04-16	1
BT	1036	BTB1V5481	BTB1V5476	BT269	4.41757e+06	5.33489e+06	2008	2008-04-23	1
BT	230	BTB1V5482	BTB1V5370	BT59	4.41752e+06	5.33431e+06	2009	2009-04-14	1
BT	107	BTB1V5482	BTB1V5384	BT28	4.41747e+06	5.33424e+06	2007	2007-04-12	1
BT	48	BTB1V5482	BTB1V5398	BT12	4.41761e+06	5.33419e+06	2008	2008-04-21	1
BT	216	BTB1V5483	BTB1V5399	BT55	4.41769e+06	5.3343e+06	2007	2007-04-16	1
BT	463	BTB1V5484	BTB1V5552	BT122	4.41739e+06	5.33445e+06	2007	2007-04-12	1
BT	777	BTB1V5485	BTB1V5545	BT206	4.41752e+06	5.33469e+06	2008	2008-04-24	1
BT	558	BTB1V5485	BTB1V5594	BT147	4.41747e+06	5.33453e+06	2007	2007-04-13	1
BT	437	BTB1V5487	BTB1V5575	BT116	4.41764e+06	5.33444e+06	2007	2007-04-12	1
BT	172	BTB1V5490	BTB1V5493	BT42	4.41745e+06	5.33428e+06	2007	2007-04-15	1
BT	287	BTB1V5490	BTB1V5555	BT74	4.4175e+06	5.33435e+06	2008	2008-04-23	1
BT	37	BTB1V5490	BTB2X3492	BT10	4.41753e+06	5.33419e+06	2009	2009-04-15	1
BT	102	BTB1V5490	BTB2X3492	BT27	4.41751e+06	5.33424e+06	2009	2009-05-05	1
BT	338	BTB1V5492	BTB1V5491	BT88	4.41759e+06	5.33438e+06	2007	2007-04-17	1
BT	538	BTB1V5492	BTB2X3081	BT142	4.41768e+06	5.33451e+06	2009	2009-04-16	1
BT	922	BTB1V5494	BTB1V5546	BT238	4.4177e+06	5.33479e+06	2007	2007-04-21	1
BT	810	BTB1V5497	BTB1V5477	BT213	4.41781e+06	5.33469e+06	2008	2008-04-23	1
BT	886	BTB1V5498	BTB1V5495	BT229	4.41756e+06	5.33476e+06	2007	2007-04-25	1
BT	579	BTB1V5499	BTB1V5496	BT153	4.4173e+06	5.33456e+06	2007	2007-04-16	1
BT	573	BTB1V5499	BTB1V5496	BT151	4.41731e+06	5.33453e+06	2007	2007-04-23	1
BT	610	BTB1V5500	BTB1V5488	BT161	4.41762e+06	5.33455e+06	2007	2007-04-17	1
BT	65	BTB1V5540	BTB1V5536	BT18	4.41786e+06	5.33417e+06	2007	2007-04-11	1
BT	195	BTB1V5542	BTB1V5533	BT48	4.41769e+06	5.33425e+06	2009	2009-04-10	1
BT	194	BTB1V5542	BTB1V5535	BT48	4.41769e+06	5.33425e+06	2007	2007-04-10	1
BT	199	BTB1V5542	BTB1V5535	BT49	4.41774e+06	5.33424e+06	2008	2008-04-15	1
BT	202	BTB1V5542	BTB2X3894	BT50	4.41778e+06	5.33425e+06	2010	2010-04-12	1
BT	307	BTB1V5542	BTB2X4218	BT80	4.41773e+06	5.33431e+06	2011	2011-04-11	1
BT	1047	BTB1V5548	BTB1V5537	BT275	4.41747e+06	5.33493e+06	2007	2007-04-09	1
BT	1014	BTB1V5549	BTB1V5583	BT263	4.41751e+06	5.33488e+06	2007	2007-04-12	1
BT	946	BTB1V5549	BTB2V8462	BT243	4.41751e+06	5.3348e+06	2008	2008-04-17	1
BT	1005	BTB1V5550	BTB1V5538	BT260	4.41762e+06	5.33485e+06	2007	2007-04-12	1
BT	630	BTB1V5553	BTB1V5541	BT165	4.41778e+06	5.33455e+06	2007	2007-04-11	1
BT	447	BTB1V5559	BTB1V5577	BT118	4.41755e+06	5.33445e+06	2007	2007-04-12	1
BT	1044	BTB1V5560	BTB1P5975	BT274	4.41751e+06	5.33493e+06	2007	2007-04-11	1
BT	1025	BTB1V5560	BTB1P5975	BT266	4.41744e+06	5.33491e+06	2008	2008-04-15	1
BT	1054	BTB1V5560	BTB1P5975	BT277	4.41748e+06	5.335e+06	2009	2009-04-09	1
BT	924	BTB1V5560	BTB2V8436	BT238	4.4177e+06	5.33479e+06	2010	2010-04-12	1
BT	1013	BTB1V5560	BTB2X3049	BT262	4.41755e+06	5.33486e+06	2011	2011-04-09	1
BT	1021	BTB1V5561	BTB1V5588	BT265	4.41745e+06	5.33487e+06	2007	2007-04-13	1
BT	1018	BTB1V5561	BTB1V5588	BT264	4.41748e+06	5.33486e+06	2008	2008-04-19	1
BT	796	BTB1V5562	BTB1V5544	BT211	4.41772e+06	5.33468e+06	2007	2007-04-11	1
BT	821	BTB1V5563	BTB1V5547	BT216	4.41771e+06	5.33472e+06	2007	2007-04-13	1
BT	932	BTB1V5563	BTB2V8471	BT240	4.41762e+06	5.33479e+06	2008	2008-04-20	1
BT	976	BTB1V5564	BTB1V5546	BT252	4.41764e+06	5.33482e+06	2007	2007-04-12	1
BT	836	BTB1V5566	BTB1V5545	BT220	4.41754e+06	5.33473e+06	2007	2007-04-12	1
BT	141	BTB1V5567	BTB1V5478	BT34	4.41722e+06	5.33427e+06	2007	2007-04-12	1
BT	270	BTB1V5568	BTB1V5555	BT71	4.41736e+06	5.33435e+06	2007	2007-04-13	1
BT	369	BTB1V5569	BTB1V5554	BT98	4.41724e+06	5.33443e+06	2007	2007-04-11	1
BT	468	BTB1V5570	BTB1V5551	BT123	4.41734e+06	5.33445e+06	2007	2007-04-12	1
BT	351	BTB1V5571	BTB1V5558	BT93	4.41738e+06	5.33438e+06	2007	2007-04-12	1
BT	952	BTB1V5571	BTB2X3074	BT245	4.41742e+06	5.3348e+06	2009	2009-04-16	1
BT	678	BTB1V5571	BTB2X3100	BT178	4.41734e+06	5.33463e+06	2008	2008-04-15	1
BT	542	BTB1V5574	BTB1V5557	BT143	4.41764e+06	5.33451e+06	2007	2007-04-12	1
BT	510	BTB1V5574	BTB2V8465	BT134	4.41762e+06	5.33448e+06	2008	2008-04-17	1
BT	407	BTB1V5574	BTB2X3020	BT106	4.41758e+06	5.33442e+06	2009	2009-04-10	1
BT	515	BTB1V5574	BTB2X3831	BT135	4.41766e+06	5.33448e+06	2010	2010-04-13	1
BT	548	BTB1V5580	BTB1V5556	BT145	4.41755e+06	5.33452e+06	2007	2007-04-12	1
BT	607	BTB1V5580	BTB1V5556	BT160	4.41757e+06	5.33455e+06	2008	2008-04-20	1
BT	401	BTB1V5580	BTB2X3897	BT104	4.41747e+06	5.33442e+06	2009	2009-04-15	1
BT	763	BTB1V5581	BTB1V5582	BT202	4.41736e+06	5.33471e+06	2007	2007-04-10	1
BT	756	BTB1V5581	BTB1V5582	BT200	4.41738e+06	5.33467e+06	2008	2008-04-16	1
BT	14	BTB1V5587	BTB1V5572	BT4	4.41728e+06	5.33422e+06	2007	2007-04-11	1
BT	615	BTB1V5589	BTB1V5576	BT162	4.41766e+06	5.33454e+06	2007	2007-04-12	1
BT	915	BTB1V5590	BTB1V5565	BT236	4.41777e+06	5.33478e+06	2007	2007-04-14	1
BT	5	BTB1V5593	BTB1V5474	BT1	4.41716e+06	5.33422e+06	2008	2008-04-22	1
BT	144	BTB1V5593	BTB1V5539	BT35	4.41718e+06	5.33426e+06	2007	2007-04-11	1
BT	259	BTB1V5597	BTB1V5378	BT67	4.41721e+06	5.33437e+06	2007	2007-04-14	1
BT	378	BTB2A7698	BTB2X3932	BT99	4.41728e+06	5.33441e+06	2010	2010-04-24	1
BT	477	BTB2A7698	BTB2X3943	BT125	4.41727e+06	5.33446e+06	2011	2011-04-12	1
BT	162	BTB2F5301	BTB2X3072	BT39	4.41732e+06	5.3343e+06	2009	2009-04-15	1
BT	438	BTB2F5325	BTB1V5557	BT116	4.41764e+06	5.33444e+06	2008	2008-04-18	1
BT	616	BTB2F5325	BTB2V8465	BT162	4.41766e+06	5.33454e+06	2009	2009-04-12	1
BT	423	BTB2F5325	BTB2X4023	BT109	4.41771e+06	5.3344e+06	2010	2010-04-12	1
BT	417	BTB2F5325	BTB2X4023	BT108	4.41767e+06	5.3344e+06	2011	2011-04-07	1
BT	412	BTB2F5444	BTB1V5387	BT107	4.41762e+06	5.33442e+06	2008	2008-04-20	1
BT	339	BTB2F5444	BTB2V8004	BT88	4.41759e+06	5.33438e+06	2011	2011-04-11	1
BT	543	BTB2F5444	BTB2X3028	BT143	4.41764e+06	5.33451e+06	2009	2009-04-10	1
BT	647	BTB2F5444	BTB2X3621	BT169	4.41764e+06	5.33457e+06	2010	2010-04-19	1
BT	878	BTB2F5581	BTB2F5366	BT227	4.41748e+06	5.33477e+06	2008	2008-04-24	1
BT	600	BTB2F5606	BTB1V5543	BT158	4.41749e+06	5.33456e+06	2008	2008-04-20	1
BT	87	BTB2F5648	BTB1V5371	BT24	4.41763e+06	5.33422e+06	2008	2008-04-29	1
BT	788	BTB2V8026	BTB2V8479	BT208	4.4176e+06	5.33469e+06	2011	2011-04-08	1
BT	789	BTB2V8026	BTB2V8790	BT208	4.4176e+06	5.33469e+06	2012	2012-04-15	1
BT	746	BTB2V8026	BTB2X3476	BT198	4.41746e+06	5.33466e+06	2010	2010-04-20	1
BT	699	BTB2V8026	BTB2X7732	BT183	4.41754e+06	5.33463e+06	2013	2013-04-20	1
BT	366	BTB2V8308	BTB1V5378	BT97	4.41723e+06	5.33438e+06	2009	2009-04-13	1
BT	357	BTB2V8308	BTB1V5378	BT95	4.41729e+06	5.33438e+06	2010	2010-04-17	1
BT	474	BTB2V8308	BTB2V8128	BT125	4.41727e+06	5.33446e+06	2008	2008-04-21	1
BT	636	BTB2V8312	BTB1V5541	BT166	4.41776e+06	5.33456e+06	2008	2008-04-21	1
BT	721	BTB2V8312	BTB1V5541	BT191	4.41774e+06	5.33465e+06	2009	2009-04-11	1
BT	807	BTB2V8312	BTB2X3949	BT212	4.41777e+06	5.33469e+06	2010	2010-04-18	1
BT	728	BTB2V8434	BTB2X3500	BT193	4.41766e+06	5.33465e+06	2008	2008-04-21	1
BT	271	BTB2V8439	BTB1V5558	BT71	4.41736e+06	5.33435e+06	2008	2008-04-14	1
BT	1029	BTB2V8469	BTB1V5537	BT267	4.41748e+06	5.3349e+06	2008	2008-04-21	1
BT	719	BTB2V8493	BTB2V8806	BT189	4.41778e+06	5.33461e+06	2011	2011-04-16	1
BT	524	BTB2V8493	BTB2X3632	BT138	4.41777e+06	5.33448e+06	2010	2010-04-23	1
BT	595	BTB2V8621	BTB2V8028	BT156	4.41741e+06	5.33455e+06	2012	2012-04-18	1
BT	163	BTB2V8626	BTB2X7614	BT39	4.41732e+06	5.3343e+06	2012	2012-04-11	1
BT	560	BTB2V8630	BTB2V8832	BT147	4.41747e+06	5.33453e+06	2012	2012-04-22	1
BT	1035	BTB2V8648	BTB2V8821	BT268	4.41754e+06	5.3349e+06	2012	2012-04-17	1
BT	754	BTB2V8659	BTB2X7195	BT199	4.41742e+06	5.33466e+06	2012	2012-04-16	1
BT	168	BTB2V8662	BTB2X4978	BT41	4.41741e+06	5.33428e+06	2012	2012-04-22	1
BT	485	BTB2V8667	BTB2X4599	BT127	4.41732e+06	5.33449e+06	2012	2012-04-21	1
BT	103	BTB2V8668	BTB2V8993	BT27	4.41751e+06	5.33424e+06	2012	2012-04-10	1
BT	383	BTB2V8679	BTB2X7410	BT100	4.41732e+06	5.33441e+06	2012	2012-04-21	1
BT	953	BTB2V8701	BTB2X4454	BT245	4.41742e+06	5.3348e+06	2010	2010-04-21	1
BT	1030	BTB2V8703	BTB2V8702	BT267	4.41748e+06	5.3349e+06	2010	2010-04-21	1
BT	1026	BTB2V8704	BTB2X3683	BT266	4.41744e+06	5.33491e+06	2010	2010-04-21	1
BT	812	BTB2V8705	BTB1V5078	BT214	4.41778e+06	5.33472e+06	2010	2010-04-21	1
BT	24	BTB2V8707	BTB2X3193	BT6	4.41736e+06	5.33422e+06	2011	2011-04-12	1
BT	15	BTB2V8707	BTB2X4378	BT4	4.41728e+06	5.33422e+06	2010	2010-04-23	1
BT	772	BTB2V8708	BTB2X4266	BT204	4.41744e+06	5.3347e+06	2010	2010-04-22	1
BT	495	BTB2V8709	BTB2V8495	BT129	4.41741e+06	5.33448e+06	2010	2010-04-25	1
BT	393	BTB2V8709	BTB2X4980	BT102	4.41741e+06	5.33441e+06	2012	2012-04-23	1
BT	283	BTB2V8710	BTB2V8796	BT73	4.41745e+06	5.33434e+06	2010	2010-04-23	1
BT	617	BTB2V8711	BTB2X3950	BT162	4.41766e+06	5.33454e+06	2010	2010-04-25	1
BT	645	BTB2V8711	BTB2X4900	BT168	4.41768e+06	5.33458e+06	2011	2011-04-12	1
BT	713	BTB2V8711	BTB2X4900	BT187	4.41771e+06	5.33461e+06	2011	2011-05-18	1
BT	7	BTB2V8712	BTB1V5474	BT1	4.41716e+06	5.33422e+06	2010	2010-04-22	1
BT	151	BTB2V8712	BTB2X3040	BT36	4.41719e+06	5.3343e+06	2011	2011-04-13	1
BT	258	BTB2V8712	BTB2X3040	BT66	4.41721e+06	5.33432e+06	2012	2012-04-17	1
BT	237	BTB2V8712	BTB2X7969	BT61	4.41742e+06	5.33431e+06	2013	2013-04-30	1
BT	239	BTB2V8712	BTB2X7969	BT62	4.41739e+06	5.33431e+06	2013	2013-06-17	1
BT	581	BTB2V8713	BTB2V8706	BT153	4.4173e+06	5.33456e+06	2010	2010-04-22	1
BT	676	BTB2V8713	BTB2V8706	BT177	4.41732e+06	5.33459e+06	2011	2011-04-12	1
BT	792	BTB2V8713	BTB2X7097	BT209	4.41764e+06	5.33468e+06	2013	2013-04-25	1
BT	734	BTB2V8713	BTB2X7372	BT195	4.41758e+06	5.33466e+06	2012	2012-04-19	1
BT	694	BTB2V8715	BTB2V8479	BT182	4.4175e+06	5.3346e+06	2010	2010-04-25	1
BT	753	BTB2V8716	BTB2X3862	BT199	4.41742e+06	5.33466e+06	2010	2010-04-25	1
BT	128	BTB2V8717	BTB2X3315	BT31	4.41734e+06	5.33425e+06	2010	2010-04-23	1
BT	612	BTB2V8774	BTB2X7177	BT161	4.41762e+06	5.33455e+06	2012	2012-04-09	1
BT	293	BTB2V8789	BTB2V8004	BT76	4.41757e+06	5.33436e+06	2012	2012-04-16	1
BT	455	BTB2V8789	BTB2V8788	BT120	4.41747e+06	5.33445e+06	2011	2011-04-16	1
BT	341	BTB2V8789	BTB2X4963	BT89	4.41755e+06	5.3344e+06	2013	2013-04-25	1
BT	533	BTB2V8795	BTB2X4455	BT140	4.41773e+06	5.33452e+06	2013	2013-04-19	1
BT	528	BTB2V8795	BTB2X4955	BT139	4.4178e+06	5.33451e+06	2012	2012-04-14	1
BT	454	BTB2V8798	BTB2X3897	BT120	4.41747e+06	5.33445e+06	2010	2010-04-22	1
BT	267	BTB2V8802	BTB2X4037	BT70	4.41733e+06	5.33435e+06	2011	2011-04-13	1
BT	279	BTB2V8802	BTB2X4037	BT72	4.41739e+06	5.33435e+06	2012	2012-04-15	1
BT	79	BTB2V8804	BTB2X4218	BT22	4.41771e+06	5.33422e+06	2012	2012-04-12	1
BT	56	BTB2V8804	BTB2X4896	BT14	4.4177e+06	5.33418e+06	2011	2011-04-13	1
BT	398	BTB2V8805	BTB2X3933	BT103	4.41745e+06	5.33441e+06	2011	2011-04-14	1
BT	291	BTB2V8805	BTB2X4924	BT75	4.41753e+06	5.33438e+06	2013	2013-04-26	1
BT	451	BTB2V8805	BTB2X7199	BT119	4.41751e+06	5.33445e+06	2012	2012-04-23	1
BT	720	BTB2V8818	BTB2X4985	BT189	4.41778e+06	5.33461e+06	2012	2012-04-23	1
BT	714	BTB2V8818	BTB2X4985	BT187	4.41771e+06	5.33461e+06	2013	2013-04-29	1
BT	482	BTB2V8820	BTB2X4331	BT126	4.41728e+06	5.33449e+06	2012	2012-04-25	1
BT	979	BTB2V8824	BTB2X3951	BT252	4.41764e+06	5.33482e+06	2012	2012-04-24	1
BT	843	BTB2V8824	BTB2X4974	BT221	4.4175e+06	5.33473e+06	2013	2013-04-25	1
BT	67	BTB2V8829	BTB2X7057	BT18	4.41786e+06	5.33417e+06	2012	2012-04-20	1
BT	32	BTB2V8830	BTB2X7357	BT8	4.41745e+06	5.33421e+06	2012	2012-04-17	1
BT	535	BTB2V8831	BTB2V8644	BT141	4.41771e+06	5.3345e+06	2012	2012-04-17	1
BT	577	BTB2V8833	BTB2X7089	BT152	4.41728e+06	5.33453e+06	2012	2012-04-20	1
BT	632	BTB2V8834	BTB2X4926	BT165	4.41778e+06	5.33455e+06	2012	2012-04-22	1
BT	111	BTB2V8836	BTB2X7411	BT28	4.41747e+06	5.33424e+06	2012	2012-04-22	1
BT	139	BTB2V8838	BTB2X7373	BT33	4.41727e+06	5.33426e+06	2012	2012-04-20	1
BT	688	BTB2V8841	BTB2X4853	BT181	4.41745e+06	5.33463e+06	2012	2012-04-20	1
BT	755	BTB2V8841	BTB2X7195	BT199	4.41742e+06	5.33466e+06	2013	2013-04-27	1
BT	226	BTB2V8843	BTB2X7449	BT58	4.41757e+06	5.33429e+06	2012	2012-04-27	1
BT	399	BTB2V8844	BTB2V8845	BT103	4.41745e+06	5.33441e+06	2012	2012-04-22	1
BT	933	BTB2V8901	BTB2X3691	BT240	4.41762e+06	5.33479e+06	2011	2011-04-11	1
BT	890	BTB2V8901	BTB2X7339	BT230	4.4176e+06	5.33475e+06	2012	2012-04-21	1
BT	1046	BTB2V8972	BTB3Y5728	BT274	4.41751e+06	5.33493e+06	2013	2013-04-28	1
BT	388	BTB2V8973	BTB2X4901	BT101	4.41736e+06	5.33442e+06	2012	2012-04-13	1
BT	465	BTB2V8973	BTB2X7550	BT122	4.41739e+06	5.33445e+06	2013	2013-04-24	1
BT	798	BTB2V8994	BTB1V5078	BT211	4.41772e+06	5.33468e+06	2011	2011-04-17	1
BT	698	BTB2X3006	BTB2V8479	BT183	4.41754e+06	5.33463e+06	2012	2012-04-16	1
BT	738	BTB2X3006	BTB2V8479	BT196	4.41754e+06	5.33466e+06	2013	2013-04-26	1
BT	598	BTB2X3022	BTB2X3895	BT157	4.41744e+06	5.33456e+06	2009	2009-04-17	1
BT	997	BTB2X3025	BTB2X3960	BT258	4.4177e+06	5.33486e+06	2009	2009-04-17	1
BT	637	BTB2X3025	BTB2X4926	BT166	4.41776e+06	5.33456e+06	2011	2011-04-11	1
BT	532	BTB2X3031	BTB2X3894	BT140	4.41773e+06	5.33452e+06	2008	2008-05-26	1
BT	108	BTB2X3033	BTB2X3032	BT28	4.41747e+06	5.33424e+06	2008	2008-05-12	1
BT	11	BTB2X3034	BTB2X3035	BT3	4.41724e+06	5.33423e+06	2008	2008-04-21	1
BT	142	BTB2X3034	BTB2X3035	BT34	4.41722e+06	5.33427e+06	2008	2008-05-07	1
BT	370	BTB2X3036	BTB2F5658	BT98	4.41724e+06	5.33443e+06	2008	2008-05-06	1
BT	165	BTB2X3037	BTB2X3038	BT40	4.41737e+06	5.33429e+06	2008	2008-05-02	1
BT	28	BTB2X3037	BTB2X3086	BT7	4.4174e+06	5.33421e+06	2010	2010-04-22	1
BT	29	BTB2X3037	BTB2X4890	BT7	4.4174e+06	5.33421e+06	2011	2011-04-18	1
BT	1001	BTB2X3039	BTB2X3040	BT259	4.41766e+06	5.33486e+06	2008	2008-05-01	1
BT	66	BTB2X3041	BTB2X3042	BT18	4.41786e+06	5.33417e+06	2008	2008-04-27	1
BT	1037	BTB2X3043	BTB2X3045	BT270	4.4177e+06	5.33488e+06	2008	2008-04-29	1
BT	973	BTB2X3046	BTB2X3049	BT251	4.4176e+06	5.33482e+06	2008	2008-04-26	1
BT	984	BTB2X3047	BTB2V8436	BT254	4.41772e+06	5.33483e+06	2009	2009-04-16	1
BT	989	BTB2X3047	BTB2X3048	BT256	4.41779e+06	5.33486e+06	2008	2008-04-28	1
BT	246	BTB2X3061	BTB1V5468	BT64	4.4173e+06	5.33433e+06	2008	2008-04-23	1
BT	145	BTB2X3062	BTB1V5478	BT35	4.41718e+06	5.33426e+06	2008	2008-04-25	1
BT	150	BTB2X3065	BTB2X3064	BT36	4.41719e+06	5.3343e+06	2008	2008-04-26	1
BT	1050	BTB2X3066	BTB1P5976	BT276	4.41748e+06	5.33496e+06	2008	2008-04-29	1
BT	323	BTB2X3067	BTB1V5052	BT84	4.41776e+06	5.33433e+06	2008	2008-04-25	1
BT	318	BTB2X3067	BTB1V5052	BT82	4.41782e+06	5.33431e+06	2009	2009-04-16	1
BT	425	BTB2X3067	BTB2X3028	BT110	4.41775e+06	5.33437e+06	2010	2010-04-22	1
BT	41	BTB2X3068	BTB1V5534	BT11	4.41758e+06	5.3342e+06	2008	2008-04-25	1
BT	42	BTB2X3068	BTB2X3027	BT11	4.41758e+06	5.3342e+06	2009	2009-04-16	1
BT	213	BTB2X3068	BTB2X3802	BT54	4.41772e+06	5.33428e+06	2010	2010-04-23	1
BT	778	BTB2X3069	BTB1V5545	BT206	4.41752e+06	5.33469e+06	2009	2009-04-17	1
BT	837	BTB2X3069	BTB1V5545	BT220	4.41754e+06	5.33473e+06	2010	2010-04-24	1
BT	1006	BTB2X3069	BTB2X3071	BT260	4.41762e+06	5.33485e+06	2008	2008-04-25	1
BT	19	BTB2X3070	BTB2X3072	BT5	4.41731e+06	5.33421e+06	2008	2008-04-26	1
BT	740	BTB2X3073	BTB1P5972	BT197	4.4175e+06	5.33466e+06	2008	2008-04-25	1
BT	176	BTB2X3075	BTB2F5368	BT43	4.41749e+06	5.33428e+06	2008	2008-04-24	1
BT	870	BTB2X3076	BTB2V8433	BT226	4.41745e+06	5.33477e+06	2008	2008-04-23	1
BT	296	BTB2X3077	BTB1V5538	BT77	4.41762e+06	5.33436e+06	2009	2009-04-13	1
BT	406	BTB2X3077	BTB1V5577	BT106	4.41758e+06	5.33442e+06	2008	2008-04-24	1
BT	673	BTB2X3078	BTB1V5591	BT176	4.41736e+06	5.33458e+06	2008	2008-04-27	1
BT	494	BTB2X3079	BTB2F5449	BT129	4.41741e+06	5.33448e+06	2008	2008-04-27	1
BT	289	BTB2X3080	BTB2V8446	BT75	4.41753e+06	5.33438e+06	2008	2008-04-24	1
BT	977	BTB2X3082	BTB1V5538	BT252	4.41764e+06	5.33482e+06	2008	2008-04-25	1
BT	262	BTB2X3083	BTB1V5378	BT68	4.41723e+06	5.33434e+06	2008	2008-04-20	1
BT	22	BTB2X3084	BTB2X3085	BT6	4.41736e+06	5.33422e+06	2008	2008-04-23	1
BT	815	BTB2X3089	BTB2X3091	BT215	4.41774e+06	5.33472e+06	2008	2008-04-19	1
BT	166	BTB2X3090	BTB1V5370	BT41	4.41741e+06	5.33428e+06	2008	2008-04-20	1
BT	173	BTB2X3090	BTB2X3498	BT42	4.41745e+06	5.33428e+06	2009	2009-04-09	1
BT	646	BTB2X3093	BTB2X3098	BT169	4.41764e+06	5.33457e+06	2008	2008-04-14	1
BT	710	BTB2X3093	BTB2X3098	BT186	4.41767e+06	5.33462e+06	2009	2009-04-10	1
BT	661	BTB2X3093	BTB2X4466	BT172	4.41752e+06	5.33458e+06	2010	2010-04-09	1
BT	715	BTB2X3094	BTB2X3095	BT188	4.41775e+06	5.33461e+06	2008	2008-04-21	1
BT	956	BTB2X3096	BTB2F5443	BT246	4.41741e+06	5.33485e+06	2008	2008-04-17	1
BT	1015	BTB2X3096	BTB2X3119	BT263	4.41751e+06	5.33488e+06	2009	2009-04-15	1
BT	526	BTB2X3097	BTB2F5618	BT139	4.4178e+06	5.33451e+06	2008	2008-04-15	1
BT	55	BTB2X3099	BTB1V5533	BT14	4.4177e+06	5.33418e+06	2007	2007-04-08	1
BT	306	BTB2X3099	BTB1V5533	BT80	4.41773e+06	5.33431e+06	2008	2008-04-18	1
BT	304	BTB2X3099	BTB2X3021	BT79	4.41769e+06	5.33432e+06	2009	2009-04-09	1
BT	469	BTB2X3206	BTB2X4037	BT123	4.41734e+06	5.33445e+06	2010	2010-04-21	1
BT	96	BTB2X3231	BTB2X7449	BT26	4.41756e+06	5.33425e+06	2012	2012-04-11	1
BT	764	BTB2X3246	BTB1V5582	BT202	4.41736e+06	5.33471e+06	2010	2010-04-20	1
BT	679	BTB2X3246	BTB2X3030	BT178	4.41734e+06	5.33463e+06	2009	2009-04-15	1
BT	863	BTB2X3246	BTB2X4454	BT224	4.41738e+06	5.33474e+06	2011	2011-04-12	1
BT	869	BTB2X3246	BTB2X4454	BT225	4.4174e+06	5.33477e+06	2012	2012-04-23	1
BT	865	BTB2X3246	BTB2X4953	BT224	4.41738e+06	5.33474e+06	2013	2013-04-28	1
BT	862	BTB2X3328	BTB1V5582	BT224	4.41738e+06	5.33474e+06	2009	2009-04-13	1
BT	109	BTB2X3328	BTB2X3350	BT28	4.41747e+06	5.33424e+06	2010	2010-04-20	1
BT	491	BTB2X3409	BTB2F5658	BT128	4.41736e+06	5.33448e+06	2009	2009-04-16	1
BT	248	BTB2X3409	BTB2V8797	BT64	4.4173e+06	5.33433e+06	2010	2010-04-24	1
BT	249	BTB2X3409	BTB2X3443	BT64	4.4173e+06	5.33433e+06	2011	2011-04-26	1
BT	582	BTB2X3469	BTB2V8807	BT153	4.4173e+06	5.33456e+06	2011	2011-04-12	1
BT	74	BTB2X3490	BTB2V8124	BT21	4.41777e+06	5.33422e+06	2008	2008-04-20	1
BT	895	BTB2X3494	BTB2X3491	BT231	4.41764e+06	5.33475e+06	2008	2008-04-24	1
BT	941	BTB2X3496	BTB1P5984	BT242	4.41755e+06	5.33479e+06	2008	2008-04-18	1
BT	238	BTB2X3497	BTB2X3498	BT62	4.41739e+06	5.33431e+06	2008	2008-04-20	1
BT	580	BTB2X3499	BTB2X3087	BT153	4.4173e+06	5.33456e+06	2008	2008-04-22	1
BT	847	BTB2X3499	BTB2X3265	BT222	4.41746e+06	5.33473e+06	2009	2009-04-15	1
BT	942	BTB2X3524	BTB2X3701	BT242	4.41755e+06	5.33479e+06	2009	2009-04-12	1
BT	1008	BTB2X3546	BTB2X3049	BT261	4.41759e+06	5.33486e+06	2009	2009-04-16	1
BT	1034	BTB2X3546	BTB2X3049	BT268	4.41754e+06	5.3349e+06	2010	2010-04-22	1
BT	284	BTB2X3614	BTB1V5594	BT73	4.41745e+06	5.33434e+06	2012	2012-04-16	1
BT	278	BTB2X3614	BTB2X3498	BT72	4.41739e+06	5.33435e+06	2010	2010-04-22	1
BT	272	BTB2X3614	BTB2X3498	BT71	4.41736e+06	5.33435e+06	2011	2011-04-09	1
BT	961	BTB2X3615	BTB2X3937	BT247	4.41745e+06	5.33484e+06	2010	2010-04-22	1
BT	1016	BTB2X3622	BTB2V8799	BT263	4.41751e+06	5.33488e+06	2010	2010-04-20	1
BT	340	BTB2X3622	BTB2X3350	BT89	4.41755e+06	5.3344e+06	2009	2009-04-16	1
BT	1002	BTB2X3622	BTB2X3899	BT259	4.41766e+06	5.33486e+06	2011	2011-04-07	1
BT	273	BTB2X3622	BTB2X4037	BT71	4.41736e+06	5.33435e+06	2013	2013-04-21	1
BT	314	BTB2X3623	BTB1V5533	BT81	4.41778e+06	5.33431e+06	2010	2010-04-15	1
BT	429	BTB2X3623	BTB1V5533	BT111	4.41779e+06	5.33437e+06	2011	2011-04-11	1
BT	75	BTB2X3623	BTB2X3894	BT21	4.41777e+06	5.33422e+06	2009	2009-04-14	1
BT	711	BTB2X3624	BTB2V8803	BT186	4.41767e+06	5.33462e+06	2011	2011-04-14	1
BT	859	BTB2X3624	BTB2X4115	BT223	4.41742e+06	5.33474e+06	2010	2010-04-30	1
BT	63	BTB2X3630	BTB2X3125	BT17	4.41784e+06	5.33416e+06	2009	2009-04-12	1
BT	475	BTB2X3631	BTB2X3357	BT125	4.41727e+06	5.33446e+06	2009	2009-04-12	1
BT	848	BTB2X3633	BTB2X3265	BT222	4.41746e+06	5.33473e+06	2010	2010-04-22	1
BT	527	BTB2X3633	BTB2X3632	BT139	4.4178e+06	5.33451e+06	2009	2009-04-15	1
BT	990	BTB2X3634	BTB2X3026	BT256	4.41779e+06	5.33486e+06	2009	2009-04-14	1
BT	247	BTB2X3639	BTB2X3443	BT64	4.4173e+06	5.33433e+06	2009	2009-04-17	1
BT	242	BTB2X3639	BTB2X3443	BT63	4.41735e+06	5.3343e+06	2010	2010-04-21	1
BT	693	BTB2X3641	BTB2X3476	BT182	4.4175e+06	5.3346e+06	2009	2009-04-14	1
BT	564	BTB2X3641	BTB2X3686	BT149	4.41739e+06	5.33451e+06	2011	2011-04-14	1
BT	590	BTB2X3641	BTB2X3954	BT155	4.41738e+06	5.33457e+06	2010	2010-04-23	1
BT	434	BTB2X3642	BTB2X3640	BT114	4.41772e+06	5.33444e+06	2009	2009-04-16	1
BT	521	BTB2X3642	BTB2X3640	BT137	4.41773e+06	5.33447e+06	2010	2010-04-16	1
BT	960	BTB2X3644	BTB2X3643	BT247	4.41745e+06	5.33484e+06	2009	2009-04-18	1
BT	6	BTB2X3651	BTB2X3035	BT1	4.41716e+06	5.33422e+06	2009	2009-04-16	1
BT	949	BTB2X3651	BTB2X3854	BT244	4.41747e+06	5.3348e+06	2011	2011-04-12	1
BT	1028	BTB2X3651	BTB2X7273	BT266	4.41744e+06	5.33491e+06	2012	2012-04-26	1
BT	906	BTB2X3652	BTB1V5477	BT234	4.41776e+06	5.33475e+06	2009	2009-04-17	1
BT	484	BTB2X3653	BTB2X3087	BT127	4.41732e+06	5.33449e+06	2009	2009-04-16	1
BT	640	BTB2X3655	BTB2X3654	BT167	4.41772e+06	5.33458e+06	2009	2009-04-17	1
BT	1038	BTB2X3655	BTB2X3960	BT271	4.41772e+06	5.33489e+06	2010	2010-04-22	1
BT	916	BTB2X3656	BTB2X3149	BT236	4.41777e+06	5.33478e+06	2009	2009-04-19	1
BT	816	BTB2X3656	BTB2X3608	BT215	4.41774e+06	5.33472e+06	2010	2010-04-19	1
BT	23	BTB2X3663	BTB2X3315	BT6	4.41736e+06	5.33422e+06	2009	2009-04-21	1
BT	408	BTB2X3700	BTB2X4355	BT106	4.41758e+06	5.33442e+06	2010	2010-04-24	1
BT	824	BTB2X3702	BTB2X3342	BT217	4.41765e+06	5.33471e+06	2009	2009-04-10	1
BT	896	BTB2X3702	BTB2X3342	BT231	4.41764e+06	5.33475e+06	2010	2010-04-18	1
BT	138	BTB2X3703	BTB2X3215	BT33	4.41727e+06	5.33426e+06	2010	2010-04-23	1
BT	157	BTB2X3703	BTB2X3443	BT38	4.41729e+06	5.33429e+06	2011	2011-04-11	1
BT	143	BTB2X3716	BTB1V5474	BT34	4.41722e+06	5.33427e+06	2013	2013-04-29	1
BT	20	BTB2X3716	BTB2X3215	BT5	4.41731e+06	5.33421e+06	2011	2011-04-13	1
BT	12	BTB2X3716	BTB2X3215	BT3	4.41724e+06	5.33423e+06	2012	2012-04-22	1
BT	38	BTB2X3716	BTB2X3492	BT10	4.41753e+06	5.33419e+06	2010	2010-04-20	1
BT	93	BTB2X3716	BTB2X3495	BT25	4.4176e+06	5.33424e+06	2009	2009-04-16	1
BT	439	BTB2X3803	BTB2V8004	BT116	4.41764e+06	5.33444e+06	2010	2010-04-21	1
BT	335	BTB2X3803	BTB2X4023	BT87	4.41764e+06	5.33438e+06	2011	2011-04-09	1
BT	440	BTB2X3803	BTB2X4898	BT116	4.41764e+06	5.33444e+06	2012	2012-04-07	1
BT	481	BTB2X3806	BTB2X3943	BT126	4.41728e+06	5.33449e+06	2010	2010-04-20	1
BT	1012	BTB2X3818	BTB2X3854	BT262	4.41755e+06	5.33486e+06	2010	2010-04-22	1
BT	187	BTB2X3851	BTB2A7682	BT45	4.41758e+06	5.33428e+06	2010	2010-04-12	1
BT	192	BTB2X3851	BTB2A7682	BT47	4.41765e+06	5.33425e+06	2010	2010-05-22	1
BT	631	BTB2X3864	BTB2X3682	BT165	4.41778e+06	5.33455e+06	2010	2010-04-21	1
BT	361	BTB2X3922	BTB2X4899	BT96	4.41726e+06	5.33438e+06	2011	2011-04-14	1
BT	585	BTB2X3923	BTB2X3924	BT154	4.41734e+06	5.33456e+06	2010	2010-04-26	1
BT	567	BTB2X3925	BTB2X3690	BT150	4.41735e+06	5.33451e+06	2010	2010-04-24	1
BT	371	BTB2X3927	BTB2X3926	BT98	4.41724e+06	5.33443e+06	2010	2010-04-24	1
BT	387	BTB2X3927	BTB2X4901	BT101	4.41736e+06	5.33442e+06	2011	2011-04-13	1
BT	671	BTB2X3928	BTB2X3924	BT175	4.4174e+06	5.33459e+06	2011	2011-04-12	1
BT	686	BTB2X3928	BTB2X3929	BT180	4.41741e+06	5.33462e+06	2010	2010-04-21	1
BT	496	BTB2X3928	BTB2X7567	BT129	4.41741e+06	5.33448e+06	2013	2013-04-26	1
BT	672	BTB2X3928	BTB2X7642	BT175	4.4174e+06	5.33459e+06	2012	2012-04-16	1
BT	110	BTB2X3930	BTB2V8993	BT28	4.41747e+06	5.33424e+06	2011	2011-04-08	1
BT	301	BTB2X3930	BTB2X3933	BT78	4.41767e+06	5.33434e+06	2010	2010-04-21	1
BT	84	BTB2X3930	BTB2X4839	BT23	4.41767e+06	5.33421e+06	2012	2012-04-13	1
BT	197	BTB2X3930	BTB2X4839	BT48	4.41769e+06	5.33425e+06	2012	2012-05-20	1
BT	179	BTB2X3930	BTB2X7411	BT43	4.41749e+06	5.33428e+06	2013	2013-04-21	1
BT	539	BTB2X3931	BTB2X3081	BT142	4.41768e+06	5.33451e+06	2010	2010-04-13	1
BT	650	BTB2X3931	BTB2X3621	BT170	4.41761e+06	5.33458e+06	2009	2009-04-12	1
BT	716	BTB2X3934	BTB2X4358	BT188	4.41775e+06	5.33461e+06	2010	2010-04-20	1
BT	608	BTB2X3935	BTB2X3955	BT160	4.41757e+06	5.33455e+06	2010	2010-04-19	1
BT	664	BTB2X3935	BTB2X4466	BT173	4.41748e+06	5.33459e+06	2011	2011-04-11	1
BT	1045	BTB2X3936	BTB1V5072	BT274	4.41751e+06	5.33493e+06	2012	2012-04-13	1
BT	1051	BTB2X3936	BTB2X3119	BT276	4.41748e+06	5.33496e+06	2010	2010-04-24	1
BT	1031	BTB2X3936	BTB2X3938	BT267	4.41748e+06	5.3349e+06	2011	2011-04-11	1
BT	1042	BTB2X3939	BTB2X3026	BT273	4.41777e+06	5.33492e+06	2011	2011-04-10	1
BT	991	BTB2X3939	BTB2X3026	BT256	4.41779e+06	5.33486e+06	2012	2012-04-15	1
BT	965	BTB2X3939	BTB2X3899	BT248	4.41749e+06	5.33483e+06	2010	2010-04-21	1
BT	1040	BTB2X3939	BTB2X7354	BT272	4.41776e+06	5.33489e+06	2013	2013-04-25	1
BT	1055	BTB2X3940	BTB2X4110	BT277	4.41748e+06	5.335e+06	2010	2010-04-22	1
BT	733	BTB2X3942	BTB2X4223	BT195	4.41758e+06	5.33466e+06	2010	2010-04-20	1
BT	217	BTB2X3944	BTB2X4218	BT55	4.41769e+06	5.3343e+06	2010	2010-04-19	1
BT	546	BTB2X3946	BTB2X3945	BT144	4.4176e+06	5.33451e+06	2010	2010-04-19	1
BT	448	BTB2X3948	BTB2X3020	BT118	4.41755e+06	5.33445e+06	2010	2010-04-24	1
BT	511	BTB2X3948	BTB2X4255	BT134	4.41762e+06	5.33448e+06	2010	2010-04-25	1
BT	177	BTB2X4024	BTB2X4924	BT43	4.41749e+06	5.33428e+06	2011	2011-04-10	1
BT	910	BTB2X4034	BTB2X4362	BT235	4.4178e+06	5.33475e+06	2010	2010-04-23	1
BT	759	BTB2X4036	BTB2V8706	BT201	4.41734e+06	5.33466e+06	2012	2012-04-20	1
BT	841	BTB2X4036	BTB2V8792	BT221	4.4175e+06	5.33473e+06	2011	2011-04-30	1
BT	675	BTB2X4036	BTB2X4112	BT177	4.41732e+06	5.33459e+06	2010	2010-04-27	1
BT	16	BTB2X4046	BTB2X7617	BT4	4.41728e+06	5.33422e+06	2012	2012-04-16	1
BT	883	BTB2X4061	BTB2X4031	BT228	4.41752e+06	5.33475e+06	2010	2010-04-22	1
BT	889	BTB2X4078	BTB2X3491	BT230	4.4176e+06	5.33475e+06	2010	2010-04-13	1
BT	134	BTB2X4101	BTB3Y5734	BT32	4.4173e+06	5.33425e+06	2013	2013-04-26	1
BT	758	BTB2X4102	BTB2X3030	BT201	4.41734e+06	5.33466e+06	2010	2010-04-23	1
BT	978	BTB2X4119	BTB2X3951	BT252	4.41764e+06	5.33482e+06	2010	2010-04-21	1
BT	970	BTB2X4123	BTB2X3938	BT250	4.41757e+06	5.33483e+06	2010	2010-04-21	1
BT	297	BTB2X4193	BTB1V5538	BT77	4.41762e+06	5.33436e+06	2010	2010-04-20	1
BT	183	BTB2X4197	BTB2V8800	BT44	4.41753e+06	5.33427e+06	2010	2010-04-21	1
BT	476	BTB2X4207	BTB2X4331	BT125	4.41727e+06	5.33446e+06	2010	2010-04-27	1
BT	985	BTB2X4250	BTB2V8436	BT254	4.41772e+06	5.33483e+06	2011	2011-04-10	1
BT	1041	BTB2X4250	BTB2X3941	BT273	4.41777e+06	5.33492e+06	2010	2010-04-21	1
BT	327	BTB2X4305	BTB2X4190	BT85	4.41771e+06	5.33436e+06	2010	2010-04-11	1
BT	435	BTB2X4305	BTB2X4382	BT114	4.41772e+06	5.33444e+06	2011	2011-04-07	1
BT	519	BTB2X4305	BTB2X4382	BT136	4.41769e+06	5.33447e+06	2012	2012-04-07	1
BT	146	BTB2X4307	BTB1V5474	BT35	4.41718e+06	5.33426e+06	2011	2011-04-11	1
BT	8	BTB2X4307	BTB1V5474	BT1	4.41716e+06	5.33422e+06	2012	2012-04-14	1
BT	353	BTB2X4346	BTB2V8780	BT94	4.41735e+06	5.33437e+06	2012	2012-04-13	1
BT	574	BTB2X4346	BTB2X4599	BT151	4.41731e+06	5.33453e+06	2011	2011-04-09	1
BT	268	BTB2X4346	BTB2X7410	BT70	4.41733e+06	5.33435e+06	2013	2013-04-20	1
BT	554	BTB2X4418	BTB2X4466	BT146	4.41752e+06	5.33452e+06	2010	2010-04-23	1
BT	1022	BTB2X4433	BTB2X4426	BT265	4.41745e+06	5.33487e+06	2010	2010-04-23	1
BT	540	BTB2X4551	BTB2X4455	BT142	4.41768e+06	5.33451e+06	2011	2011-04-26	1
BT	622	BTB2X4551	BTB2X4455	BT163	4.41771e+06	5.33454e+06	2012	2012-04-13	1
BT	872	BTB2X4598	BTB2X3265	BT226	4.41745e+06	5.33477e+06	2011	2011-04-12	1
BT	873	BTB2X4598	BTB2X3854	BT226	4.41745e+06	5.33477e+06	2012	2012-04-22	1
BT	871	BTB2X4598	BTB2X3888	BT226	4.41745e+06	5.33477e+06	2010	2010-04-22	1
BT	948	BTB2X4598	BTB2X3888	BT244	4.41747e+06	5.3348e+06	2010	2010-05-10	1
BT	954	BTB2X4598	BTB2X7548	BT245	4.41742e+06	5.3348e+06	2013	2013-04-28	1
BT	831	BTB2X4675	BTB2V8790	BT219	4.41758e+06	5.33472e+06	2011	2011-04-16	1
BT	838	BTB2X4675	BTB2X4996	BT220	4.41754e+06	5.33473e+06	2012	2012-04-29	1
BT	121	BTB2X4845	BTB2X4133	BT30	4.41739e+06	5.33424e+06	2011	2011-04-10	1
BT	196	BTB2X4849	BTB2X4839	BT48	4.41769e+06	5.33425e+06	2011	2011-04-15	1
BT	308	BTB2X4849	BTB2X7322	BT80	4.41773e+06	5.33431e+06	2012	2012-04-16	1
BT	167	BTB2X4855	BTB2V8952	BT41	4.41741e+06	5.33428e+06	2011	2011-04-13	1
BT	1056	BTB2X4893	BTB2X4802	BT277	4.41748e+06	5.335e+06	2011	2011-04-12	1
BT	117	BTB2X4920	BTB1V5594	BT29	4.41743e+06	5.33425e+06	2013	2013-04-25	1
BT	392	BTB2X4920	BTB2V8796	BT102	4.41741e+06	5.33441e+06	2011	2011-04-12	1
BT	236	BTB2X4920	BTB2V8796	BT61	4.41742e+06	5.33431e+06	2012	2012-04-16	1
BT	544	BTB2X4923	BTB2X4898	BT143	4.41764e+06	5.33451e+06	2011	2011-04-08	1
BT	478	BTB2X4925	BTB2V8828	BT125	4.41727e+06	5.33446e+06	2012	2012-04-17	1
BT	576	BTB2X4925	BTB2X4331	BT152	4.41728e+06	5.33453e+06	2011	2011-04-12	1
BT	471	BTB2X4925	BTB2X4599	BT124	4.41732e+06	5.33444e+06	2012	2012-05-11	1
BT	681	BTB2X4925	BTB2X7827	BT178	4.41734e+06	5.33463e+06	2013	2013-04-20	1
BT	757	BTB2X4927	BTB1V5582	BT200	4.41738e+06	5.33467e+06	2011	2011-04-08	1
BT	687	BTB2X4927	BTB2V8706	BT180	4.41741e+06	5.33462e+06	2012	2012-04-13	1
BT	684	BTB2X4927	BTB2X7441	BT179	4.41738e+06	5.33463e+06	2013	2013-04-19	1
BT	549	BTB2X4928	BTB2X4627	BT145	4.41755e+06	5.33452e+06	2011	2011-04-10	1
BT	512	BTB2X4928	BTB2X4922	BT134	4.41762e+06	5.33448e+06	2012	2012-04-16	1
BT	1027	BTB2X4929	BTB1V5072	BT266	4.41744e+06	5.33491e+06	2011	2011-04-14	1
BT	43	BTB2X4930	BTB2X4825	BT11	4.41758e+06	5.3342e+06	2011	2011-04-13	1
BT	178	BTB2X4931	BTB2X7304	BT43	4.41749e+06	5.33428e+06	2012	2012-04-15	1
BT	825	BTB2X4932	BTB2X3857	BT217	4.41765e+06	5.33471e+06	2011	2011-04-11	1
BT	907	BTB2X4933	BTB2X4362	BT234	4.41776e+06	5.33475e+06	2011	2011-04-11	1
BT	902	BTB2X4934	BTB2X3857	BT233	4.41772e+06	5.33475e+06	2012	2012-04-13	1
BT	917	BTB2X4934	BTB2X4617	BT236	4.41777e+06	5.33478e+06	2011	2011-04-13	1
BT	993	BTB2X4936	BTB2X4895	BT257	4.41773e+06	5.33486e+06	2011	2011-04-12	1
BT	998	BTB2X4936	BTB2X4895	BT258	4.4177e+06	5.33486e+06	2012	2012-04-28	1
BT	962	BTB2X4937	BTB2X4935	BT247	4.41745e+06	5.33484e+06	2011	2011-04-16	1
BT	957	BTB2X4938	BTB2X4426	BT246	4.41741e+06	5.33485e+06	2011	2011-04-11	1
BT	963	BTB2X4938	BTB2X7382	BT247	4.41745e+06	5.33484e+06	2012	2012-04-16	1
BT	25	BTB2X4943	BTB2X7185	BT6	4.41736e+06	5.33422e+06	2012	2012-04-21	1
BT	747	BTB2X4949	BTB2X4897	BT198	4.41746e+06	5.33466e+06	2011	2011-04-13	1
BT	775	BTB2X4949	BTB2X4897	BT205	4.41748e+06	5.33469e+06	2011	2011-05-13	1
BT	779	BTB2X4949	BTB2X4897	BT206	4.41752e+06	5.33469e+06	2012	2012-04-23	1
BT	302	BTB2X4956	BTB2V8653	BT78	4.41767e+06	5.33434e+06	2012	2012-04-09	1
BT	298	BTB2X4956	BTB2V8653	BT77	4.41762e+06	5.33436e+06	2013	2013-04-19	1
BT	813	BTB2X4957	BTB2X7045	BT214	4.41778e+06	5.33472e+06	2012	2012-04-14	1
BT	784	BTB2X4958	BTB2X7401	BT207	4.41757e+06	5.33469e+06	2012	2012-04-16	1
BT	418	BTB2X4959	BTB2V8623	BT108	4.41767e+06	5.3344e+06	2012	2012-04-12	1
BT	200	BTB2X4960	BTB2X4839	BT49	4.41774e+06	5.33424e+06	2013	2013-04-23	1
BT	225	BTB2X4960	BTB2X4843	BT57	4.41761e+06	5.33429e+06	2012	2012-04-15	1
BT	207	BTB2X4964	BTB2X4962	BT52	4.41782e+06	5.33427e+06	2012	2012-04-17	1
BT	413	BTB2X4965	BTB2X4963	BT107	4.41762e+06	5.33442e+06	2012	2012-04-13	1
BT	324	BTB2X4966	BTB2X7262	BT84	4.41776e+06	5.33433e+06	2012	2012-04-17	1
BT	918	BTB2X4968	BTB2X4617	BT236	4.41777e+06	5.33478e+06	2013	2013-04-27	1
BT	722	BTB2X4968	BTB2X7046	BT191	4.41774e+06	5.33465e+06	2012	2012-04-16	1
BT	52	BTB2X4969	BTB2X4896	BT13	4.41766e+06	5.33419e+06	2012	2012-04-16	1
BT	58	BTB2X4969	BTB2X7651	BT15	4.41774e+06	5.33419e+06	2013	2013-04-21	1
BT	250	BTB2X4971	BTB2X4970	BT64	4.4173e+06	5.33433e+06	2012	2012-04-18	1
BT	765	BTB2X4973	BTB2X4972	BT202	4.41736e+06	5.33471e+06	2012	2012-04-21	1
BT	982	BTB2X4975	BTB2X7426	BT253	4.41769e+06	5.33483e+06	2012	2012-04-23	1
BT	842	BTB2X4976	BTB2X4974	BT221	4.4175e+06	5.33473e+06	2012	2012-04-18	1
BT	64	BTB2X4977	BTB2V8683	BT17	4.41784e+06	5.33416e+06	2012	2012-04-21	1
BT	265	BTB2X4979	BTB2V8837	BT69	4.41728e+06	5.33435e+06	2012	2012-04-15	1
BT	583	BTB2X4981	BTB2X4331	BT153	4.4173e+06	5.33456e+06	2012	2012-04-24	1
BT	1010	BTB2X4983	BTB2V8839	BT261	4.41759e+06	5.33486e+06	2012	2012-04-23	1
BT	651	BTB2X4984	BTB2X4951	BT170	4.41761e+06	5.33458e+06	2011	2011-04-12	1
BT	652	BTB2X4984	BTB2X4954	BT170	4.41761e+06	5.33458e+06	2012	2012-04-22	1
BT	618	BTB2X4986	BTB2X4987	BT162	4.41766e+06	5.33454e+06	2012	2012-04-25	1
BT	591	BTB2X4988	BTB2X7158	BT155	4.41738e+06	5.33457e+06	2012	2012-04-26	1
BT	670	BTB2X4990	BTB2X4989	BT174	4.41743e+06	5.3346e+06	2012	2012-04-24	1
BT	897	BTB2X4991	BTB2X3857	BT231	4.41764e+06	5.33475e+06	2013	2013-04-26	1
BT	908	BTB2X4991	BTB2X4617	BT234	4.41776e+06	5.33475e+06	2012	2012-04-25	1
BT	507	BTB2X4993	BTB2X4992	BT133	4.41758e+06	5.33448e+06	2012	2012-04-28	1
BT	452	BTB2X4993	BTB2X7148	BT119	4.41751e+06	5.33445e+06	2013	2013-04-26	1
BT	724	BTB2X4995	BTB2V8794	BT192	4.4177e+06	5.33465e+06	2012	2012-04-27	1
BT	599	BTB2X4997	BTB2V8028	BT157	4.41744e+06	5.33456e+06	2012	2012-05-01	1
BT	879	BTB2X4999	BTB2X4974	BT227	4.41748e+06	5.33477e+06	2012	2012-04-29	1
BT	849	BTB2X5000	BTB2X3854	BT222	4.41746e+06	5.33473e+06	2013	2013-04-27	1
BT	860	BTB2X5000	BTB2X4953	BT223	4.41742e+06	5.33474e+06	2012	2012-04-21	1
BT	555	BTB2X7001	BTB2X4853	BT146	4.41752e+06	5.33452e+06	2011	2011-04-12	1
BT	695	BTB2X7033	BTB2V8819	BT182	4.4175e+06	5.3346e+06	2012	2012-04-25	1
BT	966	BTB2X7054	BTB2X4967	BT248	4.41749e+06	5.33483e+06	2012	2012-04-16	1
BT	947	BTB2X7054	BTB2X4967	BT243	4.41751e+06	5.3348e+06	2013	2013-04-25	1
BT	641	BTB2X7058	BTB2X7097	BT167	4.41772e+06	5.33458e+06	2012	2012-04-21	1
BT	928	BTB2X7063	BTB2X3899	BT239	4.41767e+06	5.33479e+06	2012	2012-04-27	1
BT	550	BTB2X7069	BTB2X7148	BT145	4.41755e+06	5.33452e+06	2012	2012-04-20	1
BT	601	BTB2X7085	BTB2V8779	BT158	4.41749e+06	5.33456e+06	2013	2013-04-30	1
BT	116	BTB2X7085	BTB2V8842	BT29	4.41743e+06	5.33425e+06	2012	2012-04-24	1
BT	689	BTB2X7090	BTB2X7533	BT181	4.41745e+06	5.33463e+06	2013	2013-04-20	1
BT	1043	BTB2X7104	BTB2X7354	BT273	4.41777e+06	5.33492e+06	2012	2012-04-17	1
BT	712	BTB2X7121	BTB2X4900	BT186	4.41767e+06	5.33462e+06	2012	2012-04-23	1
BT	551	BTB2X7121	BTB3Y5606	BT145	4.41755e+06	5.33452e+06	2013	2013-04-23	1
BT	971	BTB2X7137	BTB2V8825	BT250	4.41757e+06	5.33483e+06	2012	2012-04-16	1
BT	943	BTB2X7140	BTB2X4541	BT242	4.41755e+06	5.33479e+06	2012	2012-04-16	1
BT	1032	BTB2X7145	BTB2V8645	BT267	4.41748e+06	5.3349e+06	2012	2012-04-16	1
BT	911	BTB2X7149	BTB2V8835	BT235	4.4178e+06	5.33475e+06	2012	2012-04-22	1
BT	1039	BTB2X7149	BTB3Y5608	BT271	4.41772e+06	5.33489e+06	2013	2013-04-27	1
BT	379	BTB2X7174	BTB2X3943	BT99	4.41728e+06	5.33441e+06	2012	2012-04-16	1
BT	900	BTB2X7187	BTB2X7110	BT232	4.41769e+06	5.33476e+06	2012	2012-04-24	1
BT	1003	BTB2X7214	BTB2X4952	BT259	4.41766e+06	5.33486e+06	2012	2012-04-17	1
BT	21	BTB2X7243	BTB2V8952	BT5	4.41731e+06	5.33421e+06	2012	2012-04-15	1
BT	628	BTB2X7258	BTB2X4994	BT164	4.41773e+06	5.33454e+06	2012	2012-04-23	1
BT	210	BTB2X7280	BTB2V8771	BT53	4.41775e+06	5.33428e+06	2012	2012-04-21	1
BT	184	BTB2X7309	BTB2V8993	BT44	4.41753e+06	5.33427e+06	2013	2013-04-25	1
BT	44	BTB2X7309	BTB2X7042	BT11	4.41758e+06	5.3342e+06	2012	2012-04-13	1
BT	464	BTB2X7311	BTB2X7221	BT122	4.41739e+06	5.33445e+06	2012	2012-04-19	1
BT	486	BTB2X7311	BTB2X7842	BT127	4.41732e+06	5.33449e+06	2013	2013-04-24	1
BT	994	BTB2X7324	BTB2X4895	BT257	4.41773e+06	5.33486e+06	2012	2012-04-29	1
BT	522	BTB2X7334	BTB2X4382	BT137	4.41773e+06	5.33447e+06	2012	2012-05-10	1
BT	633	BTB2X7334	BTB2X4955	BT165	4.41778e+06	5.33455e+06	2013	2013-04-23	1
BT	214	BTB2X7338	BTB2X4961	BT54	4.41772e+06	5.33428e+06	2012	2012-04-14	1
BT	49	BTB2X7340	BTB2X7608	BT12	4.41761e+06	5.33419e+06	2012	2012-04-20	1
BT	674	BTB2X7375	BTB2X4982	BT176	4.41736e+06	5.33458e+06	2012	2012-04-22	1
BT	592	BTB2X7375	BTB2X7642	BT155	4.41738e+06	5.33457e+06	2013	2013-04-27	1
BT	290	BTB2X7378	BTB2X7626	BT75	4.41753e+06	5.33438e+06	2012	2012-04-16	1
BT	174	BTB2X7402	BTB2X4890	BT42	4.41745e+06	5.33428e+06	2012	2012-04-14	1
BT	88	BTB2X7408	BTB2X4998	BT24	4.41763e+06	5.33422e+06	2012	2012-04-14	1
BT	53	BTB2X7408	BTB2X7042	BT13	4.41766e+06	5.33419e+06	2013	2013-04-20	1
BT	769	BTB2X7415	BTB2X7438	BT203	4.41739e+06	5.33471e+06	2012	2012-05-01	1
BT	974	BTB2X7452	BTB2X7453	BT251	4.4176e+06	5.33482e+06	2012	2012-05-08	1
BT	426	BTB2X7454	BTB2X4950	BT110	4.41775e+06	5.33437e+06	2012	2012-05-05	1
BT	33	BTB2X7556	BTB3Y5722	BT8	4.41745e+06	5.33421e+06	2013	2013-04-25	1
BT	133	BTB2X7563	BTB2X7632	BT32	4.4173e+06	5.33425e+06	2012	2012-04-15	1
BT	935	BTB2X7568	BTB2X7822	BT240	4.41762e+06	5.33479e+06	2013	2013-04-25	1
BT	864	BTB2X7604	BTB2X7052	BT224	4.41738e+06	5.33474e+06	2012	2012-04-18	1
BT	680	BTB2X7615	BTB2X7441	BT178	4.41734e+06	5.33463e+06	2012	2012-04-17	1
BT	828	BTB2X7616	BTB2V8803	BT218	4.41762e+06	5.33472e+06	2012	2012-04-25	1
BT	729	BTB2X7623	BTB2X7152	BT193	4.41766e+06	5.33465e+06	2012	2012-04-19	1
BT	823	BTB2X7629	BTB2V8840	BT216	4.41771e+06	5.33472e+06	2012	2012-04-21	1
BT	929	BTB2X7638	BTB2X3899	BT239	4.41767e+06	5.33479e+06	2013	2013-04-23	1
BT	934	BTB2X7638	BTB2X7358	BT240	4.41762e+06	5.33479e+06	2012	2012-04-18	1
BT	623	BTB2X7820	BTB2X7826	BT163	4.41771e+06	5.33454e+06	2013	2013-04-19	1
BT	76	BTB2X7829	BTB2V8683	BT21	4.41777e+06	5.33422e+06	2013	2013-04-19	1
BT	648	BTB2X7830	BTB2X7831	BT169	4.41764e+06	5.33457e+06	2013	2013-04-23	1
BT	80	BTB2X7832	BTB2X7911	BT22	4.41771e+06	5.33422e+06	2013	2013-04-21	1
BT	430	BTB2X7833	BTB2X7828	BT111	4.41779e+06	5.33437e+06	2013	2013-04-23	1
BT	203	BTB2X7835	BTB2X4962	BT50	4.41778e+06	5.33425e+06	2013	2013-04-23	1
BT	328	BTB2X7836	BTB2X7834	BT85	4.41771e+06	5.33436e+06	2013	2013-04-24	1
BT	986	BTB2X7837	BTB2X3857	BT254	4.41772e+06	5.33483e+06	2012	2012-04-21	1
BT	925	BTB2X7837	BTB2X7152	BT238	4.4177e+06	5.33479e+06	2013	2013-04-21	1
BT	662	BTB2X7839	BTB2X7838	BT172	4.41752e+06	5.33458e+06	2013	2013-04-24	1
BT	562	BTB2X7840	BTB2X4989	BT148	4.41743e+06	5.33452e+06	2013	2013-04-27	1
BT	255	BTB2X7841	BTB2X4970	BT65	4.41727e+06	5.33432e+06	2013	2013-04-26	1
BT	773	BTB2X7843	BTB2X7823	BT204	4.41744e+06	5.3347e+06	2013	2013-04-30	1
BT	999	BTB2X7844	BTB2X4952	BT258	4.4177e+06	5.33486e+06	2013	2013-04-28	1
BT	59	BTB2X7885	BTB2X7886	BT16	4.41779e+06	5.33418e+06	2013	2013-04-30	1
BT	204	BTB2X7890	BTB2X7889	BT51	4.41784e+06	5.33424e+06	2013	2013-05-08	1
BT	799	BTB3Y5504	BTB3Y5607	BT211	4.41772e+06	5.33468e+06	2013	2013-04-21	1
BT	766	BTB3Y5513	BTB2X7845	BT202	4.41736e+06	5.33471e+06	2013	2013-04-27	1
BT	717	BTB3Y5518	BTB2X7046	BT188	4.41775e+06	5.33461e+06	2013	2013-04-23	1
BT	158	BTB3Y5602	BTB3Y5877	BT38	4.41729e+06	5.33429e+06	2013	2013-04-25	1
BT	358	BTB3Y5603	BTB2V8837	BT95	4.41729e+06	5.33438e+06	2013	2013-04-25	1
BT	404	BTB3Y5604	BTB2X4901	BT105	4.41751e+06	5.33442e+06	2013	2013-04-28	1
BT	26	BTB3Y5609	BTB3Y5610	BT6	4.41736e+06	5.33422e+06	2013	2013-04-29	1
BT	832	BTB3Y5708	BTB2X7401	BT219	4.41758e+06	5.33472e+06	2013	2013-04-20	1
BT	315	BTB3Y5719	BTB3Y5720	BT81	4.41778e+06	5.33431e+06	2013	2013-04-26	1
BT	68	BTB3Y5721	BTB2X7057	BT18	4.41786e+06	5.33417e+06	2013	2013-04-27	1
BT	97	BTB3Y5724	BTB3Y5723	BT26	4.41756e+06	5.33425e+06	2013	2013-04-23	1
BT	39	BTB3Y5726	BTB3Y5725	BT10	4.41753e+06	5.33419e+06	2013	2013-04-26	1
BT	1048	BTB3Y5727	BTB2V8851	BT275	4.41747e+06	5.33493e+06	2013	2013-04-29	1
BT	980	BTB3Y5729	BTB2X7590	BT252	4.41764e+06	5.33482e+06	2013	2013-04-27	1
BT	218	BTB3Y5730	BTB2X7109	BT55	4.41769e+06	5.3343e+06	2013	2013-04-28	1
BT	319	BTB3Y5731	BTB3Y5732	BT82	4.41782e+06	5.33431e+06	2013	2013-04-24	1
BT	122	BTB3Y5733	BTB2V8842	BT30	4.41739e+06	5.33424e+06	2013	2013-04-25	1
BT	169	BTB3Y5735	BTB2V8993	BT41	4.41741e+06	5.33428e+06	2013	2013-04-30	1
BT	354	BTB3Y5736	BTB2X7410	BT94	4.41735e+06	5.33437e+06	2013	2013-05-24	1
BT	372	BTB3Y5737	BTB3Y6014	BT98	4.41724e+06	5.33443e+06	2013	2013-04-29	1
BT	975	BTB3Y5748	BTB2X7958	BT251	4.4176e+06	5.33482e+06	2013	2013-04-27	1
BT	1007	BTB3Y5748	BTB2X7958	BT260	4.41762e+06	5.33485e+06	2013	2013-05-20	1
BT	1023	BTB3Y5755	BTB2X4426	BT265	4.41745e+06	5.33487e+06	2012	2012-04-21	1
BT	817	BTB3Y5802	BTB2X4362	BT215	4.41774e+06	5.33472e+06	2013	2013-04-26	1
BT	1019	BTB3Y5874	BTB2X7273	BT264	4.41748e+06	5.33486e+06	2013	2013-04-20	1
BT	586	BTB3Y6016	BTB2X4622	BT154	4.41734e+06	5.33456e+06	2013	2013-04-29	1
BT	17	BTB3Y6041	BTB2X7817	BT4	4.41728e+06	5.33422e+06	2013	2013-04-26	1
BT	983	BTB3Y6090	BTB2X7426	BT253	4.41769e+06	5.33483e+06	2013	2013-04-27	1
BT	790	BTB3Y6517	BTB2X4900	BT208	4.4176e+06	5.33469e+06	2013	2013-04-30	1
BT	10	BTB3Y6650	BTB3Y5984	BT2	4.41719e+06	5.33423e+06	2013	2013-04-26	1
BT	967	BTB3Y6693	BTB2V8825	BT249	4.41752e+06	5.33484e+06	2013	2013-04-29	1
BT	45	BTB3Y6701	BTB3Y5820	BT11	4.41758e+06	5.3342e+06	2013	2013-04-27	1
BT	129	BTB3Y6728	BTB3Y6099	BT31	4.41734e+06	5.33425e+06	2013	2013-04-28	1
BT	185	BTBF18339	BTBK04096	BT45	1.31489e+06	5.22802e+06	2000	2000-04-15	1
BT	613	BTBF18410	BTBF18457	BT162	1.31498e+06	5.22834e+06	1999	1999-04-10	1
BT	634	BTBF18410	BTBF18699	BT166	1.31496e+06	5.22841e+06	2000	2000-04-16	1
BT	552	BTBF18426	BTBF18607	BT146	1.3148e+06	5.22833e+06	2000	2000-04-18	1
BT	541	BTBF18426	BTBK49174	BT143	1.31482e+06	5.22827e+06	2001	2001-04-09	1
BT	281	BTBF18611	BTBF18375	BT73	1.31491e+06	5.22818e+06	2000	2000-04-15	1
BT	275	BTBF18611	BTBF18375	BT72	1.31486e+06	5.22821e+06	2001	2001-04-08	1
BT	374	BTBF18612	BTBF18315	BT99	1.31469e+06	5.22794e+06	2000	2000-04-17	1
BT	725	BTBF18613	BTBK04040	BT193	1.31466e+06	5.22838e+06	2000	2000-04-28	1
BT	499	BTBF18615	BTB1G9804	BT130	1.31449e+06	5.22813e+06	2003	2003-04-17	1
BT	503	BTBF18615	BTB1L4736	BT131	1.31445e+06	5.22816e+06	2004	2004-04-13	1
BT	793	BTBF18615	BTBK03883	BT211	1.31468e+06	5.22831e+06	2000	2000-04-12	1
BT	504	BTBF18615	BTBK04034	BT132	1.31451e+06	5.22815e+06	2001	2001-04-09	1
BT	514	BTBF18615	BTBK04034	BT135	1.31458e+06	5.22816e+06	2002	2002-04-03	1
BT	60	BTBF18622	BTBF18664	BT17	1.31494e+06	5.22791e+06	2000	2000-04-09	1
BT	70	BTBF18622	BTBK49325	BT19	1.31473e+06	5.22807e+06	2001	2001-04-08	1
BT	219	BTBF18623	BTBF18643	BT56	1.31502e+06	5.22821e+06	2000	2000-04-09	1
BT	188	BTBF18632	BTBK04149	BT46	1.31491e+06	5.22808e+06	2000	2000-04-14	1
BT	483	BTBF18637	BTBF18270	BT127	1.31456e+06	5.22794e+06	2000	2000-04-14	1
BT	516	BTBF18638	BTBF18625	BT136	1.31461e+06	5.22818e+06	2000	2000-04-10	1
BT	850	BTBF18639	BTBF18601	BT223	1.3146e+06	5.22831e+06	2000	2000-04-14	1
BT	325	BTBF18644	BTBF18628	BT85	1.31482e+06	5.22805e+06	2000	2000-04-14	1
BT	336	BTBF18648	BTBF18649	BT88	1.31477e+06	5.228e+06	2000	2000-04-13	1
BT	593	BTBF18652	BTBF18629	BT156	1.3148e+06	5.22839e+06	2000	2000-04-18	1
BT	35	BTBF18655	BTBF18634	BT10	1.31501e+06	5.228e+06	2000	2000-04-10	1
BT	51	BTBF18655	BTBF18895	BT13	1.31504e+06	5.22793e+06	2001	2001-04-07	1
BT	46	BTBF18655	BTBF18895	BT12	1.31504e+06	5.22795e+06	2002	2002-04-02	1
BT	124	BTBF18660	BTBF18271	BT31	1.31474e+06	5.22778e+06	2000	2000-04-08	1
BT	223	BTBF18661	BTB1G9525	BT57	1.31508e+06	5.22819e+06	2003	2003-04-06	1
BT	620	BTBF18661	BTBK04015	BT163	1.31505e+06	5.22831e+06	2000	2000-04-09	1
BT	826	BTBF18663	BTBF18800	BT218	1.31462e+06	5.22826e+06	2001	2001-04-07	1
BT	232	BTBF18665	BTBK04073	BT60	1.31521e+06	5.22814e+06	2000	2000-04-10	1
BT	649	BTBF18668	BTB1G9550	BT170	1.31489e+06	5.22858e+06	2002	2002-04-05	1
BT	701	BTBF18668	BTBF18621	BT184	1.31474e+06	5.22866e+06	2000	2000-04-13	1
BT	704	BTBF18668	BTBK49333	BT185	1.31472e+06	5.2287e+06	2001	2001-04-16	1
BT	140	BTBF18670	BTBK04285	BT34	1.31479e+06	5.22786e+06	2000	2000-04-17	1
BT	457	BTBF18671	BTB1G9556	BT121	1.3145e+06	5.22795e+06	2003	2003-04-16	1
BT	458	BTBF18671	BTB1G9556	BT121	1.3145e+06	5.22795e+06	2004	2004-04-08	1
BT	317	BTBF18671	BTB1P5857	BT82	1.31477e+06	5.22814e+06	2005	2005-04-11	1
BT	498	BTBF18671	BTBF18824	BT130	1.31449e+06	5.22813e+06	2002	2002-04-03	1
BT	431	BTBF18671	BTBK49173	BT113	1.3146e+06	5.22795e+06	2001	2001-04-08	1
BT	536	BTBF18672	BTBF18603	BT142	1.31486e+06	5.22825e+06	2000	2000-04-12	1
BT	288	BTBF18673	BTB1G9696	BT75	1.3149e+06	5.22814e+06	2002	2002-04-06	1
BT	735	BTBF18675	BTBK03947	BT196	1.31468e+06	5.22852e+06	2000	2000-04-15	1
BT	299	BTBF18687	BTBF18674	BT78	1.31481e+06	5.22822e+06	2000	2000-04-17	1
BT	402	BTBF18698	BTBF18646	BT105	1.31457e+06	5.22806e+06	2000	2000-04-16	1
BT	642	BTBF18700	BTBF18697	BT168	1.3149e+06	5.2285e+06	2000	2000-04-21	1
BT	305	BTBF18926	BTBF18609	BT80	1.31476e+06	5.22816e+06	2002	2002-04-01	1
BT	420	BTBF18973	BTBF18588	BT109	1.31468e+06	5.22786e+06	2002	2002-03-23	1
BT	467	BTBF18973	BTBF18588	BT123	1.31458e+06	5.22789e+06	2003	2003-04-14	1
BT	845	BTBK03889	BTBF18606	BT222	1.31476e+06	5.22837e+06	2000	2000-04-11	1
BT	263	BTBK03916	BTBY59964	BT69	1.31497e+06	5.2282e+06	1998	1998-04-17	1
BT	424	BTBK03985	BTBF18645	BT110	1.31472e+06	5.22783e+06	1999	1999-04-05	1
BT	135	BTBK03985	BTBY59710	BT33	1.31475e+06	5.22787e+06	1998	1998-04-27	1
BT	112	BTBK04004	BTBY59776	BT29	1.31486e+06	5.22769e+06	1999	1999-04-07	1
BT	703	BTBK04012	BTBK04056	BT185	1.31472e+06	5.2287e+06	1999	1999-04-09	1
BT	456	BTBK04019	BTB1L4606	BT121	1.3145e+06	5.22795e+06	2002	2002-04-06	1
BT	389	BTBK04019	BTBK04055	BT102	1.31465e+06	5.22809e+06	2000	2000-04-09	1
BT	54	BTBK04026	BTBK04071	BT14	1.31498e+06	5.22792e+06	1999	1999-04-10	1
BT	427	BTBK04028	BTBK04005	BT111	1.31468e+06	5.2279e+06	2000	2000-04-17	1
BT	69	BTBK04029	BTBY59710	BT19	1.31473e+06	5.22807e+06	1999	1999-04-11	1
BT	152	BTBK04030	BTBK04042	BT37	1.31477e+06	5.2279e+06	1999	1999-04-08	1
BT	113	BTBK04030	BTBK04287	BT29	1.31486e+06	5.22769e+06	2000	2000-04-07	1
BT	114	BTBK04030	BTBK04287	BT29	1.31486e+06	5.22769e+06	2001	2001-04-07	1
BT	525	BTBK04035	BTBF18604	BT139	1.31473e+06	5.22826e+06	2000	2000-04-10	1
BT	833	BTBK04035	BTBY59719	BT220	1.3147e+06	5.2283e+06	1999	1999-04-06	1
BT	466	BTBK04037	BTBK04020	BT123	1.31458e+06	5.22789e+06	1999	1999-04-06	1
BT	9	BTBK04038	BTBK04039	BT2	1.31515e+06	5.22806e+06	1999	1999-04-11	1
BT	181	BTBK04043	BTBY59769	BT44	1.31492e+06	5.22799e+06	1999	1999-04-10	1
BT	72	BTBK04044	BTBY59710	BT20	1.31484e+06	5.22782e+06	2000	2000-04-12	1
BT	243	BTBK04046	BTBK04027	BT64	1.31507e+06	5.2281e+06	1999	1999-04-09	1
BT	400	BTBK04047	BTBK04018	BT104	1.31454e+06	5.22811e+06	1999	1999-04-06	1
BT	240	BTBK04048	BTBF18593	BT63	1.3151e+06	5.22814e+06	2000	2000-04-09	1
BT	227	BTBK04048	BTBK04073	BT59	1.31516e+06	5.22816e+06	2001	2001-04-06	1
BT	352	BTBK04049	BTBF18609	BT94	1.31467e+06	5.22816e+06	2000	2000-04-10	1
BT	310	BTBK04049	BTBF18609	BT81	1.31477e+06	5.22817e+06	2001	2001-04-06	1
BT	800	BTBK04050	BTBF18516	BT212	1.31464e+06	5.22828e+06	2000	2000-04-10	1
BT	808	BTBK04050	BTBK04009	BT213	1.31456e+06	5.22828e+06	1999	1999-04-05	1
BT	655	BTBK04051	BTB1G9539	BT171	1.31487e+06	5.22863e+06	2002	2002-03-24	1
BT	706	BTBK04051	BTBK49335	BT186	1.31485e+06	5.22871e+06	2001	2001-04-07	1
BT	260	BTBK04053	BTBF18662	BT68	1.31505e+06	5.22817e+06	2000	2000-04-07	1
BT	575	BTBK04054	BTBK04070	BT152	1.31494e+06	5.22831e+06	1999	1999-04-06	1
BT	614	BTBK04054	BTBK04138	BT162	1.31498e+06	5.22834e+06	2000	2000-04-12	1
BT	563	BTBK04057	BTBF18647	BT149	1.31495e+06	5.22828e+06	2000	2000-04-11	1
BT	170	BTBK04059	BTBK04058	BT42	1.31487e+06	5.22794e+06	1999	1999-04-10	1
BT	280	BTBK04060	BTBK04061	BT73	1.31491e+06	5.22818e+06	1999	1999-04-09	1
BT	739	BTBK04063	BTBK03947	BT197	1.31467e+06	5.22857e+06	1999	1999-04-11	1
BT	508	BTBK04067	BTBK04034	BT134	1.31454e+06	5.22816e+06	2000	2000-04-09	1
BT	530	BTBK04068	BTBK03883	BT140	1.31475e+06	5.22823e+06	2001	2001-04-07	1
BT	819	BTBK04068	BTBK04009	BT216	1.31459e+06	5.22823e+06	2000	2000-04-10	1
BT	1	BTBK04072	BTBK04073	BT1	1.31523e+06	5.2281e+06	1999	1999-04-10	1
BT	104	BTBK04074	BTBK04002	BT28	1.31491e+06	5.22769e+06	1999	1999-04-10	1
BT	208	BTBK04075	BTBK04027	BT53	1.31497e+06	5.2281e+06	2000	2000-04-10	1
BT	619	BTBK04076	BTBK04015	BT163	1.31505e+06	5.22831e+06	1999	1999-04-08	1
BT	770	BTBK04077	BTBY59804	BT204	1.31458e+06	5.22841e+06	1999	1999-04-07	1
BT	723	BTBK04078	BTBF18614	BT192	1.31495e+06	5.22849e+06	2001	2001-04-08	1
BT	677	BTBK04078	BTBK49137	BT178	1.31476e+06	5.22851e+06	2002	2002-04-05	1
BT	696	BTBK04078	BTBY59915	BT183	1.31475e+06	5.22861e+06	1999	1999-04-09	1
BT	473	BTBK04080	BTBF18645	BT125	1.31468e+06	5.22782e+06	2000	2000-04-12	1
BT	123	BTBK04080	BTBK04003	BT31	1.31474e+06	5.22778e+06	1999	1999-04-10	1
BT	90	BTBK04096	BTBK49183	BT25	1.3149e+06	5.22778e+06	2001	2001-04-15	1
BT	625	BTBK04164	BTBF18471	BT164	1.31506e+06	5.22837e+06	2000	2000-04-08	1
BT	891	BTBK04207	BTB1G9052	BT231	1.31502e+06	5.22862e+06	2002	2002-04-06	1
BT	884	BTBK04207	BTB1G9683	BT229	1.3151e+06	5.22855e+06	2003	2003-04-19	1
BT	2	BTBK04262	BTBK49315	BT1	1.31523e+06	5.2281e+06	2000	2000-04-21	1
BT	638	BTBK04271	BTBK04221	BT167	1.31493e+06	5.22846e+06	2000	2000-04-09	1
BT	98	BTBK04284	BTBF18669	BT27	1.31492e+06	5.22772e+06	2000	2000-04-12	1
BT	547	BTBK04286	BTBF18602	BT145	1.31478e+06	5.22834e+06	2000	2000-04-11	1
BT	40	BTBK40525	BTB1P5207	BT11	1.31499e+06	5.22795e+06	2004	2004-04-13	1
BT	191	BTBK40527	BTB1L4568	BT47	1.31493e+06	5.22804e+06	2004	2004-04-11	1
BT	350	BTBK40548	BTB1L4251	BT93	1.3147e+06	5.22819e+06	2004	2004-04-12	1
BT	768	BTBK40549	BTB1L4681	BT203	1.31491e+06	5.22871e+06	2004	2004-04-13	1
BT	657	BTBK40552	BTB1L4629	BT171	1.31487e+06	5.22863e+06	2004	2004-04-10	1
BT	459	BTBK40553	BTB1P5881	BT121	1.3145e+06	5.22795e+06	2005	2005-04-13	1
BT	356	BTBK40553	BTBK40554	BT95	1.31464e+06	5.22814e+06	2004	2004-04-11	1
BT	92	BTBK40555	BTB1P5288	BT25	1.3149e+06	5.22778e+06	2004	2004-04-09	1
BT	531	BTBK40557	BTB1L4677	BT140	1.31475e+06	5.22823e+06	2004	2004-04-10	1
BT	572	BTBK40558	BTB1L4695	BT151	1.315e+06	5.2283e+06	2004	2004-04-09	1
BT	814	BTBK40560	BTBK40559	BT215	1.31454e+06	5.22823e+06	2004	2004-04-09	1
BT	904	BTBK40561	BTB1L4566	BT234	1.31492e+06	5.22877e+06	2004	2004-04-11	1
BT	835	BTBK40563	BTB1L4195	BT220	1.3147e+06	5.2283e+06	2004	2004-04-15	1
BT	751	BTBK40564	BTB1G9550	BT199	1.31498e+06	5.22851e+06	2004	2004-04-13	1
BT	882	BTBK40565	BTB1G9480	BT228	1.31514e+06	5.22852e+06	2004	2004-04-09	1
BT	1057	BTBK40567	BTB1G9088	BT971	1.31506e+06	5.22849e+06	2005	2005-04-13	1
BT	893	BTBK40584	BTB1G9052	BT231	1.31502e+06	5.22862e+06	2004	2004-04-13	1
BT	321	BTBK40585	BTBK40676	BT83	1.31479e+06	5.22808e+06	2004	2004-04-12	1
BT	148	BTBK40586	BTB1L4923	BT36	1.31479e+06	5.22792e+06	2004	2004-04-11	1
BT	945	BTBK40587	BTBK40588	BT243	1.31497e+06	5.22879e+06	2004	2004-04-15	1
BT	415	BTBK40618	BTB1L4701	BT108	1.31469e+06	5.22794e+06	2004	2004-04-10	1
BT	422	BTBK40618	BTB1P5422	BT109	1.31468e+06	5.22786e+06	2006	2006-04-15	1
BT	654	BTBK49172	BTBK03872	BT171	1.31487e+06	5.22863e+06	2000	2000-05-04	1
BT	874	BTBK49185	BTB1G9103	BT227	1.31517e+06	5.2285e+06	2002	2002-04-02	1
BT	875	BTBK49185	BTB1G9103	BT227	1.31517e+06	5.2285e+06	2003	2003-04-16	1
BT	876	BTBK49185	BTB1G9103	BT227	1.31517e+06	5.2285e+06	2004	2004-04-09	1
BT	303	BTBK49190	BTB1G9501	BT79	1.31493e+06	5.22815e+06	2002	2002-04-03	1
BT	189	BTBK49192	BTB1G9690	BT46	1.31491e+06	5.22808e+06	2002	2002-04-06	1
BT	513	BTBK49192	BTBF18928	BT135	1.31458e+06	5.22816e+06	2001	2001-04-10	1
BT	780	BTBK49196	BTBK49195	BT207	1.3151e+06	5.22851e+06	2001	2001-04-07	1
BT	781	BTBK49196	BTBK49195	BT207	1.3145e+06	5.22832e+06	2001	2001-04-07	1
BT	748	BTBK49198	BTBK49193	BT199	1.31498e+06	5.22851e+06	2001	2001-04-05	1
BT	251	BTBK49200	BTBK49191	BT65	1.31512e+06	5.22809e+06	2001	2001-04-10	1
BT	801	BTBK49202	BTB1G9513	BT212	1.315e+06	5.22855e+06	2002	2002-04-06	1
BT	802	BTBK49202	BTB1G9513	BT212	1.31464e+06	5.22828e+06	2002	2002-04-06	1
BT	136	BTBK49227	BTB1L4701	BT33	1.31475e+06	5.22787e+06	2003	2003-04-13	1
BT	609	BTBK49310	BTBK04138	BT161	1.31495e+06	5.22836e+06	2002	2002-03-23	1
BT	587	BTBK49310	BTBK49338	BT155	1.31485e+06	5.22841e+06	2001	2001-04-05	1
BT	159	BTBK49314	BTBF18618	BT39	1.31477e+06	5.22795e+06	2000	2000-04-16	1
BT	403	BTBK49324	BTB1G9210	BT105	1.31457e+06	5.22806e+06	2002	2002-04-01	1
BT	436	BTBK49324	BTB1G9210	BT116	1.31453e+06	5.22806e+06	2003	2003-04-13	1
BT	125	BTBK49326	BTB1G9538	BT31	1.31474e+06	5.22778e+06	2002	2002-03-25	1
BT	130	BTBK49326	BTBK49182	BT32	1.31476e+06	5.22783e+06	2001	2001-04-10	1
BT	432	BTBK49328	BTB1G9065	BT113	1.3146e+06	5.22795e+06	2002	2002-04-03	1
BT	492	BTBK49328	BTBF18824	BT129	1.31446e+06	5.22811e+06	2001	2001-04-15	1
BT	964	BTBK49329	BTB1G9683	BT248	1.31511e+06	5.2286e+06	2002	2002-04-03	1
BT	220	BTBK49330	BTB1G9416	BT56	1.31502e+06	5.22821e+06	2002	2002-04-05	1
BT	3	BTBK49336	BTBK49337	BT1	1.31523e+06	5.2281e+06	2001	2001-04-11	1
BT	517	BTBK49339	BTBF18740	BT136	1.31461e+06	5.22818e+06	2001	2001-04-07	1
BT	834	BTBK49351	BTBF18601	BT220	1.3147e+06	5.2283e+06	2001	2001-04-06	1
BT	201	BTBK49353	BTBK49352	BT50	1.31501e+06	5.22806e+06	2001	2001-04-08	1
BT	488	BTBY59701	BTBK04079	BT128	1.31453e+06	5.22799e+06	1999	1999-04-09	1
BT	487	BTBY59701	BTBY59709	BT128	1.31453e+06	5.22799e+06	1998	1998-04-09	1
BT	235	BTBY59704	BTBY59784	BT61	1.31518e+06	5.2281e+06	1998	1998-04-09	1
BT	155	BTBY59711	BTBY59713	BT38	1.31474e+06	5.22794e+06	1998	1998-04-06	1
BT	294	BTBY59718	BTBY59740	BT77	1.31486e+06	5.22817e+06	1998	1998-04-07	1
BT	578	BTBY59720	BTBY59737	BT153	1.3149e+06	5.22835e+06	1998	1998-04-10	1
BT	565	BTBY59723	BTBY59716	BT150	1.31503e+06	5.22825e+06	1998	1998-04-06	1
BT	569	BTBY59723	BTBY59716	BT151	1.315e+06	5.2283e+06	2000	2000-04-08	1
BT	658	BTBY59725	BTBY59735	BT172	1.31483e+06	5.22869e+06	1999	1999-04-08	1
BT	198	BTBY59730	BTBY59781	BT49	1.31499e+06	5.22803e+06	1999	1999-04-09	1
BT	443	BTBY59732	BTBK03806	BT118	1.3145e+06	5.22808e+06	1999	1999-04-08	1
BT	497	BTBY59732	BTBK04153	BT130	1.31449e+06	5.22813e+06	2000	2000-04-11	1
BT	441	BTBY59732	BTBY59702	BT117	1.31452e+06	5.22809e+06	1998	1998-04-06	1
BT	561	BTBY59734	BTBY59717	BT148	1.31492e+06	5.22826e+06	1998	1998-04-06	1
BT	665	BTBY59736	BTBY59787	BT174	1.31473e+06	5.22872e+06	1998	1998-04-09	1
BT	89	BTBY59744	BTBY59812	BT25	1.3149e+06	5.22778e+06	1999	1999-04-08	1
BT	118	BTBY59745	BTBY59786	BT30	1.31481e+06	5.22774e+06	1998	1998-04-10	1
BT	77	BTBY59745	BTBY59786	BT22	1.31479e+06	5.22778e+06	1999	1999-04-08	1
BT	81	BTBY59745	BTBY59786	BT23	1.31484e+06	5.22778e+06	2000	2000-04-11	1
BT	82	BTBY59745	BTBY59786	BT23	1.31484e+06	5.22778e+06	2002	2002-04-06	1
BT	501	BTBY59747	BTBK04065	BT131	1.31445e+06	5.22816e+06	1999	1999-04-10	1
BT	500	BTBY59747	BTBY59771	BT131	1.31445e+06	5.22816e+06	1998	1998-04-10	1
BT	818	BTBY59749	BTBK04034	BT216	1.31459e+06	5.22823e+06	1999	1999-04-08	1
BT	844	BTBY59750	BTBK04021	BT222	1.31476e+06	5.22837e+06	1999	1999-04-08	1
BT	274	BTBY59750	BTBY59703	BT72	1.31486e+06	5.22821e+06	1998	1998-04-08	1
BT	449	BTBY59755	BTBY59707	BT119	1.31448e+06	5.22803e+06	1998	1998-04-09	1
BT	211	BTBY59761	BTBY59762	BT54	1.31497e+06	5.22812e+06	1998	1998-04-09	1
BT	222	BTBY59763	BTBY59779	BT57	1.31508e+06	5.22819e+06	1998	1998-04-06	1
BT	50	BTBY59767	BTBY59768	BT13	1.31504e+06	5.22793e+06	1998	1998-04-15	1
BT	419	BTBY59770	BTBY59775	BT109	1.31468e+06	5.22786e+06	1998	1998-04-14	1
BT	760	BTBY59773	BTBF18597	BT202	1.31459e+06	5.22838e+06	2000	2000-04-16	1
BT	791	BTBY59773	BTBK03883	BT209	1.31463e+06	5.22833e+06	1999	1999-04-13	1
BT	414	BTBY59773	BTBK49187	BT108	1.31469e+06	5.22794e+06	2001	2001-04-12	1
BT	472	BTBY59777	BTBY59778	BT125	1.31468e+06	5.22782e+06	1998	1998-04-05	1
BT	470	BTBY59777	BTBY59778	BT124	1.31462e+06	5.22786e+06	1999	1999-04-06	1
BT	344	BTBY59782	BTBF18617	BT91	1.31473e+06	5.22812e+06	2000	2000-04-11	1
BT	359	BTBY59782	BTBK49197	BT96	1.31466e+06	5.22812e+06	2001	2001-04-08	1
BT	329	BTBY59782	BTBY59714	BT86	1.3148e+06	5.22801e+06	1998	1998-04-08	1
BT	309	BTBY59782	BTBY59762	BT81	1.31477e+06	5.22817e+06	1999	1999-04-07	1
BT	405	BTBY59783	BTBY59733	BT106	1.31457e+06	5.22804e+06	1998	1998-04-06	1
BT	384	BTBY59783	BTBY59764	BT101	1.31462e+06	5.22805e+06	1999	1999-04-07	1
BT	603	BTBY59785	BTBF18619	BT159	1.31489e+06	5.22841e+06	2000	2000-04-15	1
BT	690	BTBY59785	BTBK49137	BT182	1.31477e+06	5.22854e+06	2001	2001-04-10	1
BT	839	BTBY59785	BTBY59719	BT221	1.31472e+06	5.22834e+06	1998	1998-04-07	1
BT	700	BTBY59788	BTBY59735	BT184	1.31474e+06	5.22866e+06	1998	1998-04-09	1
BT	85	BTBY59790	BTBY59776	BT24	1.31487e+06	5.22773e+06	1998	1998-04-12	1
BT	568	BTBY59791	BTBY59805	BT151	1.315e+06	5.2283e+06	1998	1998-04-06	1
BT	342	BTBY59792	BTBK04055	BT90	1.31473e+06	5.22809e+06	1999	1999-04-05	1
BT	409	BTBY59792	BTBY59752	BT107	1.31462e+06	5.22799e+06	1998	1998-04-07	1
BT	164	BTBY59807	BTBF18695	BT40	1.31482e+06	5.22797e+06	2001	2001-04-10	1
BT	171	BTBY59807	BTBK04058	BT42	1.31487e+06	5.22794e+06	2000	2000-04-13	1
BT	180	BTBY59807	BTBY59715	BT44	1.31492e+06	5.22799e+06	1998	1998-04-09	1
BT	602	BTBY59808	BTBY59766	BT159	1.31489e+06	5.22841e+06	1998	1998-04-09	1
BT	27	BTBY59809	BTBY59746	BT7	1.31507e+06	5.228e+06	1998	1998-04-09	1
BT	529	BTBY59810	BTBY59758	BT140	1.31475e+06	5.22823e+06	1998	1998-04-07	1
BT	624	BTBY59811	BTBY59727	BT164	1.31506e+06	5.22837e+06	1998	1998-04-12	1
BT	316	BTBY59813	BTBY59757	BT82	1.31477e+06	5.22814e+06	1998	1998-04-09	1
BT	147	BTBY59814	BTBY59812	BT36	1.31479e+06	5.22792e+06	1998	1998-04-10	1
BT	653	BTBY59834	BTBY59837	BT171	1.31487e+06	5.22863e+06	1998	1998-04-12	1
BT	57	BTBY59868	BTBY59705	BT15	1.31496e+06	5.22795e+06	1998	1998-04-11	1
BT	730	BTBY59907	BTBK04040	BT194	1.315e+06	5.22843e+06	1999	1999-04-09	1
BT	380	BTBY59907	BTBK04273	BT100	1.31468e+06	5.22798e+06	2000	2000-04-09	1
BT	444	BTBY59991	BTBK04265	BT118	1.3145e+06	5.22808e+06	2000	2000-04-09	1
BT	373	BTBY60000	BTBK04005	BT99	1.31469e+06	5.22794e+06	1999	1999-04-10	1
GT	4291	GT10098	GT10093	GT1217	911233	5.18255e+06	2014	2014-02-17 07:58:30	0
GT	4295	GT10103	GT10106	GT1129	909632	5.18139e+06	2014	2014-02-17 07:58:30	0
GT	4387	GT10110	GT11819	GT1411	913003	5.18136e+06	2014	2014-02-17 07:58:30	0
GT	4388	GT10110	GT11819	GT1409	912944	5.18138e+06	2015	2015-02-17 07:58:30	0
GT	4361	GT10111	GT11330	GT1627	913102	5.17951e+06	2014	2014-02-17 07:58:30	0
GT	4556	GT10114	GT	GT1637	913169	5.17945e+06	2014	2014-02-17 07:58:30	0
GT	4428	GT10114	GT12939	GT1636	913220	5.17946e+06	2015	2015-02-17 07:58:30	0
GT	4557	GT10116	GT	GT1509	916509	5.18011e+06	2014	2014-02-17 07:58:30	0
GT	4219	GT10119	GT8408	GT2127	923709	5.18616e+06	2015	2015-02-17 07:58:30	0
GT	4279	GT10119	GT9300	GT2136	923761	5.1862e+06	2014	2014-02-17 07:58:30	0
GT	4313	GT10122	GT10370	GT1919	919020	5.18305e+06	2014	2014-02-17 07:58:30	0
GT	3821	GT10124	GT1902	GT1944	919086	5.18332e+06	2014	2014-02-17 07:58:30	0
GT	3924	GT10124	GT2803	GT1944	919086	5.18332e+06	2015	2015-02-17 07:58:30	0
GT	3718	GT10128	GT982	GT1947	919244	5.18335e+06	2015	2015-02-17 07:58:30	0
GT	4558	GT10133	GT	GT1342	910992	5.18201e+06	2015	2015-02-17 07:58:30	0
GT	4352	GT10133	GT11157	GT1345	910977	5.18205e+06	2014	2014-02-17 07:58:30	0
GT	4423	GT10139	GT12901	GT1017	909649	5.17974e+06	2015	2015-02-17 07:58:30	0
GT	4559	GT10146	GT	GT1523	916476	5.17996e+06	2015	2015-02-17 07:58:30	0
GT	4405	GT10146	GT12118	GT1526	916478	5.17992e+06	2014	2014-02-17 07:58:30	0
GT	3879	GT10147	GT2381	GT1315	911001	5.18159e+06	2014	2014-02-17 07:58:30	0
GT	3880	GT10147	GT2381	GT1315	911001	5.18159e+06	2015	2015-02-17 07:58:30	0
GT	4560	GT10149	GT	GT1020	909807	5.17976e+06	2015	2015-02-17 07:58:30	0
GT	4044	GT10202	GT4975	GT2041	918724	5.18469e+06	2014	2014-02-17 07:58:30	0
GT	4045	GT10202	GT4975	GT2041	918724	5.18469e+06	2015	2015-02-17 07:58:30	0
GT	4320	GT10264	GT10479	GT1935	919057	5.18318e+06	2015	2015-02-17 07:58:30	0
GT	4272	GT10268	GT9118	GT1350	910942	5.18191e+06	2014	2014-02-17 07:58:30	0
GT	4289	GT10360	GT9857	GT2127	923709	5.18616e+06	2014	2014-02-17 07:58:30	0
GT	4290	GT10360	GT9857	GT2128	923646	5.18615e+06	2015	2015-02-17 07:58:30	0
GT	4561	GT10376	GT	GT1208	911299	5.18245e+06	2015	2015-02-17 07:58:30	0
GT	4230	GT10379	GT8584	GT2010	918746	5.18451e+06	2014	2014-02-17 07:58:30	0
GT	4231	GT10379	GT8584	GT2010	918746	5.18451e+06	2015	2015-02-17 07:58:30	0
GT	4321	GT10476	GT10486	GT2102	923580	5.18588e+06	2014	2014-02-17 07:58:30	0
GT	4322	GT10476	GT10486	GT2103	923594	5.18592e+06	2015	2015-02-17 07:58:30	0
GT	4440	GT10491	GT14217	GT2117	923664	5.18607e+06	2015	2015-02-17 07:58:30	0
GT	4452	GT10537	GT14396	GT1245	911411	5.18274e+06	2015	2015-02-17 07:58:30	0
GT	4273	GT10537	GT9133	GT1249	911469	5.1828e+06	2014	2014-02-17 07:58:30	0
GT	4323	GT10577	GT10578	GT1926	918912	5.1831e+06	2014	2014-02-17 07:58:30	0
GT	3731	GT10609	GT1210	GT1330	910963	5.18182e+06	2015	2015-02-17 07:58:30	0
GT	4427	GT10625	GT12938	GT1630	913249	5.17951e+06	2015	2015-02-17 07:58:30	0
GT	3719	GT1066	GT1067	GT2102	923580	5.18588e+06	2010	2010-02-17 07:58:30	0
GT	4315	GT10667	GT10380	GT1247	911543	5.18275e+06	2015	2015-02-17 07:58:30	0
GT	4508	GT1069	GT	GT2107	923741	5.18598e+06	2010	2010-02-17 07:58:30	0
GT	4509	GT1070	GT	GT2144	923472	5.18623e+06	2013	2013-02-17 07:58:30	0
GT	3720	GT1070	GT1068	GT2144	923472	5.18623e+06	2010	2010-02-17 07:58:30	0
GT	3911	GT1070	GT2634	GT2141	923658	5.18624e+06	2011	2011-02-17 07:58:30	0
GT	3724	GT1072	GT1073	GT1726	913660	5.17589e+06	2010	2010-02-17 07:58:30	0
GT	3563	GT1074	GT372	GT1310	911156	5.18155e+06	2010	2010-02-17 07:58:30	0
GT	3726	GT1076	GT1077	GT1001	909728	5.1799e+06	2010	2010-02-17 07:58:30	0
GT	4329	GT10760	GT10761	GT1949	919213	5.18337e+06	2014	2014-02-17 07:58:30	0
GT	4302	GT10778	GT10125	GT1921	919105	5.18306e+06	2015	2015-02-17 07:58:30	0
GT	4332	GT10778	GT10779	GT1909	919109	5.18297e+06	2014	2014-02-17 07:58:30	0
GT	4562	GT10839	GT	GT1002	909680	5.1799e+06	2014	2014-02-17 07:58:30	0
GT	4337	GT10894	GT10895	GT1649	913494	5.17938e+06	2014	2014-02-17 07:58:30	0
GT	4338	GT10894	GT10895	GT1649	913494	5.17938e+06	2015	2015-02-17 07:58:30	0
GT	4467	GT10907	GT14793	GT1213	911398	5.18251e+06	2015	2015-02-17 07:58:30	0
GT	4303	GT10913	GT10132	GT1307	911058	5.18149e+06	2014	2014-02-17 07:58:30	0
GT	4304	GT10913	GT10132	GT1306	911105	5.1815e+06	2015	2015-02-17 07:58:30	0
GT	4343	GT10941	GT10934	GT2114	923722	5.18602e+06	2014	2014-02-17 07:58:30	0
GT	4344	GT10941	GT10934	GT2108	923675	5.18597e+06	2015	2015-02-17 07:58:30	0
GT	4226	GT10975	GT8493	GT1934	919095	5.18319e+06	2014	2014-02-17 07:58:30	0
GT	4358	GT10976	GT11267	GT1148	909606	5.18121e+06	2014	2014-02-17 07:58:30	0
GT	4359	GT10976	GT11267	GT1140	909701	5.1813e+06	2015	2015-02-17 07:58:30	0
GT	4470	GT10989	GT14824	GT1914	918912	5.183e+06	2015	2015-02-17 07:58:30	0
GT	4326	GT10994	GT10717	GT1929	918897	5.18314e+06	2015	2015-02-17 07:58:30	0
GT	4465	GT10999	GT14721	GT2147	923839	5.18635e+06	2015	2015-02-17 07:58:30	0
GT	4307	GT11121	GT10142	GT1040	909602	5.1796e+06	2015	2015-02-17 07:58:30	0
GT	3860	GT11121	GT2259	GT1050	909788	5.17953e+06	2014	2014-02-17 07:58:30	0
GT	3925	GT11122	GT2803	GT1941	919146	5.1833e+06	2014	2014-02-17 07:58:30	0
GT	4334	GT11158	GT10841	GT1034	909828	5.17966e+06	2015	2015-02-17 07:58:30	0
GT	4563	GT11180	GT	GT1147	909558	5.18121e+06	2015	2015-02-17 07:58:30	0
GT	4216	GT11190	GT8398	GT2001	919039	5.18444e+06	2014	2014-02-17 07:58:30	0
GT	4494	GT11201	GT15090	GT1305	911164	5.18151e+06	2015	2015-02-17 07:58:30	0
GT	4197	GT11201	GT8069	GT1302	911114	5.18146e+06	2014	2014-02-17 07:58:30	0
GT	4354	GT11210	GT11211	GT1103	909594	5.18161e+06	2014	2014-02-17 07:58:30	0
GT	4111	GT11234	GT6208	GT1026	909536	5.17969e+06	2014	2014-02-17 07:58:30	0
GT	4202	GT11235	GT8167	GT2025	918670	5.18455e+06	2014	2014-02-17 07:58:30	0
GT	4108	GT11237	GT6204	GT1146	909497	5.1812e+06	2014	2014-02-17 07:58:30	0
GT	4109	GT11237	GT6204	GT1136	909478	5.1813e+06	2015	2015-02-17 07:58:30	0
GT	4213	GT11248	GT8387	GT1113	909666	5.18153e+06	2014	2014-02-17 07:58:30	0
GT	4151	GT11249	GT6693	GT1946	919199	5.18334e+06	2014	2014-02-17 07:58:30	0
GT	4204	GT11249	GT8213	GT1946	919199	5.18334e+06	2015	2015-02-17 07:58:30	0
GT	4345	GT11258	GT10971	GT1337	911060	5.18189e+06	2015	2015-02-17 07:58:30	0
GT	4357	GT11258	GT11266	GT1319	911144	5.18164e+06	2014	2014-02-17 07:58:30	0
GT	4293	GT11276	GT10104	GT1101	909701	5.18162e+06	2014	2014-02-17 07:58:30	0
GT	4294	GT11276	GT10104	GT1101	909701	5.18162e+06	2015	2015-02-17 07:58:30	0
GT	4084	GT11329	GT5922	GT1640	913057	5.17939e+06	2014	2014-02-17 07:58:30	0
GT	4308	GT11331	GT10142	GT1011	909635	5.17979e+06	2014	2014-02-17 07:58:30	0
GT	3956	GT11331	GT2950	GT1013	909532	5.17977e+06	2015	2015-02-17 07:58:30	0
GT	4135	GT11332	GT6491	GT1749	913472	5.17607e+06	2014	2014-02-17 07:58:30	0
GT	4564	GT11361	GT	GT1508	916482	5.18015e+06	2015	2015-02-17 07:58:30	0
GT	4165	GT11387	GT6754	GT1715	913890	5.17584e+06	2014	2014-02-17 07:58:30	0
GT	4268	GT11443	GT9061	GT1203	911421	5.18242e+06	2014	2014-02-17 07:58:30	0
GT	4210	GT11537	GT8290	GT1020	909807	5.17976e+06	2014	2014-02-17 07:58:30	0
GT	4368	GT11564	GT11565	GT1932	919059	5.18315e+06	2014	2014-02-17 07:58:30	0
GT	4370	GT11566	GT11567	GT1905	918913	5.18296e+06	2014	2014-02-17 07:58:30	0
GT	4404	GT11566	GT12112	GT1915	918871	5.183e+06	2015	2015-02-17 07:58:30	0
GT	4371	GT11575	GT11576	GT1903	918974	5.18291e+06	2014	2014-02-17 07:58:30	0
GT	4372	GT11575	GT11576	GT1903	918974	5.18291e+06	2015	2015-02-17 07:58:30	0
GT	4374	GT11622	GT11623	GT1223	911525	5.18262e+06	2014	2014-02-17 07:58:30	0
GT	4232	GT11625	GT8603	GT1607	913194	5.17959e+06	2014	2014-02-17 07:58:30	0
GT	4376	GT11626	GT11638	GT1638	913103	5.17944e+06	2014	2014-02-17 07:58:30	0
GT	4473	GT11626	GT14830	GT1622	913195	5.17955e+06	2015	2015-02-17 07:58:30	0
GT	4365	GT11627	GT11442	GT1311	911213	5.18155e+06	2014	2014-02-17 07:58:30	0
GT	4381	GT11720	GT11721	GT1707	913512	5.17576e+06	2014	2014-02-17 07:58:30	0
GT	4282	GT11722	GT9519	GT1722	913499	5.17582e+06	2014	2014-02-17 07:58:30	0
GT	4257	GT11723	GT8888	GT1746	913575	5.17601e+06	2014	2014-02-17 07:58:30	0
GT	4382	GT11724	GT11725	GT1522	916420	5.17996e+06	2014	2014-02-17 07:58:30	0
GT	4383	GT11724	GT11725	GT1527	916441	5.17991e+06	2015	2015-02-17 07:58:30	0
GT	4384	GT11726	GT11727	GT1825	915438	5.17693e+06	2014	2014-02-17 07:58:30	0
GT	4223	GT11757	GT8478	GT1633	913535	5.17946e+06	2014	2014-02-17 07:58:30	0
GT	4386	GT11758	GT11759	GT1222	911505	5.18256e+06	2014	2014-02-17 07:58:30	0
GT	4565	GT11760	GT	GT1202	911355	5.18237e+06	2014	2014-02-17 07:58:30	0
GT	4566	GT11760	GT	GT1205	911310	5.18242e+06	2015	2015-02-17 07:58:30	0
GT	4478	GT11785	GT14866	GT1829	915667	5.17692e+06	2015	2015-02-17 07:58:30	0
GT	4377	GT11820	GT11640	GT1848	915586	5.17707e+06	2014	2014-02-17 07:58:30	0
GT	3972	GT11820	GT3077	GT1824	915389	5.17692e+06	2015	2015-02-17 07:58:30	0
GT	4389	GT11821	GT11832	GT1536	916509	5.17987e+06	2014	2014-02-17 07:58:30	0
GT	4390	GT11821	GT11832	GT1536	916509	5.17987e+06	2015	2015-02-17 07:58:30	0
GT	4399	GT11855	GT11992	GT1823	915410	5.17687e+06	2014	2014-02-17 07:58:30	0
GT	4425	GT11867	GT12911	GT1847	915644	5.17706e+06	2015	2015-02-17 07:58:30	0
GT	4124	GT11867	GT6356	GT1845	915751	5.17705e+06	2014	2014-02-17 07:58:30	0
GT	4391	GT11879	GT11889	GT1445	912991	5.18111e+06	2014	2014-02-17 07:58:30	0
GT	4277	GT11909	GT9276	GT2143	923528	5.18624e+06	2014	2014-02-17 07:58:30	0
GT	4392	GT11919	GT11920	GT1501	916471	5.18018e+06	2014	2014-02-17 07:58:30	0
GT	4394	GT11921	GT11922	GT1503	916389	5.18018e+06	2014	2014-02-17 07:58:30	0
GT	4395	GT11923	GT11924	GT1820	915554	5.17689e+06	2014	2014-02-17 07:58:30	0
GT	4396	GT11923	GT11924	GT1818	915669	5.17687e+06	2015	2015-02-17 07:58:30	0
GT	4397	GT11925	GT11926	GT1441	913213	5.18112e+06	2014	2014-02-17 07:58:30	0
GT	3700	GT11925	GT713	GT1439	913309	5.18117e+06	2015	2015-02-17 07:58:30	0
GT	4187	GT11993	GT7278	GT1936	918996	5.18319e+06	2014	2014-02-17 07:58:30	0
GT	4400	GT11995	GT11994	GT1512	916367	5.18008e+06	2014	2014-02-17 07:58:30	0
GT	3737	GT1209	GT1217	GT1214	911340	5.18251e+06	2010	2010-02-17 07:58:30	0
GT	3541	GT1209	GT262	GT1230	911263	5.18265e+06	2011	2011-02-17 07:58:30	0
GT	3991	GT1209	GT3183	GT1207	911253	5.18245e+06	2012	2012-02-17 07:58:30	0
[truncated: 4,310 more rows]
