# Supplementary material for: Scrutinizing assortative mating in birds
Source: PLoS Biol. 2019 Feb 21;17(2):e3000156. doi: 10.1371/journal.pbio.3000156 (PMC6400405; doi:10.1371/journal.pbio.3000156)
Supplement: S2 Data — All available records of morphological traits which covered more than 95% of individuals included in S1 Data. This data set also includes the location where the individual was caught, the date of catching, and the observer who measured the individual. (XLSX) [file pbio.3000156.s002.xlsx]

## Sheet: Sheet 1
ID
