# Supplementary material for: Scrutinizing assortative mating in birds
Source: PLoS Biol. 2019 Feb 21;17(2):e3000156. doi: 10.1371/journal.pbio.3000156 (PMC6400405; doi:10.1371/journal.pbio.3000156)
Supplement: S3 Data — Data in which we combined the information from S1 and S2 Data. (XLSX) [file pbio.3000156.s003.xlsx]

## Sheet: data combined
IDmale	IDfemale	value_male	value_female	variable	population
BBA259	BBS518	12.8	18.2	mass	BBISLAISABEL
BBA259	BBS518	195	209	ulna	BBISLAISABEL
BBA497	BBS078	13.6	17.7	mass	BBISLAISABEL
BBA497	BBS078	14.3	17.7	mass	BBISLAISABEL
BBA497	BBS078	106	114	culmen	BBISLAISABEL
BBA497	BBS078	193	219	ulna	BBISLAISABEL
BBA497	BBS078	198	219	ulna	BBISLAISABEL
BBA566	BBP483	12.5	17.7	mass	BBISLAISABEL
BBA566	BBP483	117	113	culmen	BBISLAISABEL
BBA566	BBP483	192	210	ulna	BBISLAISABEL
BBAPR3	BBT375	11.8	16.3	mass	BBISLAISABEL
BBAPR3	BBT375	195	210	ulna	BBISLAISABEL
BBB116	BBA747	11.7	16.8	mass	BBISLAISABEL
BBB116	BBA747	11.9	16.8	mass	BBISLAISABEL
BBB116	BBA747	11.7	17.7	mass	BBISLAISABEL
BBB116	BBA747	11.9	17.7	mass	BBISLAISABEL
BBB116	BBA747	221	212	ulna	BBISLAISABEL
BBB116	BBA747	203	212	ulna	BBISLAISABEL
BBB116	BBA747	221	215	ulna	BBISLAISABEL
BBB116	BBA747	203	215	ulna	BBISLAISABEL
BBB116	BBP356	11.7	16.25	mass	BBISLAISABEL
BBB116	BBP356	11.9	16.25	mass	BBISLAISABEL
BBB116	BBP356	11.7	16.7	mass	BBISLAISABEL
BBB116	BBP356	11.9	16.7	mass	BBISLAISABEL
BBB116	BBP356	221	211	ulna	BBISLAISABEL
BBB116	BBP356	203	211	ulna	BBISLAISABEL
BBB116	BBP356	221	214	ulna	BBISLAISABEL
BBB116	BBP356	203	214	ulna	BBISLAISABEL
BBB803	BBG336	15.4	16.6	mass	BBISLAISABEL
BBB803	BBG336	107	120	culmen	BBISLAISABEL
BBB803	BBG336	198	214	ulna	BBISLAISABEL
BBB825	BBG734	15.8	19	mass	BBISLAISABEL
BBB825	BBG734	113	116	culmen	BBISLAISABEL
BBB825	BBG734	201	208	ulna	BBISLAISABEL
BBB891	BBP606	12.4	18.6	mass	BBISLAISABEL
BBB891	BBP606	201	218	ulna	BBISLAISABEL
BBB925	BBN958	14.2	16.5	mass	BBISLAISABEL
BBB925	BBN958	107	115	culmen	BBISLAISABEL
BBB925	BBN958	199	211	ulna	BBISLAISABEL
BBC015	BBJ406	12.2	15.9	mass	BBISLAISABEL
BBC015	BBJ406	110	116	culmen	BBISLAISABEL
BBC015	BBJ406	194	215	ulna	BBISLAISABEL
BBC419	BBM317	13.4	17.8	mass	BBISLAISABEL
BBC419	BBM317	108	118	culmen	BBISLAISABEL
BBC419	BBM317	202	223	ulna	BBISLAISABEL
BBC464	BBH922	12.4	13.8	mass	BBISLAISABEL
BBC464	BBH922	106	110	culmen	BBISLAISABEL
BBC464	BBH922	193	210	ulna	BBISLAISABEL
BBC477	BBE297	14.7	18	mass	BBISLAISABEL
BBC477	BBE297	206	213	ulna	BBISLAISABEL
BBC529	BBR913	14.9	18.5	mass	BBISLAISABEL
BBC529	BBR913	107	116	culmen	BBISLAISABEL
BBC529	BBR913	200	217	ulna	BBISLAISABEL
BBC548	BBP615	13.5	16.9	mass	BBISLAISABEL
BBC548	BBP615	110	113	culmen	BBISLAISABEL
BBC548	BBP615	204	208	ulna	BBISLAISABEL
BBC598	BBI517	12.8	18	mass	BBISLAISABEL
BBC598	BBI517	199	216	ulna	BBISLAISABEL
BBC622	BBH792	14.4	17.1	mass	BBISLAISABEL
BBC622	BBH792	201	216	ulna	BBISLAISABEL
BBC623	BBJ712	13.2	16.8	mass	BBISLAISABEL
BBC623	BBJ712	107	116	culmen	BBISLAISABEL
BBC623	BBJ712	201	209	ulna	BBISLAISABEL
BBE189	BBF835	12.7	17.2	mass	BBISLAISABEL
BBE189	BBF835	198	218	ulna	BBISLAISABEL
BBE437	BBJ945	12.1	15.7	mass	BBISLAISABEL
BBE437	BBJ945	13	15.7	mass	BBISLAISABEL
BBE437	BBJ945	194	211	ulna	BBISLAISABEL
BBE437	BBJ945	195	211	ulna	BBISLAISABEL
BBE437	BBR246	12.1	17	mass	BBISLAISABEL
BBE437	BBR246	13	17	mass	BBISLAISABEL
BBE437	BBR246	12.1	17.8	mass	BBISLAISABEL
BBE437	BBR246	13	17.8	mass	BBISLAISABEL
BBE437	BBR246	194	222	ulna	BBISLAISABEL
BBE437	BBR246	195	222	ulna	BBISLAISABEL
BBE437	BBR246	194	219	ulna	BBISLAISABEL
BBE437	BBR246	195	219	ulna	BBISLAISABEL
BBE454	BBP560	13.3	16.9	mass	BBISLAISABEL
BBE454	BBP560	105	114	culmen	BBISLAISABEL
BBE454	BBP560	200	214	ulna	BBISLAISABEL
BBE892	BBP394	14.8	18.7	mass	BBISLAISABEL
BBE892	BBP394	13.4	18.7	mass	BBISLAISABEL
BBE892	BBP394	200	206	ulna	BBISLAISABEL
BBE892	BBP394	203	206	ulna	BBISLAISABEL
BBE965	BBG341	14.5	17.2	mass	BBISLAISABEL
BBE965	BBG341	14.3	17.2	mass	BBISLAISABEL
BBE965	BBG341	112	111	culmen	BBISLAISABEL
BBE965	BBG341	204	209	ulna	BBISLAISABEL
BBE965	BBG341	213	209	ulna	BBISLAISABEL
BBE965	BBS735	14.5	16.8	mass	BBISLAISABEL
BBE965	BBS735	14.3	16.8	mass	BBISLAISABEL
BBE965	BBS735	14.5	16.4	mass	BBISLAISABEL
BBE965	BBS735	14.3	16.4	mass	BBISLAISABEL
BBE965	BBS735	204	218	ulna	BBISLAISABEL
BBE965	BBS735	213	218	ulna	BBISLAISABEL
BBE965	BBS735	204	220	ulna	BBISLAISABEL
BBE965	BBS735	213	220	ulna	BBISLAISABEL
BBF045	BBP899	13.2	14.4	mass	BBISLAISABEL
BBF045	BBP899	104	112	culmen	BBISLAISABEL
BBF045	BBP899	199	212	ulna	BBISLAISABEL
BBF065	BBI311	13.4	17.6	mass	BBISLAISABEL
BBF065	BBI311	109	120	culmen	BBISLAISABEL
BBF065	BBI311	200	216	ulna	BBISLAISABEL
BBF068	BBJ740	13.5	13.5	mass	BBISLAISABEL
BBF068	BBJ740	108	119	culmen	BBISLAISABEL
BBF068	BBJ740	199	218	ulna	BBISLAISABEL
BBF077	BBK453	12.5	17.2	mass	BBISLAISABEL
BBF077	BBK453	109	116	culmen	BBISLAISABEL
BBF077	BBK453	191	206	ulna	BBISLAISABEL
BBF083	BBN736	11.7	17.7	mass	BBISLAISABEL
BBF083	BBN736	11.7	18.5	mass	BBISLAISABEL
BBF083	BBN736	106	117	culmen	BBISLAISABEL
BBF083	BBN736	197	219	ulna	BBISLAISABEL
BBF083	BBN736	220	219	ulna	BBISLAISABEL
BBF083	BBN736	197	219	ulna	BBISLAISABEL
BBF083	BBN736	220	219	ulna	BBISLAISABEL
BBF091	BBO798	12	15.9	mass	BBISLAISABEL
BBF091	BBO798	197	211	ulna	BBISLAISABEL
BBF102	BBL073	13.2	16.6	mass	BBISLAISABEL
BBF102	BBL073	14	16.6	mass	BBISLAISABEL
BBF102	BBL073	13.2	17.7	mass	BBISLAISABEL
BBF102	BBL073	14	17.7	mass	BBISLAISABEL
BBF102	BBL073	108	111	culmen	BBISLAISABEL
BBF102	BBL073	197	214	ulna	BBISLAISABEL
BBF102	BBL073	196	214	ulna	BBISLAISABEL
BBF102	BBL073	197	220	ulna	BBISLAISABEL
BBF102	BBL073	196	220	ulna	BBISLAISABEL
BBF238	BBI609	13.6	19.1	mass	BBISLAISABEL
BBF238	BBI609	111	116	culmen	BBISLAISABEL
BBF238	BBI609	200	220	ulna	BBISLAISABEL
BBF251	BBH091	15.7	18.7	mass	BBISLAISABEL
BBF251	BBH091	12.9	18.7	mass	BBISLAISABEL
BBF251	BBH091	13.7	18.7	mass	BBISLAISABEL
BBF251	BBH091	15.7	18.9	mass	BBISLAISABEL
BBF251	BBH091	12.9	18.9	mass	BBISLAISABEL
BBF251	BBH091	13.7	18.9	mass	BBISLAISABEL
BBF251	BBH091	193	214	ulna	BBISLAISABEL
BBF251	BBH091	202	214	ulna	BBISLAISABEL
BBF251	BBH091	196	214	ulna	BBISLAISABEL
BBF251	BBH091	193	212	ulna	BBISLAISABEL
BBF251	BBH091	202	212	ulna	BBISLAISABEL
BBF251	BBH091	196	212	ulna	BBISLAISABEL
BBF251	BBM475	15.7	17	mass	BBISLAISABEL
BBF251	BBM475	12.9	17	mass	BBISLAISABEL
BBF251	BBM475	13.7	17	mass	BBISLAISABEL
BBF251	BBM475	15.7	18.7	mass	BBISLAISABEL
BBF251	BBM475	12.9	18.7	mass	BBISLAISABEL
BBF251	BBM475	13.7	18.7	mass	BBISLAISABEL
BBF251	BBM475	108	118	culmen	BBISLAISABEL
BBF251	BBM475	193	213	ulna	BBISLAISABEL
BBF251	BBM475	202	213	ulna	BBISLAISABEL
BBF251	BBM475	196	213	ulna	BBISLAISABEL
BBF251	BBM475	193	215	ulna	BBISLAISABEL
BBF251	BBM475	202	215	ulna	BBISLAISABEL
BBF251	BBM475	196	215	ulna	BBISLAISABEL
BBF354	BBI877	12.6	17.4	mass	BBISLAISABEL
BBF354	BBI877	108	114	culmen	BBISLAISABEL
BBF354	BBI877	198	205	ulna	BBISLAISABEL
BBF402	BBC104	13.2	18	mass	BBISLAISABEL
BBF402	BBC104	14.4	18	mass	BBISLAISABEL
BBF402	BBC104	205	200	ulna	BBISLAISABEL
BBF402	BBC104	208	200	ulna	BBISLAISABEL
BBF426	BBF639	13.7	19.4	mass	BBISLAISABEL
BBF426	BBF639	218	214	ulna	BBISLAISABEL
BBF451	BBI937	12.8	16	mass	BBISLAISABEL
BBF451	BBI937	12.9	16	mass	BBISLAISABEL
BBF451	BBI937	12.8	16.6	mass	BBISLAISABEL
BBF451	BBI937	12.9	16.6	mass	BBISLAISABEL
BBF451	BBI937	12.8	17	mass	BBISLAISABEL
BBF451	BBI937	12.9	17	mass	BBISLAISABEL
BBF451	BBI937	210	220	ulna	BBISLAISABEL
BBF451	BBI937	220	220	ulna	BBISLAISABEL
BBF451	BBI937	210	217	ulna	BBISLAISABEL
BBF451	BBI937	220	217	ulna	BBISLAISABEL
BBF451	BBI937	210	216	ulna	BBISLAISABEL
BBF451	BBI937	220	216	ulna	BBISLAISABEL
BBF525	BBO593	13.3	18.8	mass	BBISLAISABEL
BBF525	BBO593	107	117	culmen	BBISLAISABEL
BBF525	BBO593	204	218	ulna	BBISLAISABEL
BBF532	BBN906	14	18.6	mass	BBISLAISABEL
BBF532	BBN906	112	116	culmen	BBISLAISABEL
BBF532	BBN906	198	220	ulna	BBISLAISABEL
BBF569	BBJ858	13.2	16.35	mass	BBISLAISABEL
BBF569	BBJ858	110	116	culmen	BBISLAISABEL
BBF569	BBJ858	197	217	ulna	BBISLAISABEL
BBF654	BBB834	11.9	18.1	mass	BBISLAISABEL
BBF654	BBB834	197	217	ulna	BBISLAISABEL
BBF680	BBR513	15.5	17.3	mass	BBISLAISABEL
BBF680	BBR513	106	116	culmen	BBISLAISABEL
BBF680	BBR513	205	224	ulna	BBISLAISABEL
BBF789	BBFEM165	14	19.7	mass	BBISLAISABEL
BBF789	BBFEM165	104	117	culmen	BBISLAISABEL
BBF789	BBFEM165	199	214	ulna	BBISLAISABEL
BBG018	BBI938	13.85	18.25	mass	BBISLAISABEL
BBG018	BBI938	107	113	culmen	BBISLAISABEL
BBG018	BBI938	189	212	ulna	BBISLAISABEL
BBG106	BBP664	12	19.1	mass	BBISLAISABEL
BBG106	BBP664	12	18.1	mass	BBISLAISABEL
BBG106	BBP664	194	210	ulna	BBISLAISABEL
BBG106	BBP664	194	211	ulna	BBISLAISABEL
BBG123	BBJ769	14.8	17.2	mass	BBISLAISABEL
BBG123	BBJ769	106	113	culmen	BBISLAISABEL
BBG123	BBJ769	195	212	ulna	BBISLAISABEL
BBG134	BBK877	12.3	17.2	mass	BBISLAISABEL
BBG134	BBK877	102	112	culmen	BBISLAISABEL
BBG134	BBK877	190	212	ulna	BBISLAISABEL
BBG148	BBG379	15.2	17.2	mass	BBISLAISABEL
BBG148	BBG379	110	109	culmen	BBISLAISABEL
BBG148	BBG379	201	215	ulna	BBISLAISABEL
BBG472	BBH977	14.2	19.1	mass	BBISLAISABEL
BBG472	BBH977	106	118	culmen	BBISLAISABEL
BBG472	BBH977	195	215	ulna	BBISLAISABEL
BBG533	BBL760	12.8	16.2	mass	BBISLAISABEL
BBG533	BBL760	109	117	culmen	BBISLAISABEL
BBG533	BBL760	201	221	ulna	BBISLAISABEL
BBG603	BBN317	13.1	17.5	mass	BBISLAISABEL
BBG603	BBN317	11.3	17.5	mass	BBISLAISABEL
BBG603	BBN317	104	118	culmen	BBISLAISABEL
BBG603	BBN317	191	217	ulna	BBISLAISABEL
BBG603	BBN317	196	217	ulna	BBISLAISABEL
BBG621	BBM009	13.1	17	mass	BBISLAISABEL
BBG621	BBM009	109	117	culmen	BBISLAISABEL
BBG621	BBM009	200	217	ulna	BBISLAISABEL
BBG632	BBF594	14	15.9	mass	BBISLAISABEL
BBG632	BBF594	13.2	15.9	mass	BBISLAISABEL
BBG632	BBF594	111	110	culmen	BBISLAISABEL
BBG632	BBF594	201	202	ulna	BBISLAISABEL
BBG632	BBF594	203	202	ulna	BBISLAISABEL
BBG783	BBN992	15.5	16.7	mass	BBISLAISABEL
BBG783	BBN992	108	117	culmen	BBISLAISABEL
BBG783	BBN992	205	219	ulna	BBISLAISABEL
BBG825	BBJ019	12.5	16.6	mass	BBISLAISABEL
BBG825	BBJ019	199	216	ulna	BBISLAISABEL
BBG909	BBM981	13.3	17.5	mass	BBISLAISABEL
BBG909	BBM981	13	17.5	mass	BBISLAISABEL
BBG909	BBM981	109	118	culmen	BBISLAISABEL
BBG909	BBM981	196	215	ulna	BBISLAISABEL
BBG909	BBM981	202	215	ulna	BBISLAISABEL
BBG909	BBX393	13.3	17.2	mass	BBISLAISABEL
BBG909	BBX393	13	17.2	mass	BBISLAISABEL
BBG909	BBX393	196	221	ulna	BBISLAISABEL
BBG909	BBX393	202	221	ulna	BBISLAISABEL
BBH024	BBO969	13.9	17.1	mass	BBISLAISABEL
BBH024	BBO969	104	115	culmen	BBISLAISABEL
BBH024	BBO969	201	207	ulna	BBISLAISABEL
BBH133	BBI657	11	19.7	mass	BBISLAISABEL
BBH133	BBI657	197	216	ulna	BBISLAISABEL
BBH137	BBO260	13.7	18.9	mass	BBISLAISABEL
BBH137	BBO260	107	115	culmen	BBISLAISABEL
BBH137	BBO260	191	214	ulna	BBISLAISABEL
BBH154	BBK734	12.9	17.4	mass	BBISLAISABEL
BBH154	BBK734	201	219	ulna	BBISLAISABEL
BBH198	BBL394	12.7	19.9	mass	BBISLAISABEL
BBH198	BBL394	108	112	culmen	BBISLAISABEL
BBH198	BBL394	191	204	ulna	BBISLAISABEL
BBH248	BBO776	13.2	16.4	mass	BBISLAISABEL
BBH248	BBO776	109	121	culmen	BBISLAISABEL
BBH248	BBO776	197	219	ulna	BBISLAISABEL
BBH285	BBL844	12.8	18.7	mass	BBISLAISABEL
BBH285	BBL844	105	119	culmen	BBISLAISABEL
BBH285	BBL844	202	220	ulna	BBISLAISABEL
BBH302	BBR783	14.4	17.8	mass	BBISLAISABEL
BBH302	BBR783	110	113	culmen	BBISLAISABEL
BBH302	BBR783	199	213	ulna	BBISLAISABEL
BBH320	BBF601	12.1	17.7	mass	BBISLAISABEL
BBH320	BBF601	12.1	18	mass	BBISLAISABEL
BBH320	BBF601	103	112	culmen	BBISLAISABEL
BBH320	BBF601	186	211	ulna	BBISLAISABEL
BBH320	BBF601	186	221	ulna	BBISLAISABEL
BBH477	BBK491	12.7	16.7	mass	BBISLAISABEL
BBH477	BBK491	12.7	17.7	mass	BBISLAISABEL
BBH477	BBK491	106	117	culmen	BBISLAISABEL
BBH477	BBK491	196	215	ulna	BBISLAISABEL
BBH477	BBK491	196	217	ulna	BBISLAISABEL
BBH511	BBP591	13.4	16	mass	BBISLAISABEL
BBH511	BBP591	103	116	culmen	BBISLAISABEL
BBH511	BBP591	201	211	ulna	BBISLAISABEL
BBH514	BBC168	12.5	18	mass	BBISLAISABEL
BBH514	BBC168	12	18	mass	BBISLAISABEL
BBH514	BBC168	14.05	18	mass	BBISLAISABEL
BBH514	BBC168	13.2	18	mass	BBISLAISABEL
BBH514	BBC168	12.5	17.2	mass	BBISLAISABEL
BBH514	BBC168	12	17.2	mass	BBISLAISABEL
BBH514	BBC168	14.05	17.2	mass	BBISLAISABEL
BBH514	BBC168	13.2	17.2	mass	BBISLAISABEL
BBH514	BBC168	12.5	17.6	mass	BBISLAISABEL
BBH514	BBC168	12	17.6	mass	BBISLAISABEL
BBH514	BBC168	14.05	17.6	mass	BBISLAISABEL
BBH514	BBC168	13.2	17.6	mass	BBISLAISABEL
BBH514	BBC168	195	209	ulna	BBISLAISABEL
BBH514	BBC168	195	209	ulna	BBISLAISABEL
BBH514	BBC168	196	209	ulna	BBISLAISABEL
BBH514	BBC168	199	209	ulna	BBISLAISABEL
BBH514	BBC168	195	217	ulna	BBISLAISABEL
BBH514	BBC168	195	217	ulna	BBISLAISABEL
BBH514	BBC168	196	217	ulna	BBISLAISABEL
BBH514	BBC168	199	217	ulna	BBISLAISABEL
BBH514	BBC168	195	214	ulna	BBISLAISABEL
BBH514	BBC168	195	214	ulna	BBISLAISABEL
BBH514	BBC168	196	214	ulna	BBISLAISABEL
BBH514	BBC168	199	214	ulna	BBISLAISABEL
BBH525	BBF458	14.8	19.6	mass	BBISLAISABEL
BBH525	BBF458	205	216	ulna	BBISLAISABEL
BBH530	BBH828	14.3	19.1	mass	BBISLAISABEL
BBH530	BBH828	105	120	culmen	BBISLAISABEL
BBH530	BBH828	193	215	ulna	BBISLAISABEL
BBH574	BBO663	13	17.6	mass	BBISLAISABEL
BBH574	BBO663	193	215	ulna	BBISLAISABEL
BBH589	BBI577	13.2	19.6	mass	BBISLAISABEL
BBH589	BBI577	197	220	ulna	BBISLAISABEL
BBH637	BBFEM591	12.2	19.7	mass	BBISLAISABEL
BBH637	BBFEM591	109	119	culmen	BBISLAISABEL
BBH637	BBFEM591	201	227	ulna	BBISLAISABEL
BBH794	BBN705	13.2	19.4	mass	BBISLAISABEL
BBH794	BBN705	13.2	19.4	mass	BBISLAISABEL
BBH794	BBN705	13.2	19	mass	BBISLAISABEL
BBH794	BBN705	13.2	19	mass	BBISLAISABEL
BBH794	BBN705	103	116	culmen	BBISLAISABEL
BBH794	BBN705	193	218	ulna	BBISLAISABEL
BBH794	BBN705	202	218	ulna	BBISLAISABEL
BBH794	BBN705	193	224	ulna	BBISLAISABEL
BBH794	BBN705	202	224	ulna	BBISLAISABEL
BBH803	BBO380	14.5	16.4	mass	BBISLAISABEL
BBH803	BBO380	112	118	culmen	BBISLAISABEL
BBH803	BBO380	201	217	ulna	BBISLAISABEL
BBH846	BBF463	14.9	17.6	mass	BBISLAISABEL
BBH846	BBF463	106	115	culmen	BBISLAISABEL
BBH846	BBF463	192	211	ulna	BBISLAISABEL
BBH857	BBC771	13.8	18.8	mass	BBISLAISABEL
BBH857	BBC771	194	219	ulna	BBISLAISABEL
BBH873	BBC573	14.3	18.2	mass	BBISLAISABEL
BBH873	BBC573	206	218	ulna	BBISLAISABEL
BBH877	BBR839	15	16.8	mass	BBISLAISABEL
BBH877	BBR839	13.9	16.8	mass	BBISLAISABEL
BBH877	BBR839	192	221	ulna	BBISLAISABEL
BBH877	BBR839	196	221	ulna	BBISLAISABEL
BBH878	BBG876	14.2	19.4	mass	BBISLAISABEL
BBH878	BBG876	110	113	culmen	BBISLAISABEL
BBH878	BBG876	196	207	ulna	BBISLAISABEL
BBH888	BBK460	14.6	18.6	mass	BBISLAISABEL
BBH888	BBK460	14.1	18.6	mass	BBISLAISABEL
BBH888	BBK460	14.6	18.7	mass	BBISLAISABEL
BBH888	BBK460	14.1	18.7	mass	BBISLAISABEL
BBH888	BBK460	107	109	culmen	BBISLAISABEL
BBH888	BBK460	198	220	ulna	BBISLAISABEL
BBH888	BBK460	208	220	ulna	BBISLAISABEL
BBH942	BBN819	13	17.8	mass	BBISLAISABEL
BBH942	BBN819	108	115	culmen	BBISLAISABEL
BBH942	BBN819	197	214	ulna	BBISLAISABEL
BBH960	BBJ387	13.8	16.2	mass	BBISLAISABEL
BBH960	BBJ387	188	212	ulna	BBISLAISABEL
BBH983	BBJ633	12.1	12.9	mass	BBISLAISABEL
BBH983	BBJ633	105	113	culmen	BBISLAISABEL
BBH983	BBJ633	199	210	ulna	BBISLAISABEL
BBI021	BBK667	12.6	17.2	mass	BBISLAISABEL
BBI021	BBK667	195	216	ulna	BBISLAISABEL
BBI021	BBP135	12.6	16.7	mass	BBISLAISABEL
BBI021	BBP135	195	217	ulna	BBISLAISABEL
BBI055	BBF487	11.9	18.2	mass	BBISLAISABEL
BBI055	BBF487	110	115	culmen	BBISLAISABEL
BBI055	BBF487	195	211	ulna	BBISLAISABEL
BBI067	BBJ256	13.3	18.4	mass	BBISLAISABEL
BBI067	BBJ256	12.2	18.4	mass	BBISLAISABEL
BBI067	BBJ256	13.3	17	mass	BBISLAISABEL
BBI067	BBJ256	12.2	17	mass	BBISLAISABEL
BBI067	BBJ256	13.3	18.7	mass	BBISLAISABEL
BBI067	BBJ256	12.2	18.7	mass	BBISLAISABEL
BBI067	BBJ256	13.3	18.2	mass	BBISLAISABEL
BBI067	BBJ256	12.2	18.2	mass	BBISLAISABEL
BBI067	BBJ256	198	211	ulna	BBISLAISABEL
BBI067	BBJ256	199	211	ulna	BBISLAISABEL
BBI067	BBJ256	198	212	ulna	BBISLAISABEL
BBI067	BBJ256	199	212	ulna	BBISLAISABEL
BBI067	BBJ256	198	215	ulna	BBISLAISABEL
BBI067	BBJ256	199	215	ulna	BBISLAISABEL
BBI067	BBJ256	198	216	ulna	BBISLAISABEL
BBI067	BBJ256	199	216	ulna	BBISLAISABEL
BBI069	BBC634	13.2	18	mass	BBISLAISABEL
BBI069	BBC634	104	114	culmen	BBISLAISABEL
BBI069	BBC634	198	214	ulna	BBISLAISABEL
BBI133	BBJ187	15.4	18	mass	BBISLAISABEL
BBI133	BBJ187	112	119	culmen	BBISLAISABEL
BBI133	BBJ187	196	217	ulna	BBISLAISABEL
BBI140	BBI063	13.9	17.8	mass	BBISLAISABEL
BBI140	BBI063	109	118	culmen	BBISLAISABEL
BBI140	BBI063	197	217	ulna	BBISLAISABEL
BBI163	BBL619	13.3	17	mass	BBISLAISABEL
BBI163	BBL619	109	117	culmen	BBISLAISABEL
BBI163	BBL619	194	212	ulna	BBISLAISABEL
BBI173	BBJ382	14.2	18.2	mass	BBISLAISABEL
BBI173	BBJ382	204	217	ulna	BBISLAISABEL
BBI187	BBJ081	13.8	18	mass	BBISLAISABEL
BBI187	BBJ081	105	120	culmen	BBISLAISABEL
BBI187	BBJ081	192	214	ulna	BBISLAISABEL
BBI190	BBI201	13	16.5	mass	BBISLAISABEL
BBI190	BBI201	104	116	culmen	BBISLAISABEL
BBI190	BBI201	192	200	ulna	BBISLAISABEL
BBI211	BBI138	13.9	16.1	mass	BBISLAISABEL
BBI211	BBI138	12.2	16.1	mass	BBISLAISABEL
BBI211	BBI138	105	113	culmen	BBISLAISABEL
BBI211	BBI138	197	221	ulna	BBISLAISABEL
BBI211	BBI138	200	221	ulna	BBISLAISABEL
BBI211	BBR402	13.9	17.5	mass	BBISLAISABEL
BBI211	BBR402	12.2	17.5	mass	BBISLAISABEL
BBI211	BBR402	13.9	16.9	mass	BBISLAISABEL
BBI211	BBR402	12.2	16.9	mass	BBISLAISABEL
BBI211	BBR402	197	222	ulna	BBISLAISABEL
BBI211	BBR402	200	222	ulna	BBISLAISABEL
BBI211	BBR402	197	218	ulna	BBISLAISABEL
BBI211	BBR402	200	218	ulna	BBISLAISABEL
BBI226	BBL541	12.6	17.6	mass	BBISLAISABEL
BBI226	BBL541	104	115	culmen	BBISLAISABEL
BBI226	BBL541	188	217	ulna	BBISLAISABEL
BBI239	BBB939	13.9	17.8	mass	BBISLAISABEL
BBI239	BBB939	200	220	ulna	BBISLAISABEL
BBI254	BBFEM618	13.6	18.8	mass	BBISLAISABEL
BBI254	BBFEM618	105	123	culmen	BBISLAISABEL
BBI254	BBFEM618	194	221	ulna	BBISLAISABEL
BBI314	BBN770	13.2	19.2	mass	BBISLAISABEL
BBI314	BBN770	200	210	ulna	BBISLAISABEL
BBI315	BBF075	14	17.6	mass	BBISLAISABEL
BBI315	BBF075	13.8	17.6	mass	BBISLAISABEL
BBI315	BBF075	14	18	mass	BBISLAISABEL
BBI315	BBF075	13.8	18	mass	BBISLAISABEL
BBI315	BBF075	186	209	ulna	BBISLAISABEL
BBI315	BBF075	186	209	ulna	BBISLAISABEL
BBI315	BBF075	186	212	ulna	BBISLAISABEL
BBI315	BBF075	186	212	ulna	BBISLAISABEL
BBI374	BBI436	13.4	17.4	mass	BBISLAISABEL
BBI374	BBI436	110	116	culmen	BBISLAISABEL
BBI374	BBI436	196	218	ulna	BBISLAISABEL
BBI389	BBJ746	13.3	19.7	mass	BBISLAISABEL
BBI389	BBJ746	110	115	culmen	BBISLAISABEL
BBI389	BBJ746	200	212	ulna	BBISLAISABEL
BBI404	BBH142	14.1	16.8	mass	BBISLAISABEL
BBI404	BBH142	14.1	17.5	mass	BBISLAISABEL
BBI404	BBH142	105	118	culmen	BBISLAISABEL
BBI404	BBH142	200	218	ulna	BBISLAISABEL
BBI404	BBH142	200	220	ulna	BBISLAISABEL
BBI406	BBR455	12.2	16	mass	BBISLAISABEL
BBI406	BBR455	198	211	ulna	BBISLAISABEL
BBI434	BBJ351	14.6	13.1	mass	BBISLAISABEL
BBI434	BBJ351	105	108	culmen	BBISLAISABEL
BBI434	BBJ351	201	200	ulna	BBISLAISABEL
BBI483	BBH856	13	18.8	mass	BBISLAISABEL
BBI483	BBH856	102	110	culmen	BBISLAISABEL
BBI483	BBH856	196	211	ulna	BBISLAISABEL
BBI488	BBJ662	12.85	17.65	mass	BBISLAISABEL
BBI488	BBJ662	106	114	culmen	BBISLAISABEL
BBI488	BBJ662	186	203	ulna	BBISLAISABEL
BBI494	BBG187	13.3	18.8	mass	BBISLAISABEL
BBI494	BBG187	12.4	18.8	mass	BBISLAISABEL
BBI494	BBG187	13.4	18.8	mass	BBISLAISABEL
BBI494	BBG187	13.3	18	mass	BBISLAISABEL
BBI494	BBG187	12.4	18	mass	BBISLAISABEL
BBI494	BBG187	13.4	18	mass	BBISLAISABEL
BBI494	BBG187	13.3	20.1	mass	BBISLAISABEL
BBI494	BBG187	12.4	20.1	mass	BBISLAISABEL
BBI494	BBG187	13.4	20.1	mass	BBISLAISABEL
BBI494	BBG187	104	118	culmen	BBISLAISABEL
BBI494	BBG187	198	218	ulna	BBISLAISABEL
BBI494	BBG187	197	218	ulna	BBISLAISABEL
BBI494	BBG187	192	218	ulna	BBISLAISABEL
BBI494	BBG187	198	217	ulna	BBISLAISABEL
BBI494	BBG187	197	217	ulna	BBISLAISABEL
BBI494	BBG187	192	217	ulna	BBISLAISABEL
BBI494	BBG187	198	215	ulna	BBISLAISABEL
BBI494	BBG187	197	215	ulna	BBISLAISABEL
BBI494	BBG187	192	215	ulna	BBISLAISABEL
BBI497	BBL759	13.6	18.6	mass	BBISLAISABEL
BBI497	BBL759	110	122	culmen	BBISLAISABEL
BBI497	BBL759	196	227	ulna	BBISLAISABEL
BBI573	BBB935	14.4	16.9	mass	BBISLAISABEL
BBI573	BBB935	111	112	culmen	BBISLAISABEL
BBI573	BBB935	193	206	ulna	BBISLAISABEL
BBI595	BBM986	12.2	18.2	mass	BBISLAISABEL
BBI595	BBM986	12.2	21	mass	BBISLAISABEL
BBI595	BBM986	200	223	ulna	BBISLAISABEL
BBI595	BBM986	200	224	ulna	BBISLAISABEL
BBI595	BBN936	12.2	17.2	mass	BBISLAISABEL
BBI595	BBN936	200	213	ulna	BBISLAISABEL
BBI615	BBF442	14.6	21.6	mass	BBISLAISABEL
BBI615	BBF442	107	112	culmen	BBISLAISABEL
BBI615	BBF442	202	215	ulna	BBISLAISABEL
BBI626	BBI441	13.6	17.1	mass	BBISLAISABEL
BBI626	BBI441	107	115	culmen	BBISLAISABEL
BBI626	BBI441	200	220	ulna	BBISLAISABEL
BBI630	BBC110	13.7	12	mass	BBISLAISABEL
BBI630	BBC110	108	117	culmen	BBISLAISABEL
BBI630	BBC110	196	210	ulna	BBISLAISABEL
BBI656	BBP460	13.7	17	mass	BBISLAISABEL
BBI656	BBP460	108	118	culmen	BBISLAISABEL
BBI656	BBP460	201	217	ulna	BBISLAISABEL
BBI675	BBP602	13	16	mass	BBISLAISABEL
BBI675	BBP602	13	16	mass	BBISLAISABEL
BBI675	BBP602	196	213	ulna	BBISLAISABEL
BBI675	BBP602	201	213	ulna	BBISLAISABEL
BBI687	BBH850	12.7	20.6	mass	BBISLAISABEL
BBI687	BBH850	194	222	ulna	BBISLAISABEL
BBI706	BBP105	14.9	17.4	mass	BBISLAISABEL
BBI706	BBP105	107	118	culmen	BBISLAISABEL
BBI706	BBP105	194	219	ulna	BBISLAISABEL
BBI751	BBI780	13.8	18.3	mass	BBISLAISABEL
BBI751	BBI780	198	218	ulna	BBISLAISABEL
BBI830	BBFEM756	14.45	16.1	mass	BBISLAISABEL
BBI830	BBFEM756	108	115	culmen	BBISLAISABEL
BBI830	BBFEM756	196	215	ulna	BBISLAISABEL
BBI847	BBJ680	13.2	15.7	mass	BBISLAISABEL
BBI847	BBJ680	109	116	culmen	BBISLAISABEL
BBI847	BBJ680	202	218	ulna	BBISLAISABEL
BBI871	BBN714	13.7	18	mass	BBISLAISABEL
BBI871	BBN714	196	216	ulna	BBISLAISABEL
BBJ043	BBL995	14.5	16.9	mass	BBISLAISABEL
BBJ043	BBL995	106	120	culmen	BBISLAISABEL
BBJ043	BBL995	203	220	ulna	BBISLAISABEL
BBJ085	BBF887	12.5	17.5	mass	BBISLAISABEL
BBJ085	BBF887	12.5	17.8	mass	BBISLAISABEL
BBJ085	BBF887	201	218	ulna	BBISLAISABEL
BBJ085	BBF887	201	219	ulna	BBISLAISABEL
BBJ085	BBJ918	12.5	19.7	mass	BBISLAISABEL
BBJ085	BBJ918	201	212	ulna	BBISLAISABEL
BBJ101	BBL472	14.3	16.1	mass	BBISLAISABEL
BBJ101	BBL472	107	114	culmen	BBISLAISABEL
BBJ101	BBL472	196	208	ulna	BBISLAISABEL
BBJ127	BBC230	13.4	17.9	mass	BBISLAISABEL
BBJ127	BBC230	14	17.9	mass	BBISLAISABEL
BBJ127	BBC230	205	219	ulna	BBISLAISABEL
BBJ127	BBC230	202	219	ulna	BBISLAISABEL
BBJ127	BBF887	13.4	17.5	mass	BBISLAISABEL
BBJ127	BBF887	14	17.5	mass	BBISLAISABEL
BBJ127	BBF887	13.4	17.8	mass	BBISLAISABEL
BBJ127	BBF887	14	17.8	mass	BBISLAISABEL
BBJ127	BBF887	205	218	ulna	BBISLAISABEL
BBJ127	BBF887	202	218	ulna	BBISLAISABEL
BBJ127	BBF887	205	219	ulna	BBISLAISABEL
BBJ127	BBF887	202	219	ulna	BBISLAISABEL
BBJ173	BBK603	15.3	16.8	mass	BBISLAISABEL
BBJ173	BBK603	15.3	17.5	mass	BBISLAISABEL
BBJ173	BBK603	109	108	culmen	BBISLAISABEL
BBJ173	BBK603	194	207	ulna	BBISLAISABEL
BBJ173	BBK603	194	213	ulna	BBISLAISABEL
BBJ174	BBI778	13.3	17.6	mass	BBISLAISABEL
BBJ174	BBI778	197	211	ulna	BBISLAISABEL
BBJ194	BBH447	16.6	17	mass	BBISLAISABEL
BBJ194	BBH447	111	110	culmen	BBISLAISABEL
BBJ194	BBH447	201	216	ulna	BBISLAISABEL
BBJ200	BBI874	13.5	16.7	mass	BBISLAISABEL
BBJ200	BBI874	111	114	culmen	BBISLAISABEL
BBJ200	BBI874	196	213	ulna	BBISLAISABEL
BBJ212	BBJ021	12.6	17.1	mass	BBISLAISABEL
BBJ212	BBJ021	200	217	ulna	BBISLAISABEL
BBJ215	BBS530	12.5	18.2	mass	BBISLAISABEL
BBJ215	BBS530	106	116	culmen	BBISLAISABEL
BBJ215	BBS530	192	212	ulna	BBISLAISABEL
BBJ224	BBS083	14.7	17.2	mass	BBISLAISABEL
BBJ224	BBS083	117	116	culmen	BBISLAISABEL
BBJ224	BBS083	195	227	ulna	BBISLAISABEL
BBJ228	BBI699	13.9	16.9	mass	BBISLAISABEL
BBJ228	BBI699	11.7	16.9	mass	BBISLAISABEL
BBJ228	BBI699	13.9	18.2	mass	BBISLAISABEL
BBJ228	BBI699	11.7	18.2	mass	BBISLAISABEL
BBJ228	BBI699	108	114	culmen	BBISLAISABEL
BBJ228	BBI699	198	206	ulna	BBISLAISABEL
BBJ228	BBI699	193	206	ulna	BBISLAISABEL
BBJ228	BBI699	198	208	ulna	BBISLAISABEL
BBJ228	BBI699	193	208	ulna	BBISLAISABEL
BBJ247	BBG888	13.7	18.5	mass	BBISLAISABEL
BBJ247	BBG888	108	111	culmen	BBISLAISABEL
BBJ247	BBG888	199	209	ulna	BBISLAISABEL
BBJ260	BBH192	12.7	15.5	mass	BBISLAISABEL
BBJ260	BBH192	106	115	culmen	BBISLAISABEL
BBJ260	BBH192	192	209	ulna	BBISLAISABEL
BBJ269	BBP805	12.4	16.4	mass	BBISLAISABEL
BBJ269	BBP805	106	113	culmen	BBISLAISABEL
BBJ269	BBP805	195	215	ulna	BBISLAISABEL
BBJ277	BBI029	12.8	17.4	mass	BBISLAISABEL
BBJ277	BBI029	104	117	culmen	BBISLAISABEL
BBJ277	BBI029	194	209	ulna	BBISLAISABEL
BBJ278	BBI335	15.3	18	mass	BBISLAISABEL
BBJ278	BBI335	104	113	culmen	BBISLAISABEL
BBJ278	BBI335	194	203	ulna	BBISLAISABEL
BBJ298	BBR570	13	17.2	mass	BBISLAISABEL
BBJ298	BBR570	13	16.7	mass	BBISLAISABEL
BBJ298	BBR570	194	219	ulna	BBISLAISABEL
BBJ298	BBR570	194	217	ulna	BBISLAISABEL
BBJ360	BBI522	12.9	15.7	mass	BBISLAISABEL
BBJ360	BBI522	105	111	culmen	BBISLAISABEL
BBJ360	BBI522	197	209	ulna	BBISLAISABEL
BBJ365	BBL832	12	18.8	mass	BBISLAISABEL
BBJ365	BBL832	12	17.9	mass	BBISLAISABEL
BBJ365	BBL832	193	218	ulna	BBISLAISABEL
BBJ365	BBL832	193	222	ulna	BBISLAISABEL
BBJ366	BBF601	12	17.7	mass	BBISLAISABEL
BBJ366	BBF601	12.6	17.7	mass	BBISLAISABEL
BBJ366	BBF601	12	18	mass	BBISLAISABEL
BBJ366	BBF601	12.6	18	mass	BBISLAISABEL
BBJ366	BBF601	104	112	culmen	BBISLAISABEL
BBJ366	BBF601	192	211	ulna	BBISLAISABEL
BBJ366	BBF601	198	211	ulna	BBISLAISABEL
BBJ366	BBF601	192	221	ulna	BBISLAISABEL
BBJ366	BBF601	198	221	ulna	BBISLAISABEL
BBJ366	BBJ759	12	16.6	mass	BBISLAISABEL
BBJ366	BBJ759	12.6	16.6	mass	BBISLAISABEL
BBJ366	BBJ759	104	112	culmen	BBISLAISABEL
BBJ366	BBJ759	192	201	ulna	BBISLAISABEL
BBJ366	BBJ759	198	201	ulna	BBISLAISABEL
BBJ367	BBP082	12.8	17.4	mass	BBISLAISABEL
BBJ367	BBP082	106	116	culmen	BBISLAISABEL
BBJ367	BBP082	199	216	ulna	BBISLAISABEL
BBJ373	BBO485	12.4	17.5	mass	BBISLAISABEL
BBJ373	BBO485	11.1	17.5	mass	BBISLAISABEL
BBJ373	BBO485	104	120	culmen	BBISLAISABEL
BBJ373	BBO485	187	218	ulna	BBISLAISABEL
BBJ373	BBO485	195	218	ulna	BBISLAISABEL
BBJ376	BBP384	13	15.5	mass	BBISLAISABEL
BBJ376	BBP384	12.1	15.5	mass	BBISLAISABEL
BBJ376	BBP384	13	15.6	mass	BBISLAISABEL
BBJ376	BBP384	12.1	15.6	mass	BBISLAISABEL
BBJ376	BBP384	101	113	culmen	BBISLAISABEL
BBJ376	BBP384	184	207	ulna	BBISLAISABEL
BBJ376	BBP384	193	207	ulna	BBISLAISABEL
BBJ376	BBP384	184	210	ulna	BBISLAISABEL
BBJ376	BBP384	193	210	ulna	BBISLAISABEL
BBJ379	BBE095	14.1	17.7	mass	BBISLAISABEL
BBJ379	BBE095	194	215	ulna	BBISLAISABEL
BBJ396	BBS269	13.8	18.6	mass	BBISLAISABEL
BBJ396	BBS269	13.8	18.5	mass	BBISLAISABEL
BBJ396	BBS269	109	112	culmen	BBISLAISABEL
BBJ396	BBS269	196	201	ulna	BBISLAISABEL
BBJ396	BBS269	196	206	ulna	BBISLAISABEL
BBJ409	BBE966	12.8	17.4	mass	BBISLAISABEL
BBJ409	BBE966	111	114	culmen	BBISLAISABEL
BBJ409	BBE966	191	213	ulna	BBISLAISABEL
BBJ410	BBK859	15.1	19.6	mass	BBISLAISABEL
BBJ410	BBK859	106	115	culmen	BBISLAISABEL
BBJ410	BBK859	196	209	ulna	BBISLAISABEL
BBJ414	BBN308	13.8	21.2	mass	BBISLAISABEL
BBJ414	BBN308	108	121	culmen	BBISLAISABEL
BBJ414	BBN308	188	213	ulna	BBISLAISABEL
BBJ426	BBR746	13.5	17.7	mass	BBISLAISABEL
BBJ426	BBR746	194	217	ulna	BBISLAISABEL
BBJ428	BBK752	13.9	16.8	mass	BBISLAISABEL
BBJ428	BBK752	193	219	ulna	BBISLAISABEL
BBJ434	BBK856	13.6	18	mass	BBISLAISABEL
BBJ434	BBK856	109	116	culmen	BBISLAISABEL
BBJ434	BBK856	196	215	ulna	BBISLAISABEL
BBJ442	BBP402	12.4	16.2	mass	BBISLAISABEL
BBJ442	BBP402	107	111	culmen	BBISLAISABEL
BBJ442	BBP402	194	217	ulna	BBISLAISABEL
BBJ460	BBJ422	12.5	18.5	mass	BBISLAISABEL
BBJ460	BBJ422	107	117	culmen	BBISLAISABEL
BBJ460	BBJ422	195	218	ulna	BBISLAISABEL
BBJ479	BBP400	13.05	16.1	mass	BBISLAISABEL
BBJ479	BBP400	107	112	culmen	BBISLAISABEL
BBJ479	BBP400	198	218	ulna	BBISLAISABEL
BBJ480	BBJ726	15.6	17.4	mass	BBISLAISABEL
BBJ480	BBJ726	106	114	culmen	BBISLAISABEL
BBJ480	BBJ726	194	214	ulna	BBISLAISABEL
BBJ481	BBI132	13.8	17.6	mass	BBISLAISABEL
BBJ481	BBI132	108	110	culmen	BBISLAISABEL
BBJ481	BBI132	202	214	ulna	BBISLAISABEL
BBJ488	BBFEM86	13.8	17.6	mass	BBISLAISABEL
BBJ488	BBFEM86	107	118	culmen	BBISLAISABEL
BBJ488	BBFEM86	197	217	ulna	BBISLAISABEL
BBJ504	BBJ375	13.6	17.3	mass	BBISLAISABEL
BBJ504	BBJ375	12.8	17.3	mass	BBISLAISABEL
BBJ504	BBJ375	194	214	ulna	BBISLAISABEL
BBJ504	BBJ375	199	214	ulna	BBISLAISABEL
BBJ504	BBR559	13.6	16.2	mass	BBISLAISABEL
BBJ504	BBR559	12.8	16.2	mass	BBISLAISABEL
BBJ504	BBR559	13.6	17.8	mass	BBISLAISABEL
BBJ504	BBR559	12.8	17.8	mass	BBISLAISABEL
BBJ504	BBR559	106	116	culmen	BBISLAISABEL
BBJ504	BBR559	194	212	ulna	BBISLAISABEL
BBJ504	BBR559	199	212	ulna	BBISLAISABEL
BBJ504	BBR559	194	209	ulna	BBISLAISABEL
BBJ504	BBR559	199	209	ulna	BBISLAISABEL
BBJ526	BBI576	13.2	19.6	mass	BBISLAISABEL
BBJ526	BBI576	11.9	19.6	mass	BBISLAISABEL
BBJ526	BBI576	105	114	culmen	BBISLAISABEL
BBJ526	BBI576	197	221	ulna	BBISLAISABEL
BBJ526	BBI576	198	221	ulna	BBISLAISABEL
BBJ531	BBK006	12.9	18.8	mass	BBISLAISABEL
BBJ531	BBK006	13.3	18.8	mass	BBISLAISABEL
BBJ531	BBK006	194	219	ulna	BBISLAISABEL
BBJ531	BBK006	191	219	ulna	BBISLAISABEL
BBJ533	BBJ276	13.8	17.8	mass	BBISLAISABEL
BBJ533	BBJ276	110	122	culmen	BBISLAISABEL
BBJ533	BBJ276	196	214	ulna	BBISLAISABEL
BBJ539	BBI491	14.8	17.8	mass	BBISLAISABEL
BBJ539	BBI491	113	117	culmen	BBISLAISABEL
BBJ539	BBI491	194	210	ulna	BBISLAISABEL
BBJ542	BBR231	107	114	culmen	BBISLAISABEL
BBJ542	BBR231	109	114	culmen	BBISLAISABEL
BBJ542	BBR231	199	218	ulna	BBISLAISABEL
BBJ542	BBR231	213	218	ulna	BBISLAISABEL
BBJ544	BBM986	12.9	18.2	mass	BBISLAISABEL
BBJ544	BBM986	12.9	21	mass	BBISLAISABEL
BBJ544	BBM986	106	119	culmen	BBISLAISABEL
BBJ544	BBM986	198	223	ulna	BBISLAISABEL
BBJ544	BBM986	198	224	ulna	BBISLAISABEL
BBJ550	BBP303	13.4	16.6	mass	BBISLAISABEL
BBJ550	BBP303	102	117	culmen	BBISLAISABEL
BBJ550	BBP303	192	220	ulna	BBISLAISABEL
BBJ652	BBN807	13.4	16.8	mass	BBISLAISABEL
BBJ652	BBN807	111	116	culmen	BBISLAISABEL
BBJ652	BBN807	201	222	ulna	BBISLAISABEL
BBJ668	BBM089	13.1	18.8	mass	BBISLAISABEL
BBJ668	BBM089	107	117	culmen	BBISLAISABEL
BBJ668	BBM089	201	216	ulna	BBISLAISABEL
BBJ675	BBJ095	12.7	18.2	mass	BBISLAISABEL
BBJ675	BBJ095	197	212	ulna	BBISLAISABEL
BBJ685	BBI439	13.6	18.6	mass	BBISLAISABEL
BBJ685	BBI439	106	111	culmen	BBISLAISABEL
BBJ685	BBI439	194	211	ulna	BBISLAISABEL
BBJ687	BBP534	13.6	17.7	mass	BBISLAISABEL
BBJ687	BBP534	109	114	culmen	BBISLAISABEL
BBJ687	BBP534	197	214	ulna	BBISLAISABEL
BBJ701	BBJ144	12.5	17.2	mass	BBISLAISABEL
BBJ701	BBJ144	193	215	ulna	BBISLAISABEL
BBJ711	BBI518	15	17.4	mass	BBISLAISABEL
BBJ711	BBI518	110	117	culmen	BBISLAISABEL
BBJ711	BBI518	197	218	ulna	BBISLAISABEL
BBJ714	BBP503	12.6	15.8	mass	BBISLAISABEL
BBJ714	BBP503	199	218	ulna	BBISLAISABEL
BBJ714	BBS090	12.6	16.5	mass	BBISLAISABEL
BBJ714	BBS090	199	215	ulna	BBISLAISABEL
BBJ722	BBI212	12.6	17.6	mass	BBISLAISABEL
BBJ722	BBI212	11.8	17.6	mass	BBISLAISABEL
BBJ722	BBI212	12.6	18.6	mass	BBISLAISABEL
BBJ722	BBI212	11.8	18.6	mass	BBISLAISABEL
BBJ722	BBI212	107	108	culmen	BBISLAISABEL
BBJ722	BBI212	196	215	ulna	BBISLAISABEL
BBJ722	BBI212	199	215	ulna	BBISLAISABEL
BBJ722	BBI212	196	218	ulna	BBISLAISABEL
BBJ722	BBI212	199	218	ulna	BBISLAISABEL
BBJ733	BBJ311	13	17.2	mass	BBISLAISABEL
BBJ733	BBJ311	106	115	culmen	BBISLAISABEL
BBJ733	BBJ311	196	214	ulna	BBISLAISABEL
BBJ734	BBL753	12.7	16.9	mass	BBISLAISABEL
BBJ734	BBL753	15.2	16.9	mass	BBISLAISABEL
BBJ734	BBL753	12.7	18.4	mass	BBISLAISABEL
BBJ734	BBL753	15.2	18.4	mass	BBISLAISABEL
BBJ734	BBL753	12.7	17.2	mass	BBISLAISABEL
BBJ734	BBL753	15.2	17.2	mass	BBISLAISABEL
BBJ734	BBL753	196	215	ulna	BBISLAISABEL
BBJ734	BBL753	198	215	ulna	BBISLAISABEL
BBJ734	BBL753	196	213	ulna	BBISLAISABEL
BBJ734	BBL753	198	213	ulna	BBISLAISABEL
BBJ734	BBL753	196	210	ulna	BBISLAISABEL
BBJ734	BBL753	198	210	ulna	BBISLAISABEL
BBJ754	BBJ164	13.3	16.6	mass	BBISLAISABEL
BBJ754	BBJ164	108	117	culmen	BBISLAISABEL
BBJ754	BBJ164	200	208	ulna	BBISLAISABEL
BBJ835	BBB945	13.1	17.2	mass	BBISLAISABEL
BBJ835	BBB945	104	115	culmen	BBISLAISABEL
BBJ835	BBB945	193	215	ulna	BBISLAISABEL
BBJ842	BBJ248	13	13.2	mass	BBISLAISABEL
BBJ842	BBJ248	104	118	culmen	BBISLAISABEL
BBJ842	BBJ248	190	216	ulna	BBISLAISABEL
BBJ924	BBE867	15	18.3	mass	BBISLAISABEL
BBJ924	BBE867	107	115	culmen	BBISLAISABEL
BBJ924	BBE867	197	212	ulna	BBISLAISABEL
BBJ941	BBK901	12.7	16.9	mass	BBISLAISABEL
BBJ941	BBK901	108	114	culmen	BBISLAISABEL
BBJ941	BBK901	197	219	ulna	BBISLAISABEL
BBJ947	BBJ958	15.4	18.9	mass	BBISLAISABEL
BBJ947	BBJ958	13.6	18.9	mass	BBISLAISABEL
BBJ947	BBJ958	15.4	18.8	mass	BBISLAISABEL
BBJ947	BBJ958	13.6	18.8	mass	BBISLAISABEL
BBJ947	BBJ958	112	117	culmen	BBISLAISABEL
BBJ947	BBJ958	201	215	ulna	BBISLAISABEL
BBJ947	BBJ958	201	215	ulna	BBISLAISABEL
BBJ947	BBJ958	201	218	ulna	BBISLAISABEL
BBJ947	BBJ958	201	218	ulna	BBISLAISABEL
BBJ959	BBJ283	12.4	16.9	mass	BBISLAISABEL
BBJ959	BBJ283	12.4	17.5	mass	BBISLAISABEL
BBJ959	BBJ283	108	100	culmen	BBISLAISABEL
BBJ959	BBJ283	191	200	ulna	BBISLAISABEL
BBJ959	BBJ283	191	213	ulna	BBISLAISABEL
BBJ984	BBO539	12.5	17.2	mass	BBISLAISABEL
BBJ984	BBO539	105	116	culmen	BBISLAISABEL
BBJ984	BBO539	192	216	ulna	BBISLAISABEL
BBJ987	BBI070	12.5	16.5	mass	BBISLAISABEL
BBJ987	BBI070	13.1	16.5	mass	BBISLAISABEL
BBJ987	BBI070	108	111	culmen	BBISLAISABEL
BBJ987	BBI070	195	211	ulna	BBISLAISABEL
BBJ987	BBI070	201	211	ulna	BBISLAISABEL
BBK017	BBN715	13.2	17.1	mass	BBISLAISABEL
BBK017	BBN715	101	115	culmen	BBISLAISABEL
BBK017	BBN715	194	213	ulna	BBISLAISABEL
BBK065	BBS405	13.3	17.1	mass	BBISLAISABEL
BBK065	BBS405	106	112	culmen	BBISLAISABEL
BBK065	BBS405	194	204	ulna	BBISLAISABEL
BBK104	BBP642	11.2	18.2	mass	BBISLAISABEL
BBK104	BBP642	197	213	ulna	BBISLAISABEL
BBK187	BBS156	12.8	17.2	mass	BBISLAISABEL
BBK187	BBS156	104	115	culmen	BBISLAISABEL
BBK187	BBS156	196	201	ulna	BBISLAISABEL
BBK210	BBI917	11.9	17.3	mass	BBISLAISABEL
BBK210	BBI917	107	117	culmen	BBISLAISABEL
BBK210	BBI917	191	215	ulna	BBISLAISABEL
BBK452	BBI136	15	13.2	mass	BBISLAISABEL
BBK452	BBI136	15	16.8	mass	BBISLAISABEL
BBK452	BBI136	108	111	culmen	BBISLAISABEL
BBK452	BBI136	195	211	ulna	BBISLAISABEL
BBK452	BBI136	195	209	ulna	BBISLAISABEL
BBK456	BBB836	14.6	16.4	mass	BBISLAISABEL
BBK456	BBB836	105	112	culmen	BBISLAISABEL
BBK456	BBB836	199	211	ulna	BBISLAISABEL
BBK457	BBA459	13.8	18	mass	BBISLAISABEL
BBK457	BBA459	13.2	18	mass	BBISLAISABEL
BBK457	BBA459	108	111	culmen	BBISLAISABEL
BBK457	BBA459	199	218	ulna	BBISLAISABEL
BBK457	BBA459	203	218	ulna	BBISLAISABEL
BBK457	BBR628	13.8	18.1	mass	BBISLAISABEL
BBK457	BBR628	13.2	18.1	mass	BBISLAISABEL
BBK457	BBR628	108	112	culmen	BBISLAISABEL
BBK457	BBR628	199	210	ulna	BBISLAISABEL
BBK457	BBR628	203	210	ulna	BBISLAISABEL
BBK457	BBR628	199	213	ulna	BBISLAISABEL
BBK457	BBR628	203	213	ulna	BBISLAISABEL
BBK489	BBI627	13.6	18.2	mass	BBISLAISABEL
BBK489	BBI627	14.5	18.2	mass	BBISLAISABEL
BBK489	BBI627	13.6	17.7	mass	BBISLAISABEL
BBK489	BBI627	14.5	17.7	mass	BBISLAISABEL
BBK489	BBI627	106	115	culmen	BBISLAISABEL
BBK489	BBI627	196	218	ulna	BBISLAISABEL
BBK489	BBI627	198	218	ulna	BBISLAISABEL
BBK489	BBI627	196	219	ulna	BBISLAISABEL
BBK489	BBI627	198	219	ulna	BBISLAISABEL
BBK519	BBJ287	14.3	14.7	mass	BBISLAISABEL
BBK519	BBJ287	105	108	culmen	BBISLAISABEL
BBK519	BBJ287	193	208	ulna	BBISLAISABEL
BBK542	BBJ241	12.9	17.8	mass	BBISLAISABEL
BBK542	BBJ241	15.8	17.8	mass	BBISLAISABEL
BBK542	BBJ241	14.5	17.8	mass	BBISLAISABEL
BBK542	BBJ241	12.9	18.9	mass	BBISLAISABEL
BBK542	BBJ241	15.8	18.9	mass	BBISLAISABEL
BBK542	BBJ241	14.5	18.9	mass	BBISLAISABEL
BBK542	BBJ241	109	117	culmen	BBISLAISABEL
BBK542	BBJ241	106	117	culmen	BBISLAISABEL
BBK542	BBJ241	189	214	ulna	BBISLAISABEL
BBK542	BBJ241	192	214	ulna	BBISLAISABEL
BBK542	BBJ241	200	214	ulna	BBISLAISABEL
BBK542	BBJ241	189	212	ulna	BBISLAISABEL
BBK542	BBJ241	192	212	ulna	BBISLAISABEL
BBK542	BBJ241	200	212	ulna	BBISLAISABEL
BBK542	BBP229	12.9	19	mass	BBISLAISABEL
BBK542	BBP229	15.8	19	mass	BBISLAISABEL
BBK542	BBP229	14.5	19	mass	BBISLAISABEL
BBK542	BBP229	109	115	culmen	BBISLAISABEL
BBK542	BBP229	106	115	culmen	BBISLAISABEL
BBK542	BBP229	189	205	ulna	BBISLAISABEL
BBK542	BBP229	192	205	ulna	BBISLAISABEL
BBK542	BBP229	200	205	ulna	BBISLAISABEL
BBK550	BBP399	13.1	15.5	mass	BBISLAISABEL
BBK550	BBP399	105	113	culmen	BBISLAISABEL
BBK550	BBP399	200	208	ulna	BBISLAISABEL
BBK554	BBP973	14.2	16.8	mass	BBISLAISABEL
BBK554	BBP973	109	116	culmen	BBISLAISABEL
BBK554	BBP973	197	214	ulna	BBISLAISABEL
BBK606	BBH910	12.8	18.2	mass	BBISLAISABEL
BBK606	BBH910	106	116	culmen	BBISLAISABEL
BBK606	BBH910	188	218	ulna	BBISLAISABEL
BBK645	BBJ671	11.9	16.5	mass	BBISLAISABEL
BBK645	BBJ671	106	114	culmen	BBISLAISABEL
BBK645	BBJ671	191	206	ulna	BBISLAISABEL
BBK666	BBI594	13.7	17.5	mass	BBISLAISABEL
BBK666	BBI594	14.7	17.5	mass	BBISLAISABEL
BBK666	BBI594	13.7	16.2	mass	BBISLAISABEL
BBK666	BBI594	14.7	16.2	mass	BBISLAISABEL
BBK666	BBI594	201	216	ulna	BBISLAISABEL
BBK666	BBI594	200	216	ulna	BBISLAISABEL
BBK666	BBI594	201	216	ulna	BBISLAISABEL
BBK666	BBI594	200	216	ulna	BBISLAISABEL
BBK669	BBJ411	13.7	19.3	mass	BBISLAISABEL
BBK669	BBJ411	102	114	culmen	BBISLAISABEL
BBK669	BBJ411	196	221	ulna	BBISLAISABEL
BBK730	BBJ279	15.1	17	mass	BBISLAISABEL
BBK730	BBJ279	110	111	culmen	BBISLAISABEL
BBK730	BBJ279	199	213	ulna	BBISLAISABEL
BBK741	BBL797	13.1	17.2	mass	BBISLAISABEL
BBK741	BBL797	111	117	culmen	BBISLAISABEL
BBK741	BBL797	204	221	ulna	BBISLAISABEL
BBK745	BBH501	13.8	17	mass	BBISLAISABEL
BBK745	BBH501	107	114	culmen	BBISLAISABEL
BBK745	BBH501	194	215	ulna	BBISLAISABEL
BBK753	BBJ817	12.1	14.1	mass	BBISLAISABEL
BBK753	BBJ817	196	214	ulna	BBISLAISABEL
BBK754	BBH810	13.1	16.7	mass	BBISLAISABEL
BBK754	BBH810	12	16.7	mass	BBISLAISABEL
BBK754	BBH810	13.1	16.3	mass	BBISLAISABEL
BBK754	BBH810	12	16.3	mass	BBISLAISABEL
BBK754	BBH810	107	113	culmen	BBISLAISABEL
BBK754	BBH810	195	217	ulna	BBISLAISABEL
BBK754	BBH810	199	217	ulna	BBISLAISABEL
BBK754	BBH810	195	216	ulna	BBISLAISABEL
BBK754	BBH810	199	216	ulna	BBISLAISABEL
BBK755	BBN205	12.1	17.1	mass	BBISLAISABEL
BBK755	BBN205	13.1	17.1	mass	BBISLAISABEL
BBK755	BBN205	12.1	19.4	mass	BBISLAISABEL
BBK755	BBN205	13.1	19.4	mass	BBISLAISABEL
BBK755	BBN205	198	221	ulna	BBISLAISABEL
BBK755	BBN205	201	221	ulna	BBISLAISABEL
BBK755	BBN205	198	219	ulna	BBISLAISABEL
BBK755	BBN205	201	219	ulna	BBISLAISABEL
BBK794	BBP257	12.8	16.7	mass	BBISLAISABEL
BBK794	BBP257	106	113	culmen	BBISLAISABEL
BBK794	BBP257	186	198	ulna	BBISLAISABEL
BBK795	BBI991	13.2	17.3	mass	BBISLAISABEL
BBK795	BBI991	109	111	culmen	BBISLAISABEL
BBK795	BBI991	200	211	ulna	BBISLAISABEL
BBK800	BBP090	13.8	15.8	mass	BBISLAISABEL
BBK800	BBP090	107	115	culmen	BBISLAISABEL
BBK800	BBP090	195	210	ulna	BBISLAISABEL
BBK809	BBP532	13.2	17.3	mass	BBISLAISABEL
BBK809	BBP532	105	115	culmen	BBISLAISABEL
BBK809	BBP532	198	209	ulna	BBISLAISABEL
BBK860	BBI422	13	17.1	mass	BBISLAISABEL
BBK860	BBI422	106	113	culmen	BBISLAISABEL
BBK860	BBI422	203	217	ulna	BBISLAISABEL
BBK881	BBJ692	15.4	17.4	mass	BBISLAISABEL
BBK881	BBJ692	108	115	culmen	BBISLAISABEL
BBK881	BBJ692	194	214	ulna	BBISLAISABEL
BBK907	BBP296	12.9	17	mass	BBISLAISABEL
BBK907	BBP296	13.6	17	mass	BBISLAISABEL
BBK907	BBP296	193	214	ulna	BBISLAISABEL
BBK907	BBP296	193	214	ulna	BBISLAISABEL
BBK958	BBL832	12.6	18.8	mass	BBISLAISABEL
BBK958	BBL832	12.6	17.9	mass	BBISLAISABEL
BBK958	BBL832	104	116	culmen	BBISLAISABEL
BBK958	BBL832	188	218	ulna	BBISLAISABEL
BBK958	BBL832	188	222	ulna	BBISLAISABEL
BBL072	BBFEM370	13.3	17	mass	BBISLAISABEL
BBL072	BBFEM370	102	115	culmen	BBISLAISABEL
BBL072	BBFEM370	193	219	ulna	BBISLAISABEL
BBL511	BBI039	13.5	17.2	mass	BBISLAISABEL
BBL511	BBI039	108	119	culmen	BBISLAISABEL
BBL511	BBI039	197	216	ulna	BBISLAISABEL
BBL519	BBI797	14.8	15.2	mass	BBISLAISABEL
BBL519	BBI797	200	215	ulna	BBISLAISABEL
BBL519	BBJ310	14.8	18	mass	BBISLAISABEL
BBL519	BBJ310	200	216	ulna	BBISLAISABEL
BBL545	BBG354	13.8	18.4	mass	BBISLAISABEL
BBL545	BBG354	105	119	culmen	BBISLAISABEL
BBL545	BBG354	196	211	ulna	BBISLAISABEL
BBL602	BBL014	15.8	17.6	mass	BBISLAISABEL
BBL602	BBL014	108	115	culmen	BBISLAISABEL
BBL602	BBL014	193	205	ulna	BBISLAISABEL
BBL603	BBL470	13.5	19.3	mass	BBISLAISABEL
BBL603	BBL470	107	117	culmen	BBISLAISABEL
BBL603	BBL470	208	217	ulna	BBISLAISABEL
BBL615	BBL770	12.4	17.8	mass	BBISLAISABEL
BBL615	BBL770	205	215	ulna	BBISLAISABEL
BBL616	BBG329	13.8	17.1	mass	BBISLAISABEL
BBL616	BBG329	13.8	16.7	mass	BBISLAISABEL
BBL616	BBG329	196	211	ulna	BBISLAISABEL
BBL616	BBG329	196	212	ulna	BBISLAISABEL
BBL617	BBK076	14.2	17.4	mass	BBISLAISABEL
BBL617	BBK076	109	117	culmen	BBISLAISABEL
BBL617	BBK076	201	214	ulna	BBISLAISABEL
BBL621	BBH618	13.1	17.9	mass	BBISLAISABEL
BBL621	BBH618	196	211	ulna	BBISLAISABEL
BBL623	BBI417	12.6	18.7	mass	BBISLAISABEL
BBL623	BBI417	189	219	ulna	BBISLAISABEL
BBL751	BBJ303	13.6	17	mass	BBISLAISABEL
BBL751	BBJ303	106	116	culmen	BBISLAISABEL
BBL751	BBJ303	193	216	ulna	BBISLAISABEL
BBL754	BBN022	12.8	18.5	mass	BBISLAISABEL
BBL754	BBN022	201	213	ulna	BBISLAISABEL
BBL805	BBG853	12.8	19.4	mass	BBISLAISABEL
BBL805	BBG853	12.5	19.4	mass	BBISLAISABEL
BBL805	BBG853	12.8	17.4	mass	BBISLAISABEL
BBL805	BBG853	12.5	17.4	mass	BBISLAISABEL
BBL805	BBG853	107	114	culmen	BBISLAISABEL
BBL805	BBG853	200	213	ulna	BBISLAISABEL
BBL805	BBG853	198	213	ulna	BBISLAISABEL
BBL805	BBG853	200	212	ulna	BBISLAISABEL
BBL805	BBG853	198	212	ulna	BBISLAISABEL
BBL806	BBP750	13	17.2	mass	BBISLAISABEL
BBL806	BBP750	107	115	culmen	BBISLAISABEL
BBL806	BBP750	199	207	ulna	BBISLAISABEL
BBL809	BBG834	14.4	17.7	mass	BBISLAISABEL
BBL809	BBG834	200	215	ulna	BBISLAISABEL
BBL855	BBN490	13.1	18.2	mass	BBISLAISABEL
BBL855	BBN490	105	115	culmen	BBISLAISABEL
BBL855	BBN490	195	216	ulna	BBISLAISABEL
BBL884	BBP679	14	18.6	mass	BBISLAISABEL
BBL884	BBP679	104	113	culmen	BBISLAISABEL
BBL884	BBP679	193	212	ulna	BBISLAISABEL
BBL935	BBP183	12.6	19	mass	BBISLAISABEL
BBL935	BBP183	109	115	culmen	BBISLAISABEL
BBL935	BBP183	201	220	ulna	BBISLAISABEL
BBL960	BBC150	14.6	20.1	mass	BBISLAISABEL
BBL960	BBC150	110	115	culmen	BBISLAISABEL
BBL960	BBC150	203	216	ulna	BBISLAISABEL
BBL970	BBM515	13.5	19.1	mass	BBISLAISABEL
BBL970	BBM515	104	115	culmen	BBISLAISABEL
BBL970	BBM515	193	219	ulna	BBISLAISABEL
BBM087	BBO221	12.8	16.8	mass	BBISLAISABEL
BBM087	BBO221	105	118	culmen	BBISLAISABEL
BBM087	BBO221	202	206	ulna	BBISLAISABEL
BBM188	BBM572	12.4	19.4	mass	BBISLAISABEL
BBM188	BBM572	114	116	culmen	BBISLAISABEL
BBM188	BBM572	200	208	ulna	BBISLAISABEL
BBM211	BBO305	12.4	17.6	mass	BBISLAISABEL
BBM211	BBO305	111	117	culmen	BBISLAISABEL
BBM211	BBO305	206	221	ulna	BBISLAISABEL
BBM271	BBJ280	12.6	20.6	mass	BBISLAISABEL
BBM271	BBJ280	107	114	culmen	BBISLAISABEL
BBM271	BBJ280	196	219	ulna	BBISLAISABEL
BBM299	BBK591	14.2	18.7	mass	BBISLAISABEL
BBM299	BBK591	109	116	culmen	BBISLAISABEL
BBM299	BBK591	200	218	ulna	BBISLAISABEL
BBM361	BBN901	14.6	18.6	mass	BBISLAISABEL
BBM361	BBN901	107	118	culmen	BBISLAISABEL
BBM361	BBN901	190	212	ulna	BBISLAISABEL
BBM363	BBI983	14.2	18.6	mass	BBISLAISABEL
BBM363	BBI983	199	213	ulna	BBISLAISABEL
BBM364	BBP377	13.3	21	mass	BBISLAISABEL
BBM364	BBP377	13.3	18.9	mass	BBISLAISABEL
BBM364	BBP377	194	213	ulna	BBISLAISABEL
BBM364	BBP377	194	218	ulna	BBISLAISABEL
BBM383	BBP517	12.9	16.2	mass	BBISLAISABEL
BBM383	BBP517	12.9	16.6	mass	BBISLAISABEL
BBM383	BBP517	105	113	culmen	BBISLAISABEL
BBM383	BBP517	189	209	ulna	BBISLAISABEL
BBM383	BBP517	189	214	ulna	BBISLAISABEL
BBM426	BBP735	14.5	17.4	mass	BBISLAISABEL
BBM426	BBP735	198	218	ulna	BBISLAISABEL
BBM432	BBL892	13.4	19.4	mass	BBISLAISABEL
BBM432	BBL892	109	118	culmen	BBISLAISABEL
BBM432	BBL892	195	219	ulna	BBISLAISABEL
BBM678	BBO437	13.2	17.6	mass	BBISLAISABEL
BBM678	BBO437	102	115	culmen	BBISLAISABEL
BBM678	BBO437	201	211	ulna	BBISLAISABEL
BBM817	BBK967	15.2	18.3	mass	BBISLAISABEL
BBM817	BBK967	102	115	culmen	BBISLAISABEL
BBM817	BBK967	192	217	ulna	BBISLAISABEL
BBM935	BBJ494	12.4	18	mass	BBISLAISABEL
BBM935	BBJ494	10.8	18	mass	BBISLAISABEL
BBM935	BBJ494	12.4	19	mass	BBISLAISABEL
BBM935	BBJ494	10.8	19	mass	BBISLAISABEL
BBM935	BBJ494	108	112	culmen	BBISLAISABEL
BBM935	BBJ494	201	224	ulna	BBISLAISABEL
BBM935	BBJ494	197	224	ulna	BBISLAISABEL
BBM935	BBJ494	201	220	ulna	BBISLAISABEL
BBM935	BBJ494	197	220	ulna	BBISLAISABEL
BBM937	BBA507	12.7	16.2	mass	BBISLAISABEL
BBM937	BBA507	112	118	culmen	BBISLAISABEL
BBM937	BBA507	202	219	ulna	BBISLAISABEL
BBM942	BBN474	13.1	17.4	mass	BBISLAISABEL
BBM942	BBN474	13.1	17.9	mass	BBISLAISABEL
BBM942	BBN474	13.1	18.2	mass	BBISLAISABEL
BBM942	BBN474	107	119	culmen	BBISLAISABEL
BBM942	BBN474	196	214	ulna	BBISLAISABEL
BBM942	BBN474	196	220	ulna	BBISLAISABEL
BBM942	BBN474	196	220	ulna	BBISLAISABEL
BBM944	BBI608	13.6	17.7	mass	BBISLAISABEL
BBM944	BBI608	13.6	18.6	mass	BBISLAISABEL
BBM944	BBI608	226	221	ulna	BBISLAISABEL
BBM944	BBI608	226	220	ulna	BBISLAISABEL
BBM979	BBL608	14.4	17.2	mass	BBISLAISABEL
BBM979	BBL608	107	113	culmen	BBISLAISABEL
BBM979	BBL608	198	219	ulna	BBISLAISABEL
BBMALE102	BBI987	13.8	17.6	mass	BBISLAISABEL
BBMALE102	BBI987	106	112	culmen	BBISLAISABEL
BBMALE102	BBI987	190	204	ulna	BBISLAISABEL
BBMALE214	BBN539	13.2	18.5	mass	BBISLAISABEL
BBMALE214	BBN539	193	206	ulna	BBISLAISABEL
BBMALE258	BBR228	13.1	18.4	mass	BBISLAISABEL
BBMALE258	BBR228	109	114	culmen	BBISLAISABEL
BBMALE258	BBR228	203	214	ulna	BBISLAISABEL
BBMALE33	BBL620	14.2	18.4	mass	BBISLAISABEL
BBMALE33	BBL620	109	116	culmen	BBISLAISABEL
BBMALE33	BBL620	195	224	ulna	BBISLAISABEL
BBMALE518	BBF819	12.2	16.7	mass	BBISLAISABEL
BBMALE518	BBF819	110	114	culmen	BBISLAISABEL
BBMALE518	BBF819	193	221	ulna	BBISLAISABEL
BBMALE538	BBR932	12.2	16.1	mass	BBISLAISABEL
BBMALE538	BBR932	106	115	culmen	BBISLAISABEL
BBMALE538	BBR932	198	217	ulna	BBISLAISABEL
BBMALE55	BBP746	13.2	17.5	mass	BBISLAISABEL
BBMALE55	BBP746	105	118	culmen	BBISLAISABEL
BBMALE55	BBP746	200	205	ulna	BBISLAISABEL
BBMALE653	BBS307	12.6	16.7	mass	BBISLAISABEL
BBMALE653	BBS307	105	116	culmen	BBISLAISABEL
BBMALE653	BBS307	200	213	ulna	BBISLAISABEL
BBMALE659	BBN774	12.3	17	mass	BBISLAISABEL
BBMALE659	BBN774	112	116	culmen	BBISLAISABEL
BBMALE659	BBN774	204	212	ulna	BBISLAISABEL
BBMALE685	BBP904	12.7	15.6	mass	BBISLAISABEL
BBMALE685	BBP904	109	105	culmen	BBISLAISABEL
BBMALE685	BBP904	200	220	ulna	BBISLAISABEL
BBMALE693	BBK455	12.5	16.6	mass	BBISLAISABEL
BBMALE693	BBK455	108	112	culmen	BBISLAISABEL
BBMALE693	BBK455	197	213	ulna	BBISLAISABEL
BBMALE7	BBR636	12.9	17.1	mass	BBISLAISABEL
BBMALE7	BBR636	106	118	culmen	BBISLAISABEL
BBMALE7	BBR636	199	218	ulna	BBISLAISABEL
BBMALE87	BBR559	12.8	16.2	mass	BBISLAISABEL
BBMALE87	BBR559	12.8	17.8	mass	BBISLAISABEL
BBMALE87	BBR559	108	116	culmen	BBISLAISABEL
BBMALE87	BBR559	193	212	ulna	BBISLAISABEL
BBMALE87	BBR559	193	209	ulna	BBISLAISABEL
BBN023	BBI591	13	16.6	mass	BBISLAISABEL
BBN023	BBI591	225	215	ulna	BBISLAISABEL
BBN023	BBP791	13	16.2	mass	BBISLAISABEL
BBN023	BBP791	225	213	ulna	BBISLAISABEL
BBN045	BBI136	11.6	13.2	mass	BBISLAISABEL
BBN045	BBI136	11.6	16.8	mass	BBISLAISABEL
BBN045	BBI136	194	211	ulna	BBISLAISABEL
BBN045	BBI136	194	209	ulna	BBISLAISABEL
BBN046	BBR700	14.2	16.4	mass	BBISLAISABEL
BBN046	BBR700	201	217	ulna	BBISLAISABEL
BBN067	BBL758	14.4	19.8	mass	BBISLAISABEL
BBN067	BBL758	106	115	culmen	BBISLAISABEL
BBN067	BBL758	201	208	ulna	BBISLAISABEL
BBN115	BBH079	14.5	16.5	mass	BBISLAISABEL
BBN115	BBH079	109	115	culmen	BBISLAISABEL
BBN115	BBH079	206	218	ulna	BBISLAISABEL
BBN129	BBO546	13.8	16.3	mass	BBISLAISABEL
BBN129	BBO546	108	119	culmen	BBISLAISABEL
BBN129	BBO546	198	214	ulna	BBISLAISABEL
BBN198	BBJ257	12.2	17.2	mass	BBISLAISABEL
BBN198	BBJ257	112	116	culmen	BBISLAISABEL
BBN198	BBJ257	194	212	ulna	BBISLAISABEL
BBN204	BBI608	12.7	17.7	mass	BBISLAISABEL
BBN204	BBI608	12.7	18.6	mass	BBISLAISABEL
BBN204	BBI608	201	221	ulna	BBISLAISABEL
BBN204	BBI608	201	220	ulna	BBISLAISABEL
BBN217	BBL767	13.6	19.5	mass	BBISLAISABEL
BBN217	BBL767	106	116	culmen	BBISLAISABEL
BBN217	BBL767	195	213	ulna	BBISLAISABEL
BBN223	BBK547	13.6	19.2	mass	BBISLAISABEL
BBN223	BBK547	185	209	ulna	BBISLAISABEL
BBN309	BBI611	15.1	17.5	mass	BBISLAISABEL
BBN309	BBI611	112	119	culmen	BBISLAISABEL
BBN309	BBI611	197	216	ulna	BBISLAISABEL
BBN384	BBN762	13.6	17.7	mass	BBISLAISABEL
BBN384	BBN762	109	118	culmen	BBISLAISABEL
BBN384	BBN762	199	222	ulna	BBISLAISABEL
BBN395	BBM934	15.2	19.4	mass	BBISLAISABEL
BBN395	BBM934	208	223	ulna	BBISLAISABEL
BBN411	BBP295	15	16.6	mass	BBISLAISABEL
BBN411	BBP295	107	115	culmen	BBISLAISABEL
BBN411	BBP295	204	216	ulna	BBISLAISABEL
BBN462	BBN566	13.2	18.4	mass	BBISLAISABEL
BBN462	BBN566	105	114	culmen	BBISLAISABEL
BBN462	BBN566	191	222	ulna	BBISLAISABEL
BBN470	BBA747	12.8	16.8	mass	BBISLAISABEL
BBN470	BBA747	12.8	17.7	mass	BBISLAISABEL
BBN470	BBA747	107	113	culmen	BBISLAISABEL
BBN470	BBA747	202	212	ulna	BBISLAISABEL
BBN470	BBA747	202	215	ulna	BBISLAISABEL
BBN481	BBN628	15.05	19.65	mass	BBISLAISABEL
BBN481	BBN628	107	114	culmen	BBISLAISABEL
BBN481	BBN628	197	214	ulna	BBISLAISABEL
BBN599	BBN399	14	19.3	mass	BBISLAISABEL
BBN599	BBN399	109	121	culmen	BBISLAISABEL
BBN599	BBN399	197	214	ulna	BBISLAISABEL
BBN604	BBJ528	13.6	17.2	mass	BBISLAISABEL
BBN604	BBJ528	15	17.2	mass	BBISLAISABEL
BBN604	BBJ528	13.6	19.3	mass	BBISLAISABEL
BBN604	BBJ528	15	19.3	mass	BBISLAISABEL
BBN604	BBJ528	105	114	culmen	BBISLAISABEL
BBN604	BBJ528	196	214	ulna	BBISLAISABEL
BBN604	BBJ528	203	214	ulna	BBISLAISABEL
BBN604	BBJ528	196	219	ulna	BBISLAISABEL
BBN604	BBJ528	203	219	ulna	BBISLAISABEL
BBN609	BBP280	13.7	16.5	mass	BBISLAISABEL
BBN609	BBP280	108	122	culmen	BBISLAISABEL
BBN609	BBP280	196	218	ulna	BBISLAISABEL
BBN629	BBF268	11.7	17.5	mass	BBISLAISABEL
BBN629	BBF268	12.1	17.5	mass	BBISLAISABEL
BBN629	BBF268	11.7	19.9	mass	BBISLAISABEL
BBN629	BBF268	12.1	19.9	mass	BBISLAISABEL
BBN629	BBF268	195	217	ulna	BBISLAISABEL
BBN629	BBF268	199	217	ulna	BBISLAISABEL
BBN629	BBF268	195	215	ulna	BBISLAISABEL
BBN629	BBF268	199	215	ulna	BBISLAISABEL
BBN678	BBN805	13	18	mass	BBISLAISABEL
BBN678	BBN805	195	215	ulna	BBISLAISABEL
BBN683	BBN768	14.4	16	mass	BBISLAISABEL
BBN683	BBN768	104	115	culmen	BBISLAISABEL
BBN683	BBN768	198	209	ulna	BBISLAISABEL
BBN684	BBI703	14.8	17.8	mass	BBISLAISABEL
BBN684	BBI703	108	113	culmen	BBISLAISABEL
BBN684	BBI703	196	218	ulna	BBISLAISABEL
BBN688	BBL678	12.8	17.4	mass	BBISLAISABEL
BBN688	BBL678	109	115	culmen	BBISLAISABEL
BBN688	BBL678	202	210	ulna	BBISLAISABEL
BBN701	BBO002	13.4	18.1	mass	BBISLAISABEL
BBN701	BBO002	195	217	ulna	BBISLAISABEL
BBN716	BBL752	12	17.9	mass	BBISLAISABEL
BBN716	BBL752	12.8	17.9	mass	BBISLAISABEL
BBN716	BBL752	195	215	ulna	BBISLAISABEL
BBN716	BBL752	195	215	ulna	BBISLAISABEL
BBN716	BBP592	12	18.4	mass	BBISLAISABEL
BBN716	BBP592	12.8	18.4	mass	BBISLAISABEL
BBN716	BBP592	12	18.1	mass	BBISLAISABEL
BBN716	BBP592	12.8	18.1	mass	BBISLAISABEL
BBN716	BBP592	109	115	culmen	BBISLAISABEL
BBN716	BBP592	195	214	ulna	BBISLAISABEL
BBN716	BBP592	195	214	ulna	BBISLAISABEL
BBN716	BBP592	195	218	ulna	BBISLAISABEL
BBN716	BBP592	195	218	ulna	BBISLAISABEL
BBN723	BBFEM181	14.4	16.1	mass	BBISLAISABEL
BBN723	BBFEM181	110	114	culmen	BBISLAISABEL
BBN723	BBFEM181	203	211	ulna	BBISLAISABEL
BBN734	BBR593	13.9	18.2	mass	BBISLAISABEL
BBN734	BBR593	105	118	culmen	BBISLAISABEL
BBN734	BBR593	193	210	ulna	BBISLAISABEL
BBN767	BBP712	14.4	19.8	mass	BBISLAISABEL
BBN767	BBP712	109	115	culmen	BBISLAISABEL
BBN767	BBP712	199	213	ulna	BBISLAISABEL
BBN803	BBJ227	13.4	19	mass	BBISLAISABEL
BBN803	BBJ227	104	115	culmen	BBISLAISABEL
BBN803	BBJ227	202	220	ulna	BBISLAISABEL
BBN828	BBP676	13	17	mass	BBISLAISABEL
BBN828	BBP676	13.4	17	mass	BBISLAISABEL
BBN828	BBP676	198	220	ulna	BBISLAISABEL
BBN828	BBP676	198	220	ulna	BBISLAISABEL
BBN840	BBK946	14.1	15.9	mass	BBISLAISABEL
BBN840	BBK946	108	113	culmen	BBISLAISABEL
BBN840	BBK946	195	213	ulna	BBISLAISABEL
BBN849	BBP278	12.9	19	mass	BBISLAISABEL
BBN849	BBP278	200	218	ulna	BBISLAISABEL
BBN872	BBI025	14.8	18.2	mass	BBISLAISABEL
BBN872	BBI025	109	113	culmen	BBISLAISABEL
BBN872	BBI025	194	212	ulna	BBISLAISABEL
BBN887	BBK667	13.6	17.2	mass	BBISLAISABEL
BBN887	BBK667	197	216	ulna	BBISLAISABEL
BBN902	BBP614	13.4	17.6	mass	BBISLAISABEL
BBN902	BBP614	12.5	17.6	mass	BBISLAISABEL
BBN902	BBP614	108	115	culmen	BBISLAISABEL
BBN902	BBP614	201	209	ulna	BBISLAISABEL
BBN902	BBP614	200	209	ulna	BBISLAISABEL
BBN902	BBX604	13.4	16.8	mass	BBISLAISABEL
BBN902	BBX604	12.5	16.8	mass	BBISLAISABEL
BBN902	BBX604	201	217	ulna	BBISLAISABEL
BBN902	BBX604	200	217	ulna	BBISLAISABEL
BBN929	BBM963	13.8	18.5	mass	BBISLAISABEL
BBN929	BBM963	111	119	culmen	BBISLAISABEL
BBN929	BBM963	195	213	ulna	BBISLAISABEL
BBN966	BBI657	15.1	19.7	mass	BBISLAISABEL
BBN966	BBI657	198	216	ulna	BBISLAISABEL
BBN974	BBR640	13.5	17.1	mass	BBISLAISABEL
BBN974	BBR640	106	115	culmen	BBISLAISABEL
BBN974	BBR640	198	212	ulna	BBISLAISABEL
BBN975	BBR070	12.8	16.1	mass	BBISLAISABEL
BBN975	BBR070	13	16.1	mass	BBISLAISABEL
BBN975	BBR070	109	120	culmen	BBISLAISABEL
BBN975	BBR070	201	223	ulna	BBISLAISABEL
BBN975	BBR070	209	223	ulna	BBISLAISABEL
BBN976	BBP955	12.6	15.6	mass	BBISLAISABEL
BBN976	BBP955	12.1	15.6	mass	BBISLAISABEL
BBN976	BBP955	108	110	culmen	BBISLAISABEL
BBN976	BBP955	198	210	ulna	BBISLAISABEL
BBN976	BBP955	195	210	ulna	BBISLAISABEL
BBN976	BBS664	12.6	16.4	mass	BBISLAISABEL
BBN976	BBS664	12.1	16.4	mass	BBISLAISABEL
BBN976	BBS664	198	215	ulna	BBISLAISABEL
BBN976	BBS664	195	215	ulna	BBISLAISABEL
BBN991	BBS171	12.7	17.7	mass	BBISLAISABEL
BBN991	BBS171	104	118	culmen	BBISLAISABEL
BBN991	BBS171	193	217	ulna	BBISLAISABEL
BBN997	BBJ035	12.8	17.2	mass	BBISLAISABEL
BBN997	BBJ035	13.1	17.2	mass	BBISLAISABEL
BBN997	BBJ035	16	17.2	mass	BBISLAISABEL
BBN997	BBJ035	105	107	culmen	BBISLAISABEL
BBN997	BBJ035	196	217	ulna	BBISLAISABEL
BBN997	BBJ035	205	217	ulna	BBISLAISABEL
BBN997	BBJ035	203	217	ulna	BBISLAISABEL
BBN997	BBN478	12.8	15.7	mass	BBISLAISABEL
BBN997	BBN478	13.1	15.7	mass	BBISLAISABEL
BBN997	BBN478	16	15.7	mass	BBISLAISABEL
BBN997	BBN478	12.8	17	mass	BBISLAISABEL
BBN997	BBN478	13.1	17	mass	BBISLAISABEL
BBN997	BBN478	16	17	mass	BBISLAISABEL
BBN997	BBN478	196	217	ulna	BBISLAISABEL
BBN997	BBN478	205	217	ulna	BBISLAISABEL
BBN997	BBN478	203	217	ulna	BBISLAISABEL
BBN997	BBN478	196	217	ulna	BBISLAISABEL
BBN997	BBN478	205	217	ulna	BBISLAISABEL
BBN997	BBN478	203	217	ulna	BBISLAISABEL
BBO021	BBK665	13.6	17.4	mass	BBISLAISABEL
BBO021	BBK665	110	118	culmen	BBISLAISABEL
BBO021	BBK665	207	220	ulna	BBISLAISABEL
BBO045	BBF512	14.7	18.9	mass	BBISLAISABEL
BBO045	BBF512	14.7	19.1	mass	BBISLAISABEL
BBO045	BBF512	108	117	culmen	BBISLAISABEL
BBO045	BBF512	193	227	ulna	BBISLAISABEL
BBO045	BBF512	193	231	ulna	BBISLAISABEL
BBO122	BBP151	15.1	11.3	mass	BBISLAISABEL
BBO122	BBP151	106	114	culmen	BBISLAISABEL
BBO122	BBP151	197	217	ulna	BBISLAISABEL
BBO153	BBO454	12.3	16.1	mass	BBISLAISABEL
BBO153	BBO454	104	118	culmen	BBISLAISABEL
BBO153	BBO454	197	214	ulna	BBISLAISABEL
BBO177	BBJ902	13.5	16.7	mass	BBISLAISABEL
BBO177	BBJ902	106	114	culmen	BBISLAISABEL
BBO177	BBJ902	197	204	ulna	BBISLAISABEL
BBO235	BBP282	13.6	21	mass	BBISLAISABEL
BBO235	BBP282	111	116	culmen	BBISLAISABEL
BBO235	BBP282	197	215	ulna	BBISLAISABEL
BBO259	BBF544	12.2	19	mass	BBISLAISABEL
BBO259	BBF544	187	226	ulna	BBISLAISABEL
BBO265	BBI745	12.2	16.4	mass	BBISLAISABEL
BBO265	BBI745	12.9	16.4	mass	BBISLAISABEL
BBO265	BBI745	205	209	ulna	BBISLAISABEL
BBO265	BBI745	207	209	ulna	BBISLAISABEL
BBO269	BBH162	13.7	18.7	mass	BBISLAISABEL
BBO269	BBH162	105	111	culmen	BBISLAISABEL
BBO269	BBH162	191	215	ulna	BBISLAISABEL
BBO296	BBJ401	15.3	17.9	mass	BBISLAISABEL
BBO296	BBJ401	109	115	culmen	BBISLAISABEL
BBO296	BBJ401	195	219	ulna	BBISLAISABEL
BBO303	BBN565	14.2	17.4	mass	BBISLAISABEL
BBO303	BBN565	108	114	culmen	BBISLAISABEL
BBO303	BBN565	198	213	ulna	BBISLAISABEL
BBO328	BBJ259	13	15.9	mass	BBISLAISABEL
BBO328	BBJ259	106	116	culmen	BBISLAISABEL
BBO328	BBJ259	192	207	ulna	BBISLAISABEL
BBO337	BBI748	14.4	16.6	mass	BBISLAISABEL
BBO337	BBI748	109	116	culmen	BBISLAISABEL
BBO337	BBI748	207	207	ulna	BBISLAISABEL
BBO340	BBP276	13.4	16.5	mass	BBISLAISABEL
BBO340	BBP276	107	117	culmen	BBISLAISABEL
BBO340	BBP276	194	213	ulna	BBISLAISABEL
BBO374	BBJ542	13.4	13	mass	BBISLAISABEL
BBO374	BBJ542	13.4	17.3	mass	BBISLAISABEL
BBO374	BBJ542	111	107	culmen	BBISLAISABEL
BBO374	BBJ542	111	109	culmen	BBISLAISABEL
BBO374	BBJ542	200	199	ulna	BBISLAISABEL
BBO374	BBJ542	200	213	ulna	BBISLAISABEL
BBO406	BBFEM561	13.6	19	mass	BBISLAISABEL
BBO406	BBFEM561	13.4	19	mass	BBISLAISABEL
BBO406	BBFEM561	109	115	culmen	BBISLAISABEL
BBO406	BBFEM561	203	224	ulna	BBISLAISABEL
BBO406	BBFEM561	203	224	ulna	BBISLAISABEL
BBO406	BBO512	13.6	17.6	mass	BBISLAISABEL
BBO406	BBO512	13.4	17.6	mass	BBISLAISABEL
BBO406	BBO512	203	212	ulna	BBISLAISABEL
BBO406	BBO512	203	212	ulna	BBISLAISABEL
BBO408	BBJ195	14.8	17.4	mass	BBISLAISABEL
BBO408	BBJ195	108	119	culmen	BBISLAISABEL
BBO408	BBJ195	201	212	ulna	BBISLAISABEL
BBO410	BBP640	12.5	17.1	mass	BBISLAISABEL
BBO410	BBP640	12.5	16	mass	BBISLAISABEL
BBO410	BBP640	108	116	culmen	BBISLAISABEL
BBO410	BBP640	202	210	ulna	BBISLAISABEL
BBO410	BBP640	202	218	ulna	BBISLAISABEL
BBO420	BBN114	14.6	21.5	mass	BBISLAISABEL
BBO420	BBN114	109	118	culmen	BBISLAISABEL
BBO420	BBN114	193	213	ulna	BBISLAISABEL
BBO453	BBP653	12.9	17.9	mass	BBISLAISABEL
BBO453	BBP653	107	111	culmen	BBISLAISABEL
BBO453	BBP653	199	212	ulna	BBISLAISABEL
BBO479	BBJ783	13.3	16.7	mass	BBISLAISABEL
BBO479	BBJ783	110	126	culmen	BBISLAISABEL
BBO479	BBJ783	205	213	ulna	BBISLAISABEL
BBO492	BBP170	13.8	18.6	mass	BBISLAISABEL
BBO492	BBP170	104	114	culmen	BBISLAISABEL
BBO492	BBP170	196	215	ulna	BBISLAISABEL
BBO497	BBS075	12.5	18.2	mass	BBISLAISABEL
BBO497	BBS075	12.5	17.1	mass	BBISLAISABEL
BBO497	BBS075	202	219	ulna	BBISLAISABEL
BBO497	BBS075	202	219	ulna	BBISLAISABEL
BBO500	BBJ471	14.55	17.05	mass	BBISLAISABEL
BBO500	BBJ471	109	111	culmen	BBISLAISABEL
BBO500	BBJ471	196	216	ulna	BBISLAISABEL
BBO507	BBL114	14.7	17.2	mass	BBISLAISABEL
BBO507	BBL114	109	114	culmen	BBISLAISABEL
BBO507	BBL114	197	212	ulna	BBISLAISABEL
BBO516	BBJ818	198	208	ulna	BBISLAISABEL
BBO544	BBN539	13.3	18.5	mass	BBISLAISABEL
BBO544	BBN539	196	206	ulna	BBISLAISABEL
BBO544	BBP338	13.3	15.6	mass	BBISLAISABEL
BBO544	BBP338	196	212	ulna	BBISLAISABEL
BBO548	BBO339	13.2	19.1	mass	BBISLAISABEL
BBO548	BBO339	103	119	culmen	BBISLAISABEL
BBO548	BBO339	191	220	ulna	BBISLAISABEL
BBO568	BBI926	12.7	15.8	mass	BBISLAISABEL
BBO568	BBI926	105	104	culmen	BBISLAISABEL
BBO568	BBI926	194	211	ulna	BBISLAISABEL
BBO569	BBP203	13.1	18	mass	BBISLAISABEL
BBO569	BBP203	107	116	culmen	BBISLAISABEL
BBO569	BBP203	198	213	ulna	BBISLAISABEL
BBO581	BBK833	12.4	17.4	mass	BBISLAISABEL
BBO581	BBK833	106	115	culmen	BBISLAISABEL
BBO581	BBK833	201	201	ulna	BBISLAISABEL
BBO587	BBO227	12.9	16.8	mass	BBISLAISABEL
BBO587	BBO227	109	116	culmen	BBISLAISABEL
BBO587	BBO227	198	215	ulna	BBISLAISABEL
BBO636	BBE066	13.5	16	mass	BBISLAISABEL
BBO636	BBE066	13.5	18.3	mass	BBISLAISABEL
BBO636	BBE066	109	119	culmen	BBISLAISABEL
BBO636	BBE066	198	220	ulna	BBISLAISABEL
BBO636	BBE066	198	220	ulna	BBISLAISABEL
BBO720	BBR131	14.7	16.4	mass	BBISLAISABEL
BBO720	BBR131	108	112	culmen	BBISLAISABEL
BBO720	BBR131	196	211	ulna	BBISLAISABEL
BBO751	BBN964	14.05	19.65	mass	BBISLAISABEL
BBO751	BBN964	111	121	culmen	BBISLAISABEL
BBO751	BBN964	201	220	ulna	BBISLAISABEL
BBO757	BBI216	15	18.8	mass	BBISLAISABEL
BBO757	BBI216	202	214	ulna	BBISLAISABEL
BBO766	BBN912	13.5	16.4	mass	BBISLAISABEL
BBO766	BBN912	111	116	culmen	BBISLAISABEL
BBO766	BBN912	195	210	ulna	BBISLAISABEL
BBO781	BBP355	15	17.3	mass	BBISLAISABEL
BBO781	BBP355	110	115	culmen	BBISLAISABEL
BBO781	BBP355	193	212	ulna	BBISLAISABEL
BBO817	BBFEM66	14.5	19.5	mass	BBISLAISABEL
BBO817	BBFEM66	109	116	culmen	BBISLAISABEL
BBO817	BBFEM66	190	212	ulna	BBISLAISABEL
BBO894	BBG475	12.9	19.4	mass	BBISLAISABEL
BBO894	BBG475	202	216	ulna	BBISLAISABEL
BBO894	BBS232	12.9	18.4	mass	BBISLAISABEL
BBO894	BBS232	202	211	ulna	BBISLAISABEL
BBP072	BBN658	14	17.2	mass	BBISLAISABEL
BBP072	BBN658	197	208	ulna	BBISLAISABEL
BBP084	BBK603	14.1	16.8	mass	BBISLAISABEL
BBP084	BBK603	13.3	16.8	mass	BBISLAISABEL
BBP084	BBK603	14.1	17.5	mass	BBISLAISABEL
BBP084	BBK603	13.3	17.5	mass	BBISLAISABEL
BBP084	BBK603	109	108	culmen	BBISLAISABEL
BBP084	BBK603	198	207	ulna	BBISLAISABEL
BBP084	BBK603	204	207	ulna	BBISLAISABEL
BBP084	BBK603	198	213	ulna	BBISLAISABEL
BBP084	BBK603	204	213	ulna	BBISLAISABEL
BBP084	BBP241	14.1	18	mass	BBISLAISABEL
BBP084	BBP241	13.3	18	mass	BBISLAISABEL
BBP084	BBP241	109	111	culmen	BBISLAISABEL
BBP084	BBP241	198	208	ulna	BBISLAISABEL
BBP084	BBP241	204	208	ulna	BBISLAISABEL
BBP088	BBG313	12.4	17.1	mass	BBISLAISABEL
BBP088	BBG313	105	115	culmen	BBISLAISABEL
BBP088	BBG313	188	207	ulna	BBISLAISABEL
BBP107	BBL974	13.5	16.5	mass	BBISLAISABEL
BBP107	BBL974	105	112	culmen	BBISLAISABEL
BBP107	BBL974	193	208	ulna	BBISLAISABEL
BBP124	BBI480	14.4	19.4	mass	BBISLAISABEL
BBP124	BBI480	107	117	culmen	BBISLAISABEL
BBP124	BBI480	193	215	ulna	BBISLAISABEL
BBP152	BBT241	12.8	16.4	mass	BBISLAISABEL
BBP152	BBT241	205	222	ulna	BBISLAISABEL
BBP158	BBR666	14.6	18.1	mass	BBISLAISABEL
BBP158	BBR666	107	116	culmen	BBISLAISABEL
BBP158	BBR666	200	219	ulna	BBISLAISABEL
BBP159	BBN973	13.8	18	mass	BBISLAISABEL
BBP159	BBN973	13.8	18	mass	BBISLAISABEL
BBP159	BBN973	198	220	ulna	BBISLAISABEL
BBP159	BBN973	190	220	ulna	BBISLAISABEL
BBP159	BBP368	13.8	17	mass	BBISLAISABEL
BBP159	BBP368	13.8	17	mass	BBISLAISABEL
BBP159	BBP368	107	117	culmen	BBISLAISABEL
BBP159	BBP368	107	117	culmen	BBISLAISABEL
BBP159	BBP368	198	217	ulna	BBISLAISABEL
BBP159	BBP368	190	217	ulna	BBISLAISABEL
BBP164	BBS283	13.9	18.2	mass	BBISLAISABEL
BBP164	BBS283	13.9	15.6	mass	BBISLAISABEL
BBP164	BBS283	112	115	culmen	BBISLAISABEL
BBP164	BBS283	196	216	ulna	BBISLAISABEL
BBP164	BBS283	196	213	ulna	BBISLAISABEL
BBP171	BBP607	13.4	17.6	mass	BBISLAISABEL
BBP171	BBP607	111	111	culmen	BBISLAISABEL
BBP171	BBP607	192	210	ulna	BBISLAISABEL
BBP172	BBR246	13.6	17	mass	BBISLAISABEL
BBP172	BBR246	11.9	17	mass	BBISLAISABEL
BBP172	BBR246	13.6	17.8	mass	BBISLAISABEL
BBP172	BBR246	11.9	17.8	mass	BBISLAISABEL
BBP172	BBR246	107	114	culmen	BBISLAISABEL
BBP172	BBR246	192	222	ulna	BBISLAISABEL
BBP172	BBR246	194	222	ulna	BBISLAISABEL
BBP172	BBR246	192	219	ulna	BBISLAISABEL
BBP172	BBR246	194	219	ulna	BBISLAISABEL
BBP180	BBG721	14.2	16.6	mass	BBISLAISABEL
BBP180	BBG721	14.2	17.2	mass	BBISLAISABEL
BBP180	BBG721	195	208	ulna	BBISLAISABEL
BBP180	BBG721	195	209	ulna	BBISLAISABEL
BBP201	BBN826	13.8	17.4	mass	BBISLAISABEL
BBP201	BBN826	109	112	culmen	BBISLAISABEL
BBP201	BBN826	210	212	ulna	BBISLAISABEL
BBP208	BBFEM42	15	15.8	mass	BBISLAISABEL
BBP208	BBFEM42	109	114	culmen	BBISLAISABEL
BBP208	BBFEM42	190	209	ulna	BBISLAISABEL
BBP215	BBS181	13.8	16	mass	BBISLAISABEL
BBP215	BBS181	100	113	culmen	BBISLAISABEL
BBP215	BBS181	191	217	ulna	BBISLAISABEL
BBP219	BBR642	13.6	15.9	mass	BBISLAISABEL
BBP219	BBR642	13.6	16.6	mass	BBISLAISABEL
BBP219	BBR642	106	118	culmen	BBISLAISABEL
BBP219	BBR642	199	214	ulna	BBISLAISABEL
BBP219	BBR642	199	216	ulna	BBISLAISABEL
BBP226	BBFEM49	14.9	18.1	mass	BBISLAISABEL
BBP226	BBFEM49	102	120	culmen	BBISLAISABEL
BBP226	BBFEM49	196	223	ulna	BBISLAISABEL
BBP238	BBP322	12.8	15.2	mass	BBISLAISABEL
BBP238	BBP322	107	111	culmen	BBISLAISABEL
BBP238	BBP322	198	213	ulna	BBISLAISABEL
BBP243	BBX609	12.6	16.8	mass	BBISLAISABEL
BBP243	BBX609	192	210	ulna	BBISLAISABEL
BBP250	BBP331	12.5	17.4	mass	BBISLAISABEL
BBP250	BBP331	199	216	ulna	BBISLAISABEL
BBP277	BBS932	13.9	16.2	mass	BBISLAISABEL
BBP277	BBS932	193	209	ulna	BBISLAISABEL
BBP302	BBFEM4	12.3	16.2	mass	BBISLAISABEL
BBP302	BBFEM4	106	112	culmen	BBISLAISABEL
BBP302	BBFEM4	186	211	ulna	BBISLAISABEL
BBP305	BBR970	12.8	17.6	mass	BBISLAISABEL
BBP305	BBR970	112	114	culmen	BBISLAISABEL
BBP305	BBR970	200	212	ulna	BBISLAISABEL
BBP312	BBL695	14.6	16.5	mass	BBISLAISABEL
BBP312	BBL695	102	115	culmen	BBISLAISABEL
BBP312	BBL695	193	217	ulna	BBISLAISABEL
BBP319	BBO765	14.1	17	mass	BBISLAISABEL
BBP319	BBO765	111	113	culmen	BBISLAISABEL
BBP319	BBO765	200	214	ulna	BBISLAISABEL
BBP325	BBR662	12.6	16.7	mass	BBISLAISABEL
BBP325	BBR662	12.6	18.6	mass	BBISLAISABEL
BBP325	BBR662	106	119	culmen	BBISLAISABEL
BBP325	BBR662	195	215	ulna	BBISLAISABEL
BBP325	BBR662	195	221	ulna	BBISLAISABEL
BBP330	BBR635	14.1	18.2	mass	BBISLAISABEL
BBP330	BBR635	108	115	culmen	BBISLAISABEL
BBP330	BBR635	191	219	ulna	BBISLAISABEL
BBP332	BBF039	13.8	16.8	mass	BBISLAISABEL
BBP332	BBF039	113	114	culmen	BBISLAISABEL
BBP332	BBF039	202	216	ulna	BBISLAISABEL
BBP337	BBP655	15.1	18.3	mass	BBISLAISABEL
BBP337	BBP655	111	112	culmen	BBISLAISABEL
BBP337	BBP655	198	217	ulna	BBISLAISABEL
BBP364	BBR495	12.7	18.5	mass	BBISLAISABEL
BBP364	BBR495	202	221	ulna	BBISLAISABEL
BBP392	BBR156	13.2	16.6	mass	BBISLAISABEL
BBP392	BBR156	101	114	culmen	BBISLAISABEL
BBP392	BBR156	191	213	ulna	BBISLAISABEL
BBP422	BBR628	12.8	18.1	mass	BBISLAISABEL
BBP422	BBR628	109	112	culmen	BBISLAISABEL
BBP422	BBR628	204	210	ulna	BBISLAISABEL
BBP422	BBR628	204	213	ulna	BBISLAISABEL
BBP444	BBR564	12.6	16.65	mass	BBISLAISABEL
BBP444	BBR564	108	114	culmen	BBISLAISABEL
BBP444	BBR564	194	216	ulna	BBISLAISABEL
BBP470	BBP592	15.3	18.4	mass	BBISLAISABEL
BBP470	BBP592	12.7	18.4	mass	BBISLAISABEL
BBP470	BBP592	13.3	18.4	mass	BBISLAISABEL
BBP470	BBP592	15.3	18.1	mass	BBISLAISABEL
BBP470	BBP592	12.7	18.1	mass	BBISLAISABEL
BBP470	BBP592	13.3	18.1	mass	BBISLAISABEL
BBP470	BBP592	107	115	culmen	BBISLAISABEL
BBP470	BBP592	199	214	ulna	BBISLAISABEL
BBP470	BBP592	196	214	ulna	BBISLAISABEL
BBP470	BBP592	202	214	ulna	BBISLAISABEL
BBP470	BBP592	199	218	ulna	BBISLAISABEL
BBP470	BBP592	196	218	ulna	BBISLAISABEL
BBP470	BBP592	202	218	ulna	BBISLAISABEL
BBP470	BBP716	15.3	17.4	mass	BBISLAISABEL
BBP470	BBP716	12.7	17.4	mass	BBISLAISABEL
BBP470	BBP716	13.3	17.4	mass	BBISLAISABEL
BBP470	BBP716	15.3	15.5	mass	BBISLAISABEL
BBP470	BBP716	12.7	15.5	mass	BBISLAISABEL
BBP470	BBP716	13.3	15.5	mass	BBISLAISABEL
BBP470	BBP716	15.3	16.3	mass	BBISLAISABEL
BBP470	BBP716	12.7	16.3	mass	BBISLAISABEL
BBP470	BBP716	13.3	16.3	mass	BBISLAISABEL
BBP470	BBP716	107	116	culmen	BBISLAISABEL
BBP470	BBP716	199	211	ulna	BBISLAISABEL
BBP470	BBP716	196	211	ulna	BBISLAISABEL
BBP470	BBP716	202	211	ulna	BBISLAISABEL
BBP470	BBP716	199	215	ulna	BBISLAISABEL
BBP470	BBP716	196	215	ulna	BBISLAISABEL
BBP470	BBP716	202	215	ulna	BBISLAISABEL
BBP470	BBP716	199	212	ulna	BBISLAISABEL
BBP470	BBP716	196	212	ulna	BBISLAISABEL
BBP470	BBP716	202	212	ulna	BBISLAISABEL
BBP493	BBR291	13.2	17.6	mass	BBISLAISABEL
BBP493	BBR291	201	217	ulna	BBISLAISABEL
BBP495	BBI309	13.7	15.7	mass	BBISLAISABEL
BBP495	BBI309	105	114	culmen	BBISLAISABEL
BBP495	BBI309	194	207	ulna	BBISLAISABEL
BBP513	BBR853	11.5	16.1	mass	BBISLAISABEL
BBP513	BBR853	102	110	culmen	BBISLAISABEL
BBP513	BBR853	185	208	ulna	BBISLAISABEL
BBP546	BBFEM330	14.1	16.2	mass	BBISLAISABEL
BBP546	BBFEM330	107	114	culmen	BBISLAISABEL
BBP546	BBFEM330	201	217	ulna	BBISLAISABEL
BBP547	BBS484	11.5	16.4	mass	BBISLAISABEL
BBP547	BBS484	106	112	culmen	BBISLAISABEL
BBP547	BBS484	200	203	ulna	BBISLAISABEL
BBP555	BBP489	13.25	17.05	mass	BBISLAISABEL
BBP555	BBP489	102	117	culmen	BBISLAISABEL
BBP555	BBP489	190	215	ulna	BBISLAISABEL
BBP556	BBO809	12.6	17	mass	BBISLAISABEL
BBP556	BBO809	12.8	17	mass	BBISLAISABEL
BBP556	BBO809	202	213	ulna	BBISLAISABEL
BBP556	BBO809	197	213	ulna	BBISLAISABEL
BBP556	BBR926	12.6	17.2	mass	BBISLAISABEL
BBP556	BBR926	12.8	17.2	mass	BBISLAISABEL
BBP556	BBR926	202	217	ulna	BBISLAISABEL
BBP556	BBR926	197	217	ulna	BBISLAISABEL
BBP558	BBS344	14	16.4	mass	BBISLAISABEL
BBP558	BBS344	107	112	culmen	BBISLAISABEL
BBP558	BBS344	196	214	ulna	BBISLAISABEL
BBP569	BBS058	13.1	17.2	mass	BBISLAISABEL
BBP569	BBS058	114	114	culmen	BBISLAISABEL
BBP569	BBS058	201	216	ulna	BBISLAISABEL
BBP590	BB293	12.9	17.8	mass	BBISLAISABEL
BBP590	BB293	110	116	culmen	BBISLAISABEL
BBP590	BB293	197	216	ulna	BBISLAISABEL
BBP646	BBO330	13.1	16.05	mass	BBISLAISABEL
BBP646	BBO330	108	116	culmen	BBISLAISABEL
BBP646	BBO330	201	218	ulna	BBISLAISABEL
BBP658	BBP548	12.5	16.5	mass	BBISLAISABEL
BBP658	BBP548	109	115	culmen	BBISLAISABEL
BBP658	BBP548	192	216	ulna	BBISLAISABEL
BBP667	BBR732	11.1	17.5	mass	BBISLAISABEL
BBP667	BBR732	200	216	ulna	BBISLAISABEL
BBP713	BBFEM193	13.9	17.5	mass	BBISLAISABEL
BBP713	BBFEM193	108	115	culmen	BBISLAISABEL
BBP713	BBFEM193	191	215	ulna	BBISLAISABEL
BBP718	BBP202	16.6	19	mass	BBISLAISABEL
BBP718	BBP202	103	115	culmen	BBISLAISABEL
BBP718	BBP202	194	210	ulna	BBISLAISABEL
BBP731	BBP377	13.2	21	mass	BBISLAISABEL
BBP731	BBP377	13.2	18.9	mass	BBISLAISABEL
BBP731	BBP377	108	112	culmen	BBISLAISABEL
BBP731	BBP377	197	213	ulna	BBISLAISABEL
BBP731	BBP377	197	218	ulna	BBISLAISABEL
BBP734	BBP425	14.8	16.7	mass	BBISLAISABEL
BBP734	BBP425	105	115	culmen	BBISLAISABEL
BBP734	BBP425	193	216	ulna	BBISLAISABEL
BBP825	BBP185	12.2	17.2	mass	BBISLAISABEL
BBP825	BBP185	105	115	culmen	BBISLAISABEL
BBP825	BBP185	196	217	ulna	BBISLAISABEL
BBP827	BBX394	11.5	18.2	mass	BBISLAISABEL
BBP827	BBX394	190	216	ulna	BBISLAISABEL
BBP833	BBR477	12.7	18.7	mass	BBISLAISABEL
BBP833	BBR477	105	110	culmen	BBISLAISABEL
BBP833	BBR477	194	213	ulna	BBISLAISABEL
BBP885	BBP274	13.7	15.9	mass	BBISLAISABEL
BBP885	BBP274	201	213	ulna	BBISLAISABEL
BBP885	BBP496	13.7	18.1	mass	BBISLAISABEL
BBP885	BBP496	201	216	ulna	BBISLAISABEL
BBP924	BBR265	12.7	16.2	mass	BBISLAISABEL
BBP924	BBR265	108	115	culmen	BBISLAISABEL
BBP924	BBR265	193	216	ulna	BBISLAISABEL
BBP972	BBH837	15.9	19.1	mass	BBISLAISABEL
BBP972	BBH837	110	117	culmen	BBISLAISABEL
BBP972	BBH837	202	217	ulna	BBISLAISABEL
BBP975	BBE492	12.9	16.7	mass	BBISLAISABEL
BBP975	BBE492	200	205	ulna	BBISLAISABEL
BBP976	BBM940	12.6	14.8	mass	BBISLAISABEL
BBP976	BBM940	106	117	culmen	BBISLAISABEL
BBP976	BBM940	198	218	ulna	BBISLAISABEL
BBR069	BBS072	12.6	15.7	mass	BBISLAISABEL
BBR069	BBS072	109	116	culmen	BBISLAISABEL
BBR069	BBS072	194	209	ulna	BBISLAISABEL
BBR071	BBP716	12.5	17.4	mass	BBISLAISABEL
BBR071	BBP716	12.1	17.4	mass	BBISLAISABEL
BBR071	BBP716	12.5	15.5	mass	BBISLAISABEL
BBR071	BBP716	12.1	15.5	mass	BBISLAISABEL
BBR071	BBP716	12.5	16.3	mass	BBISLAISABEL
BBR071	BBP716	12.1	16.3	mass	BBISLAISABEL
BBR071	BBP716	200	211	ulna	BBISLAISABEL
BBR071	BBP716	196	211	ulna	BBISLAISABEL
BBR071	BBP716	200	215	ulna	BBISLAISABEL
BBR071	BBP716	196	215	ulna	BBISLAISABEL
BBR071	BBP716	200	212	ulna	BBISLAISABEL
BBR071	BBP716	196	212	ulna	BBISLAISABEL
BBR073	BBP989	13	17	mass	BBISLAISABEL
BBR073	BBP989	103	114	culmen	BBISLAISABEL
BBR073	BBP989	196	223	ulna	BBISLAISABEL
BBR125	BBR860	12.4	16.7	mass	BBISLAISABEL
BBR125	BBR860	109	113	culmen	BBISLAISABEL
BBR125	BBR860	199	215	ulna	BBISLAISABEL
BBR128	BBR537	13.3	18.1	mass	BBISLAISABEL
BBR128	BBR537	196	219	ulna	BBISLAISABEL
BBR181	BBP428	13	15.3	mass	BBISLAISABEL
BBR181	BBP428	107	112	culmen	BBISLAISABEL
BBR181	BBP428	199	210	ulna	BBISLAISABEL
BBR253	BBI233	13.8	18.2	mass	BBISLAISABEL
BBR253	BBI233	201	210	ulna	BBISLAISABEL
BBR284	BBR078	17.6	16.1	mass	BBISLAISABEL
BBR284	BBR078	15.7	16.1	mass	BBISLAISABEL
BBR284	BBR078	104	111	culmen	BBISLAISABEL
BBR284	BBR078	111	111	culmen	BBISLAISABEL
BBR284	BBR078	202	217	ulna	BBISLAISABEL
BBR284	BBR078	213	217	ulna	BBISLAISABEL
BBR284	BBS434	17.6	17.6	mass	BBISLAISABEL
BBR284	BBS434	15.7	17.6	mass	BBISLAISABEL
BBR284	BBS434	104	115	culmen	BBISLAISABEL
BBR284	BBS434	111	115	culmen	BBISLAISABEL
BBR284	BBS434	202	209	ulna	BBISLAISABEL
BBR284	BBS434	213	209	ulna	BBISLAISABEL
BBR346	BBR283	12.6	17.1	mass	BBISLAISABEL
BBR346	BBR283	193	223	ulna	BBISLAISABEL
BBR349	BBN474	13.3	17.4	mass	BBISLAISABEL
BBR349	BBN474	13.3	17.9	mass	BBISLAISABEL
BBR349	BBN474	13.3	18.2	mass	BBISLAISABEL
BBR349	BBN474	196	214	ulna	BBISLAISABEL
BBR349	BBN474	196	220	ulna	BBISLAISABEL
BBR349	BBN474	196	220	ulna	BBISLAISABEL
BBR370	BBS834	12.6	19.3	mass	BBISLAISABEL
BBR370	BBS834	193	214	ulna	BBISLAISABEL
BBR427	BBJ256	12.2	18.4	mass	BBISLAISABEL
BBR427	BBJ256	12.8	18.4	mass	BBISLAISABEL
BBR427	BBJ256	12.2	17	mass	BBISLAISABEL
BBR427	BBJ256	12.8	17	mass	BBISLAISABEL
BBR427	BBJ256	12.2	18.7	mass	BBISLAISABEL
BBR427	BBJ256	12.8	18.7	mass	BBISLAISABEL
BBR427	BBJ256	12.2	18.2	mass	BBISLAISABEL
BBR427	BBJ256	12.8	18.2	mass	BBISLAISABEL
BBR427	BBJ256	197	211	ulna	BBISLAISABEL
BBR427	BBJ256	195	211	ulna	BBISLAISABEL
BBR427	BBJ256	197	212	ulna	BBISLAISABEL
BBR427	BBJ256	195	212	ulna	BBISLAISABEL
BBR427	BBJ256	197	215	ulna	BBISLAISABEL
BBR427	BBJ256	195	215	ulna	BBISLAISABEL
BBR427	BBJ256	197	216	ulna	BBISLAISABEL
BBR427	BBJ256	195	216	ulna	BBISLAISABEL
BBR488	BBO066	12.7	16.7	mass	BBISLAISABEL
BBR488	BBO066	106	115	culmen	BBISLAISABEL
BBR488	BBO066	197	216	ulna	BBISLAISABEL
BBR512	BBT547	12.7	17.7	mass	BBISLAISABEL
BBR512	BBT547	198	213	ulna	BBISLAISABEL
BBR534	BBR713	14.9	15.7	mass	BBISLAISABEL
BBR534	BBR713	108	115	culmen	BBISLAISABEL
BBR534	BBR713	201	213	ulna	BBISLAISABEL
BBR565	BBR116	13.1	18	mass	BBISLAISABEL
BBR565	BBR116	106	112	culmen	BBISLAISABEL
BBR565	BBR116	194	216	ulna	BBISLAISABEL
BBR565	BBR116	199	216	ulna	BBISLAISABEL
BBR566	BBT174	12.4	15.6	mass	BBISLAISABEL
BBR566	BBT174	198	216	ulna	BBISLAISABEL
BBR577	BBR924	12.5	16.3	mass	BBISLAISABEL
BBR577	BBR924	106	112	culmen	BBISLAISABEL
BBR577	BBR924	196	210	ulna	BBISLAISABEL
BBR632	BBT898	11.6	16.2	mass	BBISLAISABEL
BBR632	BBT898	189	221	ulna	BBISLAISABEL
BBR638	BBS012	14.1	18.8	mass	BBISLAISABEL
BBR638	BBS012	102	112	culmen	BBISLAISABEL
BBR638	BBS012	196	223	ulna	BBISLAISABEL
BBR650	BBR579	14.7	16.9	mass	BBISLAISABEL
BBR650	BBR579	108	114	culmen	BBISLAISABEL
BBR650	BBR579	200	220	ulna	BBISLAISABEL
BBR669	BBM961	13.1	18.3	mass	BBISLAISABEL
BBR669	BBM961	110	115	culmen	BBISLAISABEL
BBR669	BBM961	194	218	ulna	BBISLAISABEL
BBR711	BBS081	12.5	17.7	mass	BBISLAISABEL
BBR711	BBS081	112	114	culmen	BBISLAISABEL
BBR711	BBS081	193	221	ulna	BBISLAISABEL
BBR739	BBI431	13.15	18.2	mass	BBISLAISABEL
BBR739	BBI431	199	213	ulna	BBISLAISABEL
BBR750	BBS126	13.05	16.6	mass	BBISLAISABEL
BBR750	BBS126	109	116	culmen	BBISLAISABEL
BBR750	BBS126	201	215	ulna	BBISLAISABEL
BBR830	BBI783	14	17	mass	BBISLAISABEL
BBR830	BBI783	199	222	ulna	BBISLAISABEL
BBR859	BBFEM195	14.7	15.9	mass	BBISLAISABEL
BBR859	BBFEM195	109	115	culmen	BBISLAISABEL
BBR859	BBFEM195	203	214	ulna	BBISLAISABEL
BBR912	BBI937	13.8	16	mass	BBISLAISABEL
BBR912	BBI937	13.8	16.6	mass	BBISLAISABEL
BBR912	BBI937	13.8	17	mass	BBISLAISABEL
BBR912	BBI937	195	220	ulna	BBISLAISABEL
BBR912	BBI937	195	217	ulna	BBISLAISABEL
BBR912	BBI937	195	216	ulna	BBISLAISABEL
BBR935	BBT022	13	15.2	mass	BBISLAISABEL
BBR935	BBT022	196	211	ulna	BBISLAISABEL
BBR939	BBS280	12	16.8	mass	BBISLAISABEL
BBR939	BBS280	199	214	ulna	BBISLAISABEL
BBR941	BBS924	13.3	17.8	mass	BBISLAISABEL
BBR941	BBS924	188	220	ulna	BBISLAISABEL
BBR982	BBS829	11.7	17.3	mass	BBISLAISABEL
BBR982	BBS829	197	219	ulna	BBISLAISABEL
BBS005	BBS096	17.6	11.6	mass	BBISLAISABEL
BBS005	BBS096	17.6	18.8	mass	BBISLAISABEL
BBS005	BBS096	192	218	ulna	BBISLAISABEL
BBS005	BBS096	192	204	ulna	BBISLAISABEL
BBS010	BBS016	13	18	mass	BBISLAISABEL
BBS010	BBS016	13.7	18	mass	BBISLAISABEL
BBS010	BBS016	203	209	ulna	BBISLAISABEL
BBS010	BBS016	202	209	ulna	BBISLAISABEL
BBS037	BBFEM9	12.9	16.45	mass	BBISLAISABEL
BBS037	BBFEM9	108	112	culmen	BBISLAISABEL
BBS037	BBFEM9	194	211	ulna	BBISLAISABEL
BBS080	BBL731	12.6	17.4	mass	BBISLAISABEL
BBS080	BBL731	204	221	ulna	BBISLAISABEL
BBS085	BBR250	14.3	19.5	mass	BBISLAISABEL
BBS085	BBR250	105	115	culmen	BBISLAISABEL
BBS085	BBR250	195	213	ulna	BBISLAISABEL
BBS094	BBS739	12.8	17.6	mass	BBISLAISABEL
BBS094	BBS739	197	220	ulna	BBISLAISABEL
BBS144	BBS092	12.8	18.6	mass	BBISLAISABEL
BBS144	BBS092	196	215	ulna	BBISLAISABEL
BBS151	BBS075	14.2	18.2	mass	BBISLAISABEL
BBS151	BBS075	14.2	17.1	mass	BBISLAISABEL
BBS151	BBS075	106	119	culmen	BBISLAISABEL
BBS151	BBS075	197	219	ulna	BBISLAISABEL
BBS151	BBS075	197	219	ulna	BBISLAISABEL
BBS183	BBJ256	12.4	18.4	mass	BBISLAISABEL
BBS183	BBJ256	12.4	17	mass	BBISLAISABEL
BBS183	BBJ256	12.4	18.7	mass	BBISLAISABEL
BBS183	BBJ256	12.4	18.2	mass	BBISLAISABEL
BBS183	BBJ256	206	211	ulna	BBISLAISABEL
BBS183	BBJ256	206	212	ulna	BBISLAISABEL
BBS183	BBJ256	206	215	ulna	BBISLAISABEL
BBS183	BBJ256	206	216	ulna	BBISLAISABEL
BBS263	BBP356	12.9	16.25	mass	BBISLAISABEL
BBS263	BBP356	12.9	16.7	mass	BBISLAISABEL
BBS263	BBP356	205	211	ulna	BBISLAISABEL
BBS263	BBP356	205	214	ulna	BBISLAISABEL
BBS326	BBR708	13.25	18.25	mass	BBISLAISABEL
BBS326	BBR708	102	112	culmen	BBISLAISABEL
BBS326	BBR708	190	204	ulna	BBISLAISABEL
BBS364	BBS437	14.3	17.5	mass	BBISLAISABEL
BBS364	BBS437	110	117	culmen	BBISLAISABEL
BBS364	BBS437	201	214	ulna	BBISLAISABEL
BBS366	BBR402	11.8	17.5	mass	BBISLAISABEL
BBS366	BBR402	11.8	16.9	mass	BBISLAISABEL
BBS366	BBR402	193	222	ulna	BBISLAISABEL
BBS366	BBR402	193	218	ulna	BBISLAISABEL
BBS391	BBR858	14.6	16.6	mass	BBISLAISABEL
BBS391	BBR858	14.2	16.6	mass	BBISLAISABEL
BBS391	BBR858	110	119	culmen	BBISLAISABEL
BBS391	BBR858	194	219	ulna	BBISLAISABEL
BBS391	BBR858	208	219	ulna	BBISLAISABEL
BBS394	BBP155	12.5	17	mass	BBISLAISABEL
BBS394	BBP155	13	17	mass	BBISLAISABEL
BBS394	BBP155	197	206	ulna	BBISLAISABEL
BBS394	BBP155	198	206	ulna	BBISLAISABEL
BBS394	BBR348	12.5	18.7	mass	BBISLAISABEL
BBS394	BBR348	13	18.7	mass	BBISLAISABEL
BBS394	BBR348	12.5	20.5	mass	BBISLAISABEL
BBS394	BBR348	13	20.5	mass	BBISLAISABEL
BBS394	BBR348	197	218	ulna	BBISLAISABEL
BBS394	BBR348	198	218	ulna	BBISLAISABEL
BBS394	BBR348	197	220	ulna	BBISLAISABEL
BBS394	BBR348	198	220	ulna	BBISLAISABEL
BBS429	BBS283	12.2	18.2	mass	BBISLAISABEL
BBS429	BBS283	12.5	18.2	mass	BBISLAISABEL
BBS429	BBS283	12.2	15.6	mass	BBISLAISABEL
BBS429	BBS283	12.5	15.6	mass	BBISLAISABEL
BBS429	BBS283	113	115	culmen	BBISLAISABEL
BBS429	BBS283	192	216	ulna	BBISLAISABEL
BBS429	BBS283	193	216	ulna	BBISLAISABEL
BBS429	BBS283	192	213	ulna	BBISLAISABEL
BBS429	BBS283	193	213	ulna	BBISLAISABEL
BBS429	BBS478	12.2	18.5	mass	BBISLAISABEL
BBS429	BBS478	12.5	18.5	mass	BBISLAISABEL
BBS429	BBS478	113	117	culmen	BBISLAISABEL
BBS429	BBS478	192	224	ulna	BBISLAISABEL
BBS429	BBS478	193	224	ulna	BBISLAISABEL
BBS464	BBN714	13.7	18	mass	BBISLAISABEL
BBS464	BBN714	196	216	ulna	BBISLAISABEL
BBS467	BBS270	13.4	21.2	mass	BBISLAISABEL
BBS467	BBS270	13.4	20	mass	BBISLAISABEL
BBS467	BBS270	205	211	ulna	BBISLAISABEL
BBS467	BBS270	205	216	ulna	BBISLAISABEL
BBS479	BBG329	13	17.1	mass	BBISLAISABEL
BBS479	BBG329	13	16.7	mass	BBISLAISABEL
BBS479	BBG329	196	211	ulna	BBISLAISABEL
BBS479	BBG329	196	212	ulna	BBISLAISABEL
BBS512	BBR074	12.2	17.2	mass	BBISLAISABEL
BBS512	BBR074	200	219	ulna	BBISLAISABEL
BBS698	BBP488	11.6	16.2	mass	BBISLAISABEL
BBS698	BBP488	192	217	ulna	BBISLAISABEL
BBS749	BBN474	13.1	17.4	mass	BBISLAISABEL
BBS749	BBN474	13.1	17.9	mass	BBISLAISABEL
BBS749	BBN474	13.1	18.2	mass	BBISLAISABEL
BBS749	BBN474	196	214	ulna	BBISLAISABEL
BBS749	BBN474	196	220	ulna	BBISLAISABEL
BBS749	BBN474	196	220	ulna	BBISLAISABEL
BBT140	BBR835	12.7	17.4	mass	BBISLAISABEL
BBT140	BBR835	195	211	ulna	BBISLAISABEL
BBT351	BBR661	13.2	20	mass	BBISLAISABEL
BBT351	BBR661	204	227	ulna	BBISLAISABEL
BBT877	BBH853	14	19	mass	BBISLAISABEL
BBT877	BBH853	200	218	ulna	BBISLAISABEL
BBT891	BBI984	12.3	18.8	mass	BBISLAISABEL
BBU905	BBU083	13.9	18.1	mass	BBISLAISABEL
BBU905	BBU083	198	212	ulna	BBISLAISABEL
BBX395	BBP517	13.8	16.2	mass	BBISLAISABEL
BBX395	BBP517	13.8	16.6	mass	BBISLAISABEL
BBX395	BBP517	200	209	ulna	BBISLAISABEL
BBX395	BBP517	200	214	ulna	BBISLAISABEL
BBX603	BBN571	14	18.8	mass	BBISLAISABEL
BBX603	BBN571	201	212	ulna	BBISLAISABEL
BBX605	BBR662	13.1	16.7	mass	BBISLAISABEL
BBX605	BBR662	13.1	18.6	mass	BBISLAISABEL
BBX605	BBR662	193	215	ulna	BBISLAISABEL
BBX605	BBR662	193	221	ulna	BBISLAISABEL
BBX607	BBH091	12.4	18.7	mass	BBISLAISABEL
BBX607	BBH091	12.4	18.9	mass	BBISLAISABEL
BBX607	BBH091	197	214	ulna	BBISLAISABEL
BBX607	BBH091	197	212	ulna	BBISLAISABEL
BBX612	BBX611	13.3	17.3	mass	BBISLAISABEL
BBX612	BBX611	194	212	ulna	BBISLAISABEL
BBX613	BBH743	13	19.1	mass	BBISLAISABEL
BBX613	BBH743	191	221	ulna	BBISLAISABEL
BSS240969	BSS415767	11.9	11.8	tarsus	BS
BSS240969	BSS415767	11.6	11.8	tarsus	BS
BSS240969	BSS415767	12.62	11.8	tarsus	BS
BSS240969	BSS415767	12.2	12.4	wing	BS
BSS240969	BSS415767	12.6	12.4	wing	BS
BSS240969	BSS415767	12.6	12.4	wing	BS
BSS240969	BSS415767	12.6	12.4	wing	BS
BSS240969	BSS415767	119.5	98.5	tail	BS
BSS240969	BSS415767	123	98.5	tail	BS
BSS240969	BSS415767	128	98.5	tail	BS
BSS240969	BSS415767	110.833	98.5	tail	BS
BSS240969	BSS529918	11.9	11.54	tarsus	BS
BSS240969	BSS529918	11.6	11.54	tarsus	BS
BSS240969	BSS529918	12.62	11.54	tarsus	BS
BSS240969	BSS529918	12.2	12.8	wing	BS
BSS240969	BSS529918	12.6	12.8	wing	BS
BSS240969	BSS529918	12.6	12.8	wing	BS
BSS240969	BSS529918	12.6	12.8	wing	BS
BSS240969	BSS529918	17.2	19.8	mass	BS
BSS240969	BSS529918	17.6	19.8	mass	BS
BSS240969	BSS529918	18.3	19.8	mass	BS
BSS240969	BSS529918	17.43	19.8	mass	BS
BSS240969	BSS529918	119.5	100.5	tail	BS
BSS240969	BSS529918	123	100.5	tail	BS
BSS240969	BSS529918	128	100.5	tail	BS
BSS240969	BSS529918	110.833	100.5	tail	BS
BSS240969	BSS529923	11.9	10.48	tarsus	BS
BSS240969	BSS529923	11.6	10.48	tarsus	BS
BSS240969	BSS529923	12.62	10.48	tarsus	BS
BSS240969	BSS529923	11.9	11.14	tarsus	BS
BSS240969	BSS529923	11.6	11.14	tarsus	BS
BSS240969	BSS529923	12.62	11.14	tarsus	BS
BSS240969	BSS529923	12.2	12.3	wing	BS
BSS240969	BSS529923	12.6	12.3	wing	BS
BSS240969	BSS529923	12.6	12.3	wing	BS
BSS240969	BSS529923	12.6	12.3	wing	BS
BSS240969	BSS529923	12.2	12.3	wing	BS
BSS240969	BSS529923	12.6	12.3	wing	BS
BSS240969	BSS529923	12.6	12.3	wing	BS
BSS240969	BSS529923	12.6	12.3	wing	BS
BSS240969	BSS529923	17.2	15.8	mass	BS
BSS240969	BSS529923	17.6	15.8	mass	BS
BSS240969	BSS529923	18.3	15.8	mass	BS
BSS240969	BSS529923	17.43	15.8	mass	BS
BSS240969	BSS529923	119.5	85	tail	BS
BSS240969	BSS529923	123	85	tail	BS
BSS240969	BSS529923	128	85	tail	BS
BSS240969	BSS529923	110.833	85	tail	BS
BSS240969	BSS529923	119.5	91	tail	BS
BSS240969	BSS529923	123	91	tail	BS
BSS240969	BSS529923	128	91	tail	BS
BSS240969	BSS529923	110.833	91	tail	BS
BSS240969	BSS590539	11.9	11.39	tarsus	BS
BSS240969	BSS590539	11.6	11.39	tarsus	BS
BSS240969	BSS590539	12.62	11.39	tarsus	BS
BSS240969	BSS590539	12.2	12.4	wing	BS
BSS240969	BSS590539	12.6	12.4	wing	BS
BSS240969	BSS590539	12.6	12.4	wing	BS
BSS240969	BSS590539	12.6	12.4	wing	BS
BSS240969	BSS590539	17.2	19.7	mass	BS
BSS240969	BSS590539	17.6	19.7	mass	BS
BSS240969	BSS590539	18.3	19.7	mass	BS
BSS240969	BSS590539	17.43	19.7	mass	BS
BSS240969	BSS590539	119.5	90	tail	BS
BSS240969	BSS590539	123	90	tail	BS
BSS240969	BSS590539	128	90	tail	BS
BSS240969	BSS590539	110.833	90	tail	BS
BSS241266	BSS284297	10.9	11.6	tarsus	BS
BSS241266	BSS284297	12.2	12.3	wing	BS
BSS241266	BSS284297	12.1	12.3	wing	BS
BSS241266	BSS284297	12.3	12.3	wing	BS
BSS241266	BSS284298	10.9	11.6	tarsus	BS
BSS241266	BSS284298	10.9	12.16	tarsus	BS
BSS241266	BSS284298	10.9	11.25	tarsus	BS
BSS241266	BSS284298	10.9	11.84	tarsus	BS
BSS241266	BSS284298	12.2	12.6	wing	BS
BSS241266	BSS284298	12.1	12.6	wing	BS
BSS241266	BSS284298	12.3	12.6	wing	BS
BSS241266	BSS284298	12.2	12.6	wing	BS
BSS241266	BSS284298	12.1	12.6	wing	BS
BSS241266	BSS284298	12.3	12.6	wing	BS
BSS241266	BSS284298	12.2	12.7	wing	BS
BSS241266	BSS284298	12.1	12.7	wing	BS
BSS241266	BSS284298	12.3	12.7	wing	BS
BSS241266	BSS284298	12.2	12.6	wing	BS
BSS241266	BSS284298	12.1	12.6	wing	BS
BSS241266	BSS284298	12.3	12.6	wing	BS
BSS241266	BSS284298	16.2	21.1	mass	BS
BSS241266	BSS284298	16.3	21.1	mass	BS
BSS241266	BSS284298	17.2	21.1	mass	BS
BSS241266	BSS284298	16.2	20.1	mass	BS
BSS241266	BSS284298	16.3	20.1	mass	BS
BSS241266	BSS284298	17.2	20.1	mass	BS
BSS241266	BSS284298	16.2	22.94	mass	BS
BSS241266	BSS284298	16.3	22.94	mass	BS
[truncated: 70,740 more rows]

## Sheet: pivot one by one
Row Labels	Count of FIDMID_variable
BBA259BBS518	2
BBA497BBS078	5
BBA566BBP483	3
BBAPR3BBT375	2
BBB116BBA747	8
BBB116BBP356	8
BBB803BBG336	3
BBB825BBG734	3
BBB891BBP606	2
BBB925BBN958	3
BBC015BBJ406	3
BBC419BBM317	3
BBC464BBH922	3
BBC477BBE297	2
BBC529BBR913	3
BBC548BBP615	3
BBC598BBI517	2
BBC622BBH792	2
BBC623BBJ712	3
BBE189BBF835	2
BBE437BBJ945	4
BBE437BBR246	8
BBE454BBP560	3
BBE892BBP394	4
BBE965BBG341	5
BBE965BBS735	8
BBF045BBP899	3
BBF065BBI311	3
BBF068BBJ740	3
BBF077BBK453	3
BBF083BBN736	7
BBF091BBO798	2
BBF102BBL073	9
BBF238BBI609	3
BBF251BBH091	12
BBF251BBM475	13
BBF354BBI877	3
BBF402BBC104	4
BBF426BBF639	2
BBF451BBI937	12
BBF525BBO593	3
BBF532BBN906	3
BBF569BBJ858	3
BBF654BBB834	2
BBF680BBR513	3
BBF789BBFEM165	3
BBG018BBI938	3
BBG106BBP664	4
BBG123BBJ769	3
BBG134BBK877	3
BBG148BBG379	3
BBG472BBH977	3
BBG533BBL760	3
BBG603BBN317	5
BBG621BBM009	3
BBG632BBF594	5
BBG783BBN992	3
BBG825BBJ019	2
BBG909BBM981	5
BBG909BBX393	4
BBH024BBO969	3
BBH133BBI657	2
BBH137BBO260	3
BBH154BBK734	2
BBH198BBL394	3
BBH248BBO776	3
BBH285BBL844	3
BBH302BBR783	3
BBH320BBF601	5
BBH477BBK491	5
BBH511BBP591	3
BBH514BBC168	24
BBH525BBF458	2
BBH530BBH828	3
BBH574BBO663	2
BBH589BBI577	2
BBH637BBFEM591	3
BBH794BBN705	9
BBH803BBO380	3
BBH846BBF463	3
BBH857BBC771	2
BBH873BBC573	2
BBH877BBR839	4
BBH878BBG876	3
BBH888BBK460	7
BBH942BBN819	3
BBH960BBJ387	2
BBH983BBJ633	3
BBI021BBK667	2
BBI021BBP135	2
BBI055BBF487	3
BBI067BBJ256	16
BBI069BBC634	3
BBI133BBJ187	3
BBI140BBI063	3
BBI163BBL619	3
BBI173BBJ382	2
BBI187BBJ081	3
BBI190BBI201	3
BBI211BBI138	5
BBI211BBR402	8
BBI226BBL541	3
BBI239BBB939	2
BBI254BBFEM618	3
BBI314BBN770	2
BBI315BBF075	8
BBI374BBI436	3
BBI389BBJ746	3
BBI404BBH142	5
BBI406BBR455	2
BBI434BBJ351	3
BBI483BBH856	3
BBI488BBJ662	3
BBI494BBG187	19
BBI497BBL759	3
BBI573BBB935	3
BBI595BBM986	4
BBI595BBN936	2
BBI615BBF442	3
BBI626BBI441	3
BBI630BBC110	3
BBI656BBP460	3
BBI675BBP602	4
BBI687BBH850	2
BBI706BBP105	3
BBI751BBI780	2
BBI830BBFEM756	3
BBI847BBJ680	3
BBI871BBN714	2
BBJ043BBL995	3
BBJ085BBF887	4
BBJ085BBJ918	2
BBJ101BBL472	3
BBJ127BBC230	4
BBJ127BBF887	8
BBJ173BBK603	5
BBJ174BBI778	2
BBJ194BBH447	3
BBJ200BBI874	3
BBJ212BBJ021	2
BBJ215BBS530	3
BBJ224BBS083	3
BBJ228BBI699	9
BBJ247BBG888	3
BBJ260BBH192	3
BBJ269BBP805	3
BBJ277BBI029	3
BBJ278BBI335	3
BBJ298BBR570	4
BBJ360BBI522	3
BBJ365BBL832	4
BBJ366BBF601	9
BBJ366BBJ759	5
BBJ367BBP082	3
BBJ373BBO485	5
BBJ376BBP384	9
BBJ379BBE095	2
BBJ396BBS269	5
BBJ409BBE966	3
BBJ410BBK859	3
BBJ414BBN308	3
BBJ426BBR746	2
BBJ428BBK752	2
BBJ434BBK856	3
BBJ442BBP402	3
BBJ460BBJ422	3
BBJ479BBP400	3
BBJ480BBJ726	3
BBJ481BBI132	3
BBJ488BBFEM86	3
BBJ504BBJ375	4
BBJ504BBR559	9
BBJ526BBI576	5
BBJ531BBK006	4
BBJ533BBJ276	3
BBJ539BBI491	3
BBJ542BBR231	4
BBJ544BBM986	5
BBJ550BBP303	3
BBJ652BBN807	3
BBJ668BBM089	3
BBJ675BBJ095	2
BBJ685BBI439	3
BBJ687BBP534	3
BBJ701BBJ144	2
BBJ711BBI518	3
BBJ714BBP503	2
BBJ714BBS090	2
BBJ722BBI212	9
BBJ733BBJ311	3
BBJ734BBL753	12
BBJ754BBJ164	3
BBJ835BBB945	3
BBJ842BBJ248	3
BBJ924BBE867	3
BBJ941BBK901	3
BBJ947BBJ958	9
BBJ959BBJ283	5
BBJ984BBO539	3
BBJ987BBI070	5
BBK017BBN715	3
BBK065BBS405	3
BBK104BBP642	2
BBK187BBS156	3
BBK210BBI917	3
BBK452BBI136	5
BBK456BBB836	3
BBK457BBA459	5
BBK457BBR628	7
BBK489BBI627	9
BBK519BBJ287	3
BBK542BBJ241	14
BBK542BBP229	8
BBK550BBP399	3
BBK554BBP973	3
BBK606BBH910	3
BBK645BBJ671	3
BBK666BBI594	8
BBK669BBJ411	3
BBK730BBJ279	3
BBK741BBL797	3
BBK745BBH501	3
BBK753BBJ817	2
BBK754BBH810	9
BBK755BBN205	8
BBK794BBP257	3
BBK795BBI991	3
BBK800BBP090	3
BBK809BBP532	3
BBK860BBI422	3
BBK881BBJ692	3
BBK907BBP296	4
BBK958BBL832	5
BBL072BBFEM370	3
BBL511BBI039	3
BBL519BBI797	2
BBL519BBJ310	2
BBL545BBG354	3
BBL602BBL014	3
BBL603BBL470	3
BBL615BBL770	2
BBL616BBG329	4
BBL617BBK076	3
BBL621BBH618	2
BBL623BBI417	2
BBL751BBJ303	3
BBL754BBN022	2
BBL805BBG853	9
BBL806BBP750	3
BBL809BBG834	2
BBL855BBN490	3
BBL884BBP679	3
BBL935BBP183	3
BBL960BBC150	3
BBL970BBM515	3
BBM087BBO221	3
BBM188BBM572	3
BBM211BBO305	3
BBM271BBJ280	3
BBM299BBK591	3
BBM361BBN901	3
BBM363BBI983	2
BBM364BBP377	4
BBM383BBP517	5
BBM426BBP735	2
BBM432BBL892	3
BBM678BBO437	3
BBM817BBK967	3
BBM935BBJ494	9
BBM937BBA507	3
BBM942BBN474	7
BBM944BBI608	4
BBM979BBL608	3
BBMALE102BBI987	3
BBMALE214BBN539	2
BBMALE258BBR228	3
BBMALE33BBL620	3
BBMALE518BBF819	3
BBMALE538BBR932	3
BBMALE55BBP746	3
BBMALE653BBS307	3
BBMALE659BBN774	3
BBMALE685BBP904	3
BBMALE693BBK455	3
BBMALE7BBR636	3
BBMALE87BBR559	5
BBN023BBI591	2
BBN023BBP791	2
BBN045BBI136	4
BBN046BBR700	2
BBN067BBL758	3
BBN115BBH079	3
BBN129BBO546	3
BBN198BBJ257	3
BBN204BBI608	4
BBN217BBL767	3
BBN223BBK547	2
BBN309BBI611	3
BBN384BBN762	3
BBN395BBM934	2
BBN411BBP295	3
BBN462BBN566	3
BBN470BBA747	5
BBN481BBN628	3
BBN599BBN399	3
BBN604BBJ528	9
BBN609BBP280	3
BBN629BBF268	8
BBN678BBN805	2
BBN683BBN768	3
BBN684BBI703	3
BBN688BBL678	3
BBN701BBO002	2
BBN716BBL752	4
BBN716BBP592	9
BBN723BBFEM181	3
BBN734BBR593	3
BBN767BBP712	3
BBN803BBJ227	3
BBN828BBP676	4
BBN840BBK946	3
BBN849BBP278	2
BBN872BBI025	3
BBN887BBK667	2
BBN902BBP614	5
BBN902BBX604	4
BBN929BBM963	3
BBN966BBI657	2
BBN974BBR640	3
BBN975BBR070	5
BBN976BBP955	5
BBN976BBS664	4
BBN991BBS171	3
BBN997BBJ035	7
BBN997BBN478	12
BBO021BBK665	3
BBO045BBF512	5
BBO122BBP151	3
BBO153BBO454	3
BBO177BBJ902	3
BBO235BBP282	3
BBO259BBF544	2
BBO265BBI745	4
BBO269BBH162	3
BBO296BBJ401	3
BBO303BBN565	3
BBO328BBJ259	3
BBO337BBI748	3
BBO340BBP276	3
BBO374BBJ542	6
BBO406BBFEM561	5
BBO406BBO512	4
BBO408BBJ195	3
BBO410BBP640	5
BBO420BBN114	3
BBO453BBP653	3
BBO479BBJ783	3
BBO492BBP170	3
BBO497BBS075	4
BBO500BBJ471	3
BBO507BBL114	3
BBO516BBJ818	1
BBO544BBN539	2
BBO544BBP338	2
BBO548BBO339	3
BBO568BBI926	3
BBO569BBP203	3
BBO581BBK833	3
BBO587BBO227	3
BBO636BBE066	5
BBO720BBR131	3
BBO751BBN964	3
BBO757BBI216	2
BBO766BBN912	3
BBO781BBP355	3
BBO817BBFEM66	3
BBO894BBG475	2
BBO894BBS232	2
BBP072BBN658	2
BBP084BBK603	9
BBP084BBP241	5
BBP088BBG313	3
BBP107BBL974	3
BBP124BBI480	3
BBP152BBT241	2
BBP158BBR666	3
BBP159BBN973	4
BBP159BBP368	6
BBP164BBS283	5
BBP171BBP607	3
BBP172BBR246	9
BBP180BBG721	4
BBP201BBN826	3
BBP208BBFEM42	3
BBP215BBS181	3
BBP219BBR642	5
BBP226BBFEM49	3
BBP238BBP322	3
BBP243BBX609	2
BBP250BBP331	2
BBP277BBS932	2
BBP302BBFEM4	3
BBP305BBR970	3
BBP312BBL695	3
BBP319BBO765	3
BBP325BBR662	5
BBP330BBR635	3
BBP332BBF039	3
BBP337BBP655	3
BBP364BBR495	2
BBP392BBR156	3
BBP422BBR628	4
BBP444BBR564	3
BBP470BBP592	13
BBP470BBP716	19
BBP493BBR291	2
BBP495BBI309	3
BBP513BBR853	3
BBP546BBFEM330	3
BBP547BBS484	3
BBP555BBP489	3
BBP556BBO809	4
BBP556BBR926	4
BBP558BBS344	3
BBP569BBS058	3
BBP590BB293	3
BBP646BBO330	3
BBP658BBP548	3
BBP667BBR732	2
BBP713BBFEM193	3
BBP718BBP202	3
BBP731BBP377	5
BBP734BBP425	3
BBP825BBP185	3
BBP827BBX394	2
BBP833BBR477	3
BBP885BBP274	2
BBP885BBP496	2
BBP924BBR265	3
BBP972BBH837	3
BBP975BBE492	2
BBP976BBM940	3
BBR069BBS072	3
BBR071BBP716	12
BBR073BBP989	3
BBR125BBR860	3
BBR128BBR537	2
BBR181BBP428	3
BBR253BBI233	2
BBR284BBR078	6
BBR284BBS434	6
BBR346BBR283	2
BBR349BBN474	6
BBR370BBS834	2
BBR427BBJ256	16
BBR488BBO066	3
BBR512BBT547	2
BBR534BBR713	3
BBR565BBR116	4
BBR566BBT174	2
BBR577BBR924	3
BBR632BBT898	2
BBR638BBS012	3
BBR650BBR579	3
BBR669BBM961	3
BBR711BBS081	3
BBR739BBI431	2
BBR750BBS126	3
BBR830BBI783	2
BBR859BBFEM195	3
BBR912BBI937	6
BBR935BBT022	2
BBR939BBS280	2
BBR941BBS924	2
BBR982BBS829	2
BBS005BBS096	4
BBS010BBS016	4
BBS037BBFEM9	3
BBS080BBL731	2
BBS085BBR250	3
BBS094BBS739	2
BBS144BBS092	2
BBS151BBS075	5
BBS183BBJ256	8
BBS263BBP356	4
BBS326BBR708	3
BBS364BBS437	3
BBS366BBR402	4
BBS391BBR858	5
BBS394BBP155	4
BBS394BBR348	8
BBS429BBS283	9
BBS429BBS478	5
BBS464BBN714	2
BBS467BBS270	4
BBS479BBG329	4
BBS512BBR074	2
BBS698BBP488	2
BBS749BBN474	6
BBT140BBR835	2
BBT351BBR661	2
BBT877BBH853	2
BBT891BBI984	1
BBU905BBU083	2
BBX395BBP517	4
BBX603BBN571	2
BBX605BBR662	4
BBX607BBH091	4
BBX612BBX611	2
BBX613BBH743	2
BSS240969BSS415767	11
BSS240969BSS529918	15
BSS240969BSS529923	26
BSS240969BSS590539	15
BSS241266BSS284297	4
BSS241266BSS284298	37
BSS241266BSS590537	10
BSS241268BSS417396	3
BSS241273BSS528444	15
BSS241273BSS539480	9
BSS241273BSS590659	18
BSS241280BSS528404	5
BSS241286BSS529937	16
BSS241286BSS539500	20
BSS241286BSS540499	20
BSS241287BSS528408	3
BSS241289BSTE25984	7
BSS241293BSS528409	11
BSS241293BSS528410	58
BSS241294BSS528409	9
BSS241294BSS539495	17
BSS242059BSS528445	7
BSS284291BSS528442	9
BSS284291BSS539484	6
BSS415854BSS528440	10
BSS415855BSS528444	6
BSS415857BSS415858	3
BSS415860BSS284292	3
BSS415862BSS415859	3
BSS417383BSTE25984	9
BSS417385BSS528403	16
BSS417386BSS503637	3
BSS417389BSS528404	5
BSS417390BSS503634	14
BSS417391BSS528403	16
BSS417392BSS528401	2
BSS417393BSS528410	16
BSS417394BSS528406	14
BSS417399BSS284298	73
BSS417399BSS528440	50
BSS417399BSS590553	38
BSS417399BSS679549	16
BSS417399BSS737926	16
BSS417400BSS417200	5
BSS417400BSS539481	19
BSS503633BSS503634	11
BSS503638BSS528405	12
BSS503639BSS503635	5
BSS503641BSS503635	7
BSS503651BSS528402	13
BSS503651BSS540737	13
BSS503651BSS590665	35
BSS503651BSS644683	11
BSS503662BSS540700	12
BSS503699BSS529951	3
BSS528412BSS503636	3
BSS528432BSS529981	4
BSS528448BSS528445	5
BSS528855BSS529919	4
BSS528871BSS284298	11
BSS528877BSS529479	3
BSS529303BSS540658	3
BSS529304BSS539496	4
BSS529350BSS539497	2
BSS529369BSS529958	6
BSS529454BSFRED	3
BSS529472BSS540983	9
BSS529472BSS590536	25
BSS529489BSS539500	16
BSS529489BSS540672	16
BSS529491BSS528410	35
BSS529491BSS529931	26
BSS529492BSS529913	7
BSS529492BSS540889	14
BSS529493BSS529910	10
BSS529493BSS529962	6
BSS529495BSS529954	14
BSS529914BSS529911	11
BSS529930BSS540459	8
BSS529935BSS529976	6
BSS529936BSS529932	3
BSS529961BSS529911	18
BSS529961BSS540890	6
BSS529968BSS528403	32
BSS529969BSS503634	18
BSS529969BSS590599	4
BSS529971BSS529959	7
BSS529971BSS539498	6
BSS529972BSS529956	8
BSS529977BSS529478	6
BSS529977BSS540733	6
BSS529979BSS529956	8
BSS539469BSS528442	6
BSS539470BSS590544	4
BSS539478BSS539481	8
BSS539479BSS540459	6
BSS539486BSS540743	6
BSS539488BSS447732	8
BSS539488BSS529978	5
BSS539488BSS704250	8
BSS539490BSS529480	3
BSS539492BSS529931	11
BSS539499BSS529958	8
BSS540408BSS679514	4
BSS540416BSS528406	12
BSS540429BSS284298	26
BSS540429BSS590658	7
BSS540436BSS529970	4
BSS540461BSS540460	4
BSS540500BSS539494	7
BSS540558BSS590665	19
BSS540558BSS590668	7
BSS540586BSS540900	4
BSS540616BSS529937	6
BSS540749BSS503634	25
BSS540749BSS590665	17
BSS540814BSS590540	10
BSS540814BSS678050	9
BSS540814BSS704215	9
BSS540854BSS540743	13
BSS540854BSS540894	7
BSS540855BSTE25984	9
BSS540891BSS540499	6
BSS540893BSS540672	8
BSS540896BSS540946	7
BSS540915BSS540977	6
BSS540936BSS590576	3
BSS540960BSS540890	8
BSS540960BSS590581	8
BSS540966BSS540889	8
BSS540974BSS590669	4
BSS540997BSS540849	3
BSS541000BSS539481	29
BSS541000BSS590566	10
BSS541000BSS737929	9
BSS590538BSS590535	3
BSS590542BSS590536	11
BSS590543BSS678057	6
BSS590545BSS590564	23
BSS590546BSS590659	8
BSS590551BSS590547	7
BSS590552BSS590541	4
BSS590555BSS529910	6
BSS590556BSS590557	2
BSS590558BSS737411	3
BSS590560BSS529336	8
BSS590561BSS678057	5
BSS590565BSS590657	3
BSS590569BSS590567	7
BSS590578BSS590664	5
BSS590591BSS529336	8
BSS590699BSS679220	6
BSS644611BSS528406	14
BSS644627BSS678068	2
BSS644664BSS679515	4
BSS644687BSS679516	4
BSS644766BSS677691	3
BSS645205BSS678065	3
BSS645284BSS678044	6
BSS645284BSS679220	12
BSS645286BSS645283	1
BSS677657BSS677652	3
BSS677660BSS737917	3
BSS677665BSS737195	3
BSS677666BSS737483	3
BSS677676BSS645103	5
BSS677676BSS737943	5
BSS677677BSS677679	3
BSS677678BSS679550	3
BSS677684BSS590547	12
BSS677684BSS704243	6
BSS677685BSS677686	6
BSS677685BSS704226	6
BSS677689BSS737989	3
BSS677693BSS704248	6
BSS677911BSS737173	3
BSS678067BSS539494	5
BSS678071BSS529911	11
BSS678078BSS529956	19
BSS678114BSS704237	3
BSS679201BSS528406	24
BSS679201BSS737990	6
BSS679206BSS704248	12
BSS679206BSS737973	6
BSS679217BSS704214	3
BSS679219BSS704213	3
BSS679261BSS704231	3
BSS679264BSS677694	3
BSS679328BSS679554	3
BSS679358BSS677692	3
BSS679438BSS737936	3
BSS679520BSS704228	3
BSS679537BSS678042	3
BSS679545BSS590567	6
BSS679560BSS529923	6
BSS679599BSS737409	3
BSS679608BSS737931	3
BSS679619BSS704245	2
BSS679628BSS528403	13
BSS679630BSS704230	3
BSS679689BSS737362	3
BSS704212BSS679267	6
BSS704212BSS737944	6
BSS704227BSS737198	2
BSS704229BSS590664	6
BSS704232BSS677688	3
BSS704233BSS540946	6
BSS704235BSS737412	2
BSS704238BSS704222	12
BSS704238BSS704240	6
BSS704239BSS704222	6
BSS704247BSS704246	6
BSS704252BSS737413	6
BSS704289BSS704219	3
BSS737178BSS733922	3
BSS737188BSS737937	3
BSS737224BSS678073	3
BSS737245BSS737456	3
BSS737390BSS737391	3
BSS737434BSS737998	3
BSS737804BSS679577	3
BSS737916BSS679230	3
BSS737934BSS737933	3
BSS737942BSS737946	3
BSS737948BSS737951	3
BSS737956BSS737908	3
BSS737980BSS704246	6
BSS737982BSS737413	6
BSS737999BSS737189	3
BSTJ03761BSS529917	3
BSTJ03762BSS540973	3
BSU92670BSS417398	6
BSU92670BSS528440	20
BSU92672BSS540977	15
BSU92672BSS679540	9
BTB1G9014BTB1L4652	24
BTB1G9052BTB1L4669	24
BTB1G9052BTBK04207	24
BTB1G9052BTBK40584	24
BTB1G9065BTB1L4653	12
BTB1G9065BTBK49328	60
BTB1G9076BTB1G9510	24
BTB1G9076BTB1G9553	104
BTB1G9088BTB1G9586	24
BTB1G9088BTB1P5293	48
BTB1G9088BTBK40567	48
BTB1G9111BTB1L4679	12
BTB1G9188BTB1G9534	18
BTB1G9203BTB1G9899	26
BTB1G9203BTB1L4659	52
BTB1G9203BTB1L4667	26
BTB1G9210BTBK49324	152
BTB1G9222BTB1G9301	3
BTB1G9289BTB1G9496	84
BTB1G9334BTB1G9530	12
BTB1G9403BTB1G9520	84
BTB1G9416BTBK49330	8
BTB1G9461BTB1P5864	30
BTB1G9463BTB1L4644	28
BTB1G9468BTB1G9674	36
BTB1G9468BTB1L4582	72
BTB1G9468BTB1P5108	180
BTB1G9470BTB1G9616	54
BTB1G9470BTB1L4593	81
BTB1G9471BTB1G9666	28
BTB1G9471BTB1L4660	42
BTB1G9476BTB1G9529	21
BTB1G9480BTB1G9676	15
BTB1G9480BTB1L4604	30
BTB1G9480BTBK40565	15
BTB1G9482BTB1L4580	30
BTB1G9486BTB1G9498	90
BTB1G9487BTB1G9511	234
BTB1G9490BTB1L4620	12
BTB1G9491BTB1G9672	116
BTB1G9492BTB1G9528	21
BTB1G9492BTB1L4674	21
BTB1G9493BTB1G9897	18
BTB1G9495BTB1G9685	12
BTB1G9501BTBK49190	75
BTB1G9506BTB1G9662	24
BTB1G9513BTBK49202	3
BTB1G9516BTB1L4648	12
BTB1G9521BTB1L4663	9
BTB1G9525BTB1G9524	38
BTB1G9525BTBF18661	95
BTB1G9527BTB1G9680	18
BTB1G9527BTB1L4678	18
BTB1G9532BTB1G9484	30
BTB1G9535BTB1G9679	4
BTB1G9538BTB1L4645	15
BTB1G9538BTBK49326	45
BTB1G9539BTBK04051	18
BTB1G9542BTB1G9898	6
BTB1G9543BTB1L4587	12
BTB1G9544BTB1G9545	12
BTB1G9546BTB1G9663	14
BTB1G9547BTB1G9466	54
BTB1G9547BTB1G9517	18
BTB1G9548BTB1L4602	108
BTB1G9549BTB1G9110	9
BTB1G9550BTBF18668	16
BTB1G9550BTBK40564	32
BTB1G9551BTB1G9678	6
BTB1G9552BTB1G9497	54
BTB1G9554BTB1G9670	6
BTB1G9556BTB1G9677	7
BTB1G9556BTBF18671	73
BTB1G9564BTB1L4662	3
BTB1G9636BTB1L4591	3
BTB1G9667BTB1G9664	18
BTB1G9669BTB1G9673	3
BTB1G9671BTB1G9553	39
BTB1G9671BTB1L4579	18
BTB1G9675BTB1G9682	24
BTB1G9683BTBK04207	9
BTB1G9683BTBK49329	9
BTB1G9688BTB1G9681	6
BTB1G9696BTBF18673	9
BTB1G9717BTB1L4655	3
BTB1G9804BTBF18615	182
BTB1G9834BTB1L4654	18
BTB1G9900BTB1G9668	6
BTB1G9977BTB1L4661	12
BTB1L4195BTB1L4672	12
BTB1L4195BTBK40563	12
BTB1L4214BTB1L4596	27
BTB1L4214BTB1L4658	27
BTB1L4221BTB1L4376	50
BTB1L4251BTBK40548	21
BTB1L4260BTB1L4646	9
BTB1L4343BTB1L4577	6
BTB1L4426BTB1G9533	30
BTB1L4564BTB1L4673	15
BTB1L4565BTB1L4638	24
BTB1L4565BTB1L4656	12
BTB1L4566BTB1L4620	18
BTB1L4568BTBK40527	19
BTB1L4571BTB1L4659	18
BTB1L4572BTB1L4638	12
BTB1L4574BTB1L4649	18
BTB1L4576BTB1L4668	48
BTB1L4578BTB1L4665	12
BTB1L4581BTB1G9664	36
BTB1L4584BTB1L4660	42
BTB1L4589BTB1G9819	15
BTB1L4601BTB1L4613	3
BTB1L4606BTBK04019	21
BTB1L4608BTB1G9033	3
BTB1L4610BTB1L4609	3
BTB1L4612BTB1L4605	7
BTB1L4629BTB1L4650	21
BTB1L4629BTBK40552	21
BTB1L4637BTB1G9893	6
BTB1L4639BTB1G9540	3
BTB1L4640BTB1L4631	36
BTB1L4647BTB1L4410	48
BTB1L4671BTB1L4666	3
BTB1L4677BTB1L4675	6
BTB1L4677BTBK40557	6
BTB1L4681BTBK40549	12
BTB1L4689BTB1L4580	12
BTB1L4694BTB1L4757	45
BTB1L4695BTBK40558	18
BTB1L4700BTB1P5298	6
BTB1L4701BTBK40618	27
BTB1L4701BTBK49227	27
BTB1L4736BTBF18615	126
BTB1L4800BTB1L4620	12
BTB1L4888BTB1P5848	9
BTB1L4897BTB1G9498	60
BTB1L4902BTB1L4594	9
BTB1L4923BTBK40586	45
BTB1L4972BTB1G9806	12
BTB1P5198BTB1V5198	6
BTB1P5200BTB1L4597	12
BTB1P5207BTBK40525	9
BTB1P5288BTBK40555	6
BTB1P5291BTB1L4643	27
BTB1P5294BTB1P5172	27
BTB1P5297BTB1P5841	12
BTB1P5300BTB1P5299	9
BTB1P5422BTBK40618	9
BTB1P5686BTB1P5681	12
BTB1P5697BTB1L4592	27
BTB1P5823BTB1P5868	6
BTB1P5823BTB1P5869	6
BTB1P5849BTB1L4668	9
BTB1P5849BTB1P5848	3
BTB1P5852BTB1P5302	3
BTB1P5857BTBF18671	31
BTB1P5875BTB1P5865	2
BTB1P5972BTB1V5467	14
BTB1P5972BTB2X3073	15
BTB1P5975BTB1V5560	98
BTB1P5976BTB2X3066	7
BTB1P5982BTB1P5986	20
BTB1P5984BTB1P5992	10
BTB1P5984BTB2X3496	11
BTB1P5989BTB1V5374	3
BTB1V5052BTB2X3067	36
BTB1V5072BTB2X3936	24
BTB1V5072BTB2X4929	6
BTB1V5078BTB2V8705	6
BTB1V5078BTB2V8994	6
BTB1V5369BTB1P5977	23
BTB1V5370BTB1V5381	22
BTB1V5370BTB1V5482	11
BTB1V5370BTB2X3090	11
BTB1V5371BTB2F5648	5
BTB1V5377BTB1P5987	2
BTB1V5378BTB1V5597	11
BTB1V5378BTB2V8308	45
BTB1V5378BTB2X3083	15
BTB1V5387BTB1V5376	15
BTB1V5387BTB2F5444	38
BTB1V5391BTB1V5465	14
BTB1V5398BTB1V5385	7
BTB1V5398BTB1V5482	7
BTB1V5468BTB2X3061	3
BTB1V5473BTB1V5393	3
BTB1V5474BTB1V5593	48
BTB1V5474BTB2V8712	54
BTB1V5474BTB2X3716	108
BTB1V5474BTB2X4307	36
BTB1V5476BTB1V5481	2
BTB1V5477BTB1V5464	6
BTB1V5477BTB1V5497	9
BTB1V5477BTB2X3652	9
BTB1V5478BTB1V5567	2
BTB1V5478BTB2X3062	6
BTB1V5486BTB1P5990	4
BTB1V5533BTB1V5542	136
BTB1V5533BTB2X3099	62
BTB1V5533BTB2X3623	75
BTB1V5534BTB2X3068	21
BTB1V5535BTB1V5542	33
BTB1V5536BTB1V5540	5
BTB1V5537BTB2V8469	6
BTB1V5538BTB2X3077	22
BTB1V5538BTB2X3082	11
BTB1V5538BTB2X4193	11
BTB1V5539BTB1V5593	7
BTB1V5541BTB1V5553	8
BTB1V5541BTB2V8312	33
BTB1V5544BTB1V5562	2
BTB1V5545BTB1V5485	13
BTB1V5545BTB1V5566	10
BTB1V5545BTB2X3069	39
BTB1V5546BTB1V5564	3
BTB1V5547BTB1V5563	2
BTB1V5551BTB1V5570	2
BTB1V5554BTB1P5993	13
BTB1V5554BTB1V5569	6
BTB1V5555BTB1V5490	42
BTB1V5555BTB1V5568	8
BTB1V5556BTB1V5580	6
BTB1V5557BTB1V5574	7
BTB1V5557BTB2F5325	6
BTB1V5558BTB1V5571	15
BTB1V5558BTB2V8439	9
BTB1V5565BTB1V5590	2
BTB1V5572BTB1V5587	2
BTB1V5576BTB1V5589	5
BTB1V5577BTB1V5559	4
BTB1V5577BTB2X3077	10
BTB1V5579BTB1P5977	9
BTB1V5582BTB1V5581	14
BTB1V5582BTB2X3246	126
BTB1V5582BTB2X3328	36
BTB1V5582BTB2X4927	72
BTB1V5583BTB1V5549	6
BTB1V5585BTB1V5394	1
BTB1V5586BTB1P5985	8
BTB1V5588BTB1V5561	9
BTB1V5591BTB1V5386	17
BTB1V5591BTB2X3078	5
BTB1V5592BTB1V5388	3
BTB1V5592BTB1V5465	3
BTB1V5594BTB1V5381	34
BTB1V5594BTB1V5388	75
BTB1V5594BTB1V5485	17
BTB1V5594BTB2X3614	51
BTB1V5594BTB2X4920	57
BTB1V5600BTB1P5993	4
BTB2A7682BTB2X3851	9
BTB2F5304BTB1V5388	57
BTB2F5366BTB2F5581	7
BTB2F5368BTB2X3075	3
BTB2F5443BTB2X3096	14
BTB2F5449BTB2X3079	3
BTB2F5618BTB2X3097	3
BTB2F5658BTB2X3036	6
BTB2F5658BTB2X3409	18
BTB2V8004BTB2F5444	39
BTB2V8004BTB2V8789	18
BTB2V8004BTB2X3803	18
BTB2V8028BTB1V5386	24
BTB2V8028BTB2V8621	7
BTB2V8028BTB2X4997	7
BTB2V8124BTB2X3490	7
BTB2V8128BTB2V8308	9
BTB2V8433BTB2X3076	6
BTB2V8436BTB1P5985	75
BTB2V8436BTB1V5560	104
BTB2V8436BTB2X3047	40
BTB2V8436BTB2X4250	40
BTB2V8446BTB2X3080	5
BTB2V8462BTB1V5549	7
BTB2V8465BTB1V5574	25
BTB2V8465BTB2F5325	24
BTB2V8471BTB1V5563	6
BTB2V8479BTB2V8026	60
BTB2V8479BTB2V8715	15
BTB2V8479BTB2X3006	45
BTB2V8495BTB2V8709	9
BTB2V8623BTB2X4959	3
BTB2V8645BTB2X7145	10
BTB2V8653BTB2X4956	18
BTB2V8683BTB2X4977	6
BTB2V8683BTB2X7829	6
BTB2V8702BTB2V8703	3
BTB2V8706BTB2V8713	40
BTB2V8706BTB2X4036	20
BTB2V8706BTB2X4927	40
BTB2V8771BTB2X7280	3
BTB2V8779BTB2X7085	9
BTB2V8780BTB2X4346	6
BTB2V8788BTB2V8789	6
BTB2V8790BTB2V8026	24
BTB2V8790BTB2X4675	6
BTB2V8792BTB2X4036	18
BTB2V8794BTB2X4995	6
BTB2V8796BTB2V8710	9
BTB2V8796BTB2X4920	30
BTB2V8797BTB2X3409	9
BTB2V8799BTB2X3622	12
BTB2V8800BTB2X4197	3
BTB2V8803BTB2X3624	24
BTB2V8803BTB2X7616	6
BTB2V8806BTB2V8493	6
BTB2V8807BTB2X3469	6
BTB2V8819BTB2X7033	6
BTB2V8821BTB2V8648	6
BTB2V8825BTB2X7137	9
BTB2V8825BTB3Y6693	18
BTB2V8828BTB2X4925	6
BTB2V8832BTB2V8630	3
BTB2V8835BTB2X7149	3
BTB2V8837BTB2X4979	4
BTB2V8837BTB3Y5603	8
BTB2V8839BTB2X4983	3
BTB2V8840BTB2X7629	3
BTB2V8842BTB2X7085	30
BTB2V8842BTB3Y5733	20
BTB2V8845BTB2V8844	3
BTB2V8851BTB3Y5727	3
BTB2V8952BTB2X4855	4
BTB2V8952BTB2X7243	4
BTB2V8993BTB2V8668	9
BTB2V8993BTB2X3930	27
BTB2V8993BTB2X7309	9
BTB2V8993BTB3Y5735	9
BTB2X3020BTB1V5574	18
BTB2X3020BTB2X3948	12
BTB2X3021BTB2X3099	7
BTB2X3023BTB1V5386	20
BTB2X3026BTB2X3634	13
BTB2X3026BTB2X3939	39
BTB2X3027BTB2X3068	18
BTB2X3028BTB2F5444	39
BTB2X3028BTB2X3067	27
BTB2X3030BTB2X3246	56
BTB2X3030BTB2X4102	8
BTB2X3032BTB2X3033	3
BTB2X3035BTB2X3034	6
BTB2X3035BTB2X3651	18
BTB2X3038BTB2X3037	10
BTB2X3040BTB2V8712	33
BTB2X3040BTB2X3039	11
BTB2X3042BTB2X3041	6
BTB2X3045BTB2X3043	3
BTB2X3048BTB2X3047	6
BTB2X3049BTB1V5560	105
BTB2X3049BTB2X3046	21
BTB2X3049BTB2X3546	42
BTB2X3064BTB2X3065	3
BTB2X3071BTB2X3069	9
BTB2X3072BTB2F5301	6
BTB2X3072BTB2X3070	6
BTB2X3074BTB1V5393	9
BTB2X3074BTB1V5571	33
BTB2X3081BTB1V5051	12
BTB2X3081BTB1V5492	14
BTB2X3081BTB2X3931	17
BTB2X3085BTB2X3084	3
BTB2X3086BTB1P5986	34
BTB2X3086BTB2X3037	34
BTB2X3087BTB2X3499	12
BTB2X3087BTB2X3653	6
BTB2X3091BTB2X3089	3
BTB2X3092BTB1V5385	3
BTB2X3095BTB2X3094	3
BTB2X3098BTB2X3093	30
BTB2X3100BTB1V5571	15
BTB2X3119BTB2X3096	20
BTB2X3119BTB2X3936	40
BTB2X3125BTB2X3630	3
BTB2X3149BTB2X3656	6
BTB2X3193BTB2V8707	6
BTB2X3215BTB2X3703	27
BTB2X3215BTB2X3716	54
BTB2X3265BTB2X3499	22
BTB2X3265BTB2X3633	22
BTB2X3265BTB2X4598	22
BTB2X3315BTB2V8717	6
BTB2X3315BTB2X3663	6
BTB2X3342BTB2X3702	12
BTB2X3350BTB2X3328	12
BTB2X3350BTB2X3622	24
BTB2X3357BTB2X3631	3
BTB2X3438BTB1P5985	19
BTB2X3443BTB2X3409	36
BTB2X3443BTB2X3639	24
BTB2X3443BTB2X3703	36
BTB2X3476BTB2V8026	24
BTB2X3476BTB2X3641	12
BTB2X3491BTB2X3494	3
BTB2X3492BTB1V5376	20
BTB2X3492BTB1V5490	40
BTB2X3492BTB2X3716	72
BTB2X3495BTB1P5986	20
BTB2X3495BTB2X3716	36
BTB2X3498BTB2X3090	10
BTB2X3498BTB2X3497	10
BTB2X3498BTB2X3614	30
BTB2X3500BTB2V8434	8
BTB2X3608BTB2X3656	6
BTB2X3619BTB1V5080	12
BTB2X3621BTB2F5444	26
BTB2X3621BTB2X3931	14
BTB2X3632BTB2V8493	14
BTB2X3632BTB2X3633	14
BTB2X3640BTB2X3642	6
BTB2X3643BTB2X3644	3
BTB2X3654BTB2X3655	6
BTB2X3682BTB2X3864	3
BTB2X3683BTB2V8704	3
BTB2X3686BTB2X3641	12
BTB2X3690BTB2X3925	3
BTB2X3691BTB2V8901	6
BTB2X3701BTB2X3524	3
BTB2X3802BTB2X3068	9
BTB2X3831BTB1V5574	13
BTB2X3854BTB2X3651	42
BTB2X3854BTB2X3818	14
BTB2X3854BTB2X4598	28
BTB2X3854BTB2X5000	28
BTB2X3857BTB1P5985	59
BTB2X3857BTB2X4932	16
BTB2X3857BTB2X4934	32
BTB2X3857BTB2X4991	32
BTB2X3857BTB2X7837	32
BTB2X3862BTB2V8716	3
BTB2X3888BTB2X4598	6
BTB2X3894BTB1V5542	52
BTB2X3894BTB2X3623	30
BTB2X3895BTB2X3022	12
BTB2X3896BTB1P5977	16
BTB2X3897BTB1V5580	27
BTB2X3897BTB2V8798	10
BTB2X3899BTB2X3622	68
BTB2X3899BTB2X3939	51
BTB2X3899BTB2X7063	17
BTB2X3899BTB2X7638	34
BTB2X3924BTB2X3923	6
BTB2X3924BTB2X3928	36
BTB2X3926BTB2X3927	6
BTB2X3929BTB2X3928	18
BTB2X3932BTB2A7698	6
BTB2X3933BTB2V8805	12
BTB2X3933BTB2X3930	18
BTB2X3937BTB2X3615	3
BTB2X3938BTB2X3936	12
BTB2X3938BTB2X4123	3
BTB2X3941BTB2X4250	6
BTB2X3943BTB2A7698	20
BTB2X3943BTB2X3806	10
BTB2X3943BTB2X7174	10
BTB2X3945BTB2X3946	3
BTB2X3949BTB2V8312	18
BTB2X3950BTB2V8711	12
BTB2X3951BTB1V5080	30
BTB2X3951BTB2V8824	60
BTB2X3951BTB2X4119	15
BTB2X3954BTB2X3641	14
BTB2X3955BTB2X3935	12
BTB2X3960BTB2X3025	36
BTB2X3960BTB2X3655	24
BTB2X4023BTB2F5325	18
BTB2X4023BTB2X3803	12
BTB2X4031BTB2X4061	3
BTB2X4037BTB2V8802	48
BTB2X4037BTB2X3206	48
BTB2X4037BTB2X3622	96
BTB2X4110BTB2X3940	3
BTB2X4112BTB2X4036	6
BTB2X4133BTB2X4845	3
BTB2X4190BTB2X4305	6
BTB2X4218BTB1V5542	30
BTB2X4218BTB2V8804	6
BTB2X4218BTB2X3944	6
BTB2X4223BTB2X3942	3
BTB2X4266BTB2V8708	3
BTB2X4331BTB2V8820	9
BTB2X4331BTB2X4207	12
BTB2X4331BTB2X4925	18
BTB2X4331BTB2X4981	9
BTB2X4355BTB2X3700	3
BTB2X4358BTB2X3934	6
BTB2X4362BTB2X4034	12
BTB2X4362BTB2X4933	12
BTB2X4362BTB3Y5802	24
BTB2X4378BTB2V8707	6
BTB2X4382BTB2X4305	6
BTB2X4382BTB2X7334	6
BTB2X4426BTB2X4433	12
BTB2X4426BTB2X4938	12
BTB2X4426BTB3Y5755	12
BTB2X4454BTB2V8701	9
BTB2X4454BTB2X3246	63
BTB2X4455BTB2V8795	12
BTB2X4455BTB2X4551	6
BTB2X4466BTB2X3093	36
BTB2X4466BTB2X3935	24
BTB2X4466BTB2X4418	12
BTB2X4541BTB2X7140	3
BTB2X4599BTB2V8667	9
BTB2X4599BTB2X4346	18
BTB2X4599BTB2X4925	18
BTB2X4617BTB2X4934	18
BTB2X4617BTB2X4968	18
BTB2X4617BTB2X4991	18
BTB2X4622BTB3Y6016	12
BTB2X4627BTB2X4928	8
BTB2X4802BTB2X4893	6
BTB2X4825BTB2X4930	3
BTB2X4839BTB2X3930	18
BTB2X4839BTB2X4849	12
BTB2X4839BTB2X4960	24
BTB2X4843BTB2X4960	24
BTB2X4853BTB2V8841	16
BTB2X4853BTB2X7001	8
BTB2X4890BTB2X3037	27
BTB2X4890BTB2X7402	16
BTB2X4895BTB2X4936	18
BTB2X4895BTB2X7324	9
BTB2X4896BTB2V8804	7
BTB2X4896BTB2X4969	21
BTB2X4897BTB2X4949	4
BTB2X4898BTB2X3803	20
BTB2X4898BTB2X4923	10
BTB2X4899BTB2X3922	6
BTB2X4900BTB2V8711	20
BTB2X4900BTB2X7121	30
BTB2X4900BTB3Y6517	20
BTB2X4901BTB2V8973	21
BTB2X4901BTB2X3927	14
BTB2X4901BTB3Y5604	7
BTB2X4922BTB2X4928	8
BTB2X4924BTB2V8805	12
BTB2X4924BTB2X4024	6
BTB2X4926BTB2V8834	6
BTB2X4926BTB2X3025	18
BTB2X4935BTB2X4937	3
BTB2X4950BTB2X7454	4
BTB2X4951BTB2X4984	3
BTB2X4952BTB2X7214	9
BTB2X4952BTB2X7844	9
BTB2X4953BTB2X3246	91
BTB2X4953BTB2X5000	26
BTB2X4954BTB2X4984	6
BTB2X4955BTB2V8795	6
BTB2X4955BTB2X7334	6
BTB2X4961BTB2X7338	3
BTB2X4962BTB2X4964	13
BTB2X4962BTB2X7835	13
BTB2X4963BTB2V8789	14
BTB2X4963BTB2X4965	7
BTB2X4967BTB2X7054	10
BTB2X4970BTB2X4971	10
BTB2X4970BTB2X7841	20
BTB2X4972BTB2X4973	3
BTB2X4974BTB2V8824	24
BTB2X4974BTB2X4976	6
BTB2X4974BTB2X4999	6
BTB2X4978BTB2V8662	3
BTB2X4980BTB2V8709	9
BTB2X4982BTB2X7375	6
BTB2X4985BTB2V8818	18
BTB2X4987BTB2X4986	3
BTB2X4989BTB2X4990	6
BTB2X4989BTB2X7840	12
BTB2X4992BTB2X4993	6
BTB2X4994BTB2X7258	3
BTB2X4996BTB2X4675	3
BTB2X4998BTB2X7408	6
BTB2X7042BTB2X7309	9
BTB2X7042BTB2X7408	18
BTB2X7045BTB2X4957	3
BTB2X7046BTB2X4968	20
BTB2X7046BTB3Y5518	20
BTB2X7049BTB1V5098	3
BTB2X7052BTB2X7604	3
BTB2X7057BTB2V8829	6
BTB2X7057BTB3Y5721	6
BTB2X7089BTB2V8833	3
BTB2X7097BTB2V8713	40
BTB2X7097BTB2X7058	10
BTB2X7109BTB3Y5730	6
BTB2X7110BTB2X7187	6
BTB2X7148BTB2X4993	6
BTB2X7148BTB2X7069	3
BTB2X7152BTB2X7623	7
BTB2X7152BTB2X7837	14
BTB2X7158BTB2X4988	3
BTB2X7177BTB2V8774	3
BTB2X7185BTB2X4943	3
BTB2X7195BTB2V8659	10
BTB2X7195BTB2V8841	20
BTB2X7199BTB2V8805	6
BTB2X7221BTB2X7311	6
BTB2X7262BTB2X4966	3
BTB2X7273BTB2X3651	9
BTB2X7273BTB3Y5874	3
BTB2X7304BTB2X4931	6
BTB2X7322BTB2X4849	6
BTB2X7339BTB2V8901	6
BTB2X7354BTB2X3939	21
BTB2X7354BTB2X7104	7
BTB2X7357BTB2V8830	3
BTB2X7358BTB2X7638	6
BTB2X7372BTB2V8713	12
BTB2X7373BTB2V8838	3
BTB2X7382BTB2X4938	3
BTB2X7401BTB2X4958	6
BTB2X7401BTB3Y5708	12
BTB2X7410BTB2V8679	9
BTB2X7410BTB2X4346	18
BTB2X7410BTB3Y5736	9
BTB2X7411BTB2V8836	3
BTB2X7411BTB2X3930	9
BTB2X7426BTB2X4975	7
BTB2X7426BTB3Y6090	14
BTB2X7438BTB2X7415	6
BTB2X7441BTB2X4927	24
BTB2X7441BTB2X7615	6
BTB2X7449BTB2V8843	3
BTB2X7453BTB2X7452	3
BTB2X7533BTB2X7090	9
BTB2X7548BTB2X4598	8
BTB2X7550BTB2V8973	18
BTB2X7567BTB2X3928	72
BTB2X7590BTB3Y5729	7
BTB2X7608BTB2X7340	3
BTB2X7614BTB2V8626	3
BTB2X7626BTB2X7378	3
BTB2X7632BTB2X7563	3
BTB2X7642BTB2X3928	36
BTB2X7642BTB2X7375	12
BTB2X7651BTB2X4969	18
BTB2X7732BTB2V8026	24
BTB2X7817BTB3Y6041	7
BTB2X7822BTB2X7568	20
BTB2X7823BTB2X7843	12
BTB2X7826BTB2X7820	21
BTB2X7827BTB2X4925	6
BTB2X7828BTB2X7833	7
BTB2X7831BTB2X7830	6
BTB2X7834BTB2X7836	3
BTB2X7838BTB2X7839	7
BTB2X7842BTB2X7311	6
BTB2X7845BTB3Y5513	6
BTB2X7886BTB2X7885	6
BTB2X7889BTB2X7890	3
BTB2X7911BTB2X7832	9
BTB2X7958BTB3Y5748	7
BTB2X7969BTB2V8712	12
BTB3Y5606BTB2X7121	9
BTB3Y5607BTB3Y5504	9
BTB3Y5608BTB2X7149	3
BTB3Y5610BTB3Y5609	3
BTB3Y5720BTB3Y5719	14
BTB3Y5722BTB2X7556	3
BTB3Y5723BTB3Y5724	3
BTB3Y5725BTB3Y5726	7
BTB3Y5728BTB2V8972	4
BTB3Y5732BTB3Y5731	6
BTB3Y5734BTB2X4101	3
BTB3Y5820BTB3Y6701	6
BTB3Y5877BTB3Y5602	7
BTB3Y5984BTB3Y6650	6
BTB3Y6014BTB3Y5737	7
BTBF18270BTBF18637	12
BTBF18271BTBF18660	6
BTBF18315BTBF18612	12
BTBF18375BTBF18611	64
BTBF18457BTBF18410	9
BTBF18516BTBK04050	15
BTBF18588BTBF18973	50
BTBF18593BTBK04048	54
BTBF18597BTBY59773	32
BTBF18598BTB1G9102	18
BTBF18601BTBF18639	46
BTBF18601BTBK49351	46
BTBF18602BTBK04286	22
BTBF18603BTBF18672	36
BTBF18604BTBK04035	30
BTBF18606BTBK03889	6
BTBF18607BTBF18426	36
BTBF18609BTB1L4605	87
BTBF18609BTBF18926	259
BTBF18609BTBK04049	148
BTBF18614BTBK04078	132
BTBF18617BTBY59782	45
BTBF18618BTBK49314	9
BTBF18619BTBY59785	21
BTBF18621BTBF18668	12
BTBF18625BTBF18638	42
BTBF18628BTBF18644	2
BTBF18629BTBF18652	22
BTBF18634BTBF18655	35
BTBF18643BTBF18623	8
BTBF18645BTBK04080	24
BTBF18646BTBF18698	3
BTBF18647BTBK04057	12
BTBF18649BTBF18648	24
BTBF18662BTBK04053	18
BTBF18664BTBF18622	54
BTBF18669BTBK04284	3
BTBF18674BTBF18687	3
BTBF18695BTB1L4622	24
BTBF18695BTBY59807	160
BTBF18697BTBF18700	3
BTBF18699BTBF18410	9
BTBF18740BTBK49339	9
BTBF18800BTBF18663	36
BTBF18824BTBF18671	62
BTBF18824BTBK49328	30
BTBF18895BTBF18655	120
BTBF18928BTB1G9474	40
BTBF18928BTBK49192	24
BTBK03806BTBY59732	8
BTBK03872BTBK49172	3
BTBK03883BTBF18615	224
BTBK03883BTBK04068	48
BTBK03883BTBY59773	85
BTBK03947BTBF18675	60
BTBK03947BTBK04063	15
BTBK04002BTBK04074	9
BTBK04003BTBK04080	24
BTBK04005BTBK04028	8
BTBK04005BTBY60000	2
BTBK04009BTBK04050	14
BTBK04009BTBK04068	24
BTBK04015BTBF18661	65
BTBK04015BTBK04076	13
BTBK04018BTBK04047	16
BTBK04020BTBK04037	9
BTBK04021BTBY59750	49
BTBK04027BTBK04046	14
BTBK04027BTBK04075	28
BTBK04034BTBF18615	560
BTBK04034BTBK04067	80
BTBK04034BTBY59749	54
BTBK04039BTBK04038	3
BTBK04040BTBF18613	24
BTBK04040BTBY59907	6
BTBK04042BTBK04030	36
BTBK04055BTBK04019	21
BTBK04055BTBY59792	3
BTBK04056BTBK04012	6
BTBK04058BTBK04059	15
BTBK04058BTBY59807	100
BTBK04061BTBK04060	3
BTBK04065BTBY59747	40
BTBK04070BTBK04054	6
BTBK04071BTBK04026	36
BTBK04073BTBF18665	30
BTBK04073BTBK04048	135
BTBK04073BTBK04072	15
BTBK04096BTBF18339	28
BTBK04138BTB1G9105	32
BTBK04138BTBK04054	64
BTBK04138BTBK49310	288
BTBK04149BTBF18632	18
BTBK04153BTBY59732	48
BTBK04221BTBK04271	9
BTBK04273BTB1G9106	50
BTBK04273BTBY59907	25
BTBK04285BTBF18670	12
BTBK04287BTBK04030	72
BTBK40526BTB1L4595	9
BTBK40550BTB1L4838	3
BTBK40554BTBK40553	6
BTBK40556BTB1G9533	20
BTBK40559BTBK40560	12
BTBK40588BTBK40587	3
BTBK40676BTBK40585	9
BTBK40695BTB1P5195	36
BTBK49137BTBK04078	297
BTBK49137BTBY59785	189
BTBK49173BTBF18671	124
BTBK49174BTBF18426	48
BTBK49177BTB1G9466	54
BTBK49182BTBK49326	27
BTBK49183BTBK04096	28
BTBK49187BTBY59773	32
BTBK49191BTBK49200	6
BTBK49193BTBK49198	6
BTBK49195BTB1G9102	15
BTBK49195BTBK49196	30
BTBK49197BTBY59782	30
BTBK49199BTB1G9108	6
BTBK49315BTBK04262	3
BTBK49320BTB1G9221	6
BTBK49325BTBF18622	54
BTBK49331BTB1G9104	6
BTBK49333BTBF18668	12
BTBK49335BTB1G9610	9
BTBK49335BTBK04051	27
BTBK49337BTBK49336	3
BTBK49338BTBK49310	27
BTBK49352BTBK49353	3
BTBK49376BTB1L4603	12
BTBK49399BTB1G9536	30
BTBY59702BTBY59732	18
BTBY59703BTBY59750	19
BTBY59705BTBY59868	15
BTBY59707BTBY59755	22
BTBY59709BTBY59701	6
BTBY59710BTBK04029	21
BTBY59710BTBK04044	70
BTBY59714BTBY59782	60
BTBY59715BTBY59807	88
BTBY59716BTBY59723	147
BTBY59717BTBY59734	39
BTBY59719BTBK04035	20
BTBY59719BTBY59785	70
BTBY59733BTBY59783	24
BTBY59735BTBY59725	75
BTBY59735BTBY59788	16
BTBY59737BTBY59720	33
BTBY59740BTBY59718	18
BTBY59746BTBY59809	3
BTBY59752BTBY59792	5
BTBY59758BTBY59810	9
BTBY59762BTBY59761	14
BTBY59762BTBY59782	35
BTBY59764BTBY59783	16
BTBY59766BTBY59808	6
BTBY59768BTBY59767	6
BTBY59769BTBK04043	14
BTBY59771BTBY59747	16
BTBY59776BTBK04004	21
BTBY59776BTBY59790	7
BTBY59778BTBY59777	27
BTBY59779BTBY59763	21
BTBY59781BTBY59730	72
BTBY59784BTBY59704	28
BTBY59786BTBY59745	124
BTBY59787BTBY59736	10
BTBY59805BTBY59791	3
BTBY59812BTBY59744	31
BTBY59812BTBY59814	7
BTBY59837BTBY59834	3
BTBY59840BTB1G9107	33
BTBY59915BTBK04078	99
GT10093GT10098	3
GT10100GT9294	3
GT10104GT11276	12
GT10106GT10103	3
GT10108GT14168	3
GT10109GT6456	6
GT10113GT14264	6
GT10113GT4999	18
GT10117GT14034	6
GT10117GT2376	24
GT10125GT10778	6
GT10132GT10913	12
GT10138GT8168	6
GT10140GT8156	6
GT10142GT11121	12
GT10142GT11331	12
GT10143GT14815	3
GT10145GT8809	9
GT10189GT14551	3
GT10211GT14041	3
GT10370GT10122	3
GT10380GT9214	6
GT10385GT8219	6
GT10391GT13814	3
GT10412GT15014	3
GT10424GT14760	3
GT10479GT10264	3
GT10486GT10476	12
GT10578GT10577	6
GT10578GT12119	10
GT10668GT8407	6
GT1067GT1066	3
GT1068GT1070	8
GT10717GT10994	3
GT1071GT1399	18
GT1071GT6837	18
GT1073GT1072	3
GT10748GT14552	6
GT10748GT6396	12
GT1075GT882	9
GT10761GT10760	3
GT10771GT5976	24
GT10779GT10778	6
GT1077GT1076	3
GT10794GT13674	3
GT10841GT11158	3
GT10865GT13998	3
GT10876GT14719	3
GT10895GT10894	12
GT10896GT6347	9
GT10906GT12930	3
GT10920GT8872	9
GT10933GT3606	9
GT10934GT10941	12
GT10971GT11258	6
GT11030GT14918	3
GT11076GT14269	3
GT11081GT8639	6
GT11118GT14036	3
GT11145GT12261	3
GT11157GT10133	6
GT11195GT12859	3
GT11211GT11210	3
GT11236GT5497	3
GT11266GT11258	12
GT11266GT9339	12
GT11267GT10976	12
GT11278GT3374	6
GT11330GT10111	3
GT11394GT6349	12
GT11396GT15493	3
GT11432GT8219	6
GT11442GT11627	3
GT11513GT14092	3
GT11541GT12773	3
GT11565GT11564	6
GT11565GT12912	6
GT11567GT11566	6
GT11576GT11575	12
GT11621GT8809	9
GT11623GT11622	3
GT11624GT9552	3
GT11638GT11626	6
GT11640GT11820	5
GT11652GT8622	16
GT11721GT11720	3
GT11725GT11724	12
GT11727GT11726	3
GT11756GT9291	3
GT11759GT11758	3
GT11819GT10110	9
GT11832GT11821	12
GT11889GT11879	3
GT11920GT11919	6
GT11920GT14510	6
GT11922GT11921	3
GT11924GT11923	12
GT11926GT11925	5
GT11992GT11855	6
GT11992GT6349	24
GT11994GT11995	3
GT11996GT9034	6
GT12035GT8982	12
GT1208GT1231	3
GT1210GT10609	15
GT1210GT1958	30
GT1210GT467	30
GT1210GT5987	15
GT12112GT11566	6
GT12118GT10146	4
GT1211GT1212	12
GT12128GT12147	6
GT12142GT12176	6
GT12142GT14902	6
GT12144GT12143	12
GT12146GT2332	6
GT1214GT1226	18
GT1216GT1215	9
GT1217GT1209	6
GT1218GT1219	6
GT1218GT6241	6
GT1220GT435	3
GT1222GT1223	3
GT12233GT13830	3
GT1224GT1225	6
GT1224GT3031	18
GT1229GT1230	3
GT12318GT14903	3
GT1234GT2424	8
GT1234GT400	8
GT1234GT5258	16
GT1235GT1232	5
GT1235GT1368	10
GT1236GT1233	18
GT1236GT3210	12
GT1238GT1237	12
GT1238GT415	12
GT1239GT491	3
GT1240GT1241	3
GT12468GT14270	3
GT12475GT14828	3
GT12519GT7139	3
GT12826GT14128	3
GT12857GT14103	3
GT12862GT12147	6
GT12897GT14160	3
GT12899GT14146	3
GT12901GT10139	3
GT12902GT12322	3
GT12911GT11867	6
GT12915GT8639	6
GT12938GT10625	3
GT12939GT10114	6
GT12941GT8409	9
GT12943GT14512	3
GT1305GT2375	3
GT1306GT1929	24
GT1308GT1309	3
GT1340GT1339	9
GT1340GT2376	36
GT1342GT1343	9
GT1344GT1345	3
GT1346GT1347	16
GT1349GT1213	3
GT1361GT3034	12
GT13675GT6324	12
GT1370GT2910	3
GT13822GT7131	8
GT14000GT13999	3
GT14010GT14009	3
GT14038GT14037	2
GT14102GT7923	9
GT14119GT8148	9
GT14169GT14170	3
GT14178GT14177	2
GT14217GT10491	3
GT14218GT14540	3
GT1421GT1477	6
GT1422GT1423	6
GT1422GT1555	18
GT1424GT1425	2
GT14263GT14254	3
GT14265GT14266	3
GT14268GT14267	3
GT14272GT14271	3
GT1427GT1426	3
GT1428GT1429	15
GT14319GT14039	3
GT1431GT1547	3
GT14321GT14320	3
GT14323GT14322	3
GT14340GT14339	3
GT1434GT1479	3
GT14350GT13902	3
GT1435GT1475	3
GT14372GT14179	3
GT1437GT1436	6
GT1437GT2915	6
GT14396GT10537	6
GT14399GT8872	9
GT14400GT14397	3
GT14409GT12914	3
GT14450GT14720	3
GT14462GT14461	3
GT14472GT14471	3
GT14511GT14273	3
GT14532GT14526	3
GT14553GT6041	12
GT1461GT1462	3
GT1465GT1463	3
GT14714GT14712	3
GT14716GT14713	3
GT14718GT14717	3
GT14721GT10999	3
GT1476GT438	3
GT14793GT10907	3
GT14812GT14811	3
GT14814GT14813	3
GT1481GT1517	6
GT1481GT3089	18
GT14824GT10989	3
GT14827GT14826	3
GT14829GT14253	3
GT1482GT1516	12
GT14830GT11626	6
GT14832GT1952	15
GT14833GT14831	3
GT14850GT14849	3
GT14858GT2376	12
GT14866GT11785	3
GT14919GT14917	3
GT14927GT14928	3
GT14930GT14792	3
GT14931GT14929	3
GT14941GT14940	3
GT14951GT14968	3
GT14953GT14952	3
GT14955GT14954	3
GT14957GT14956	3
GT14967GT14966	3
GT14979GT15444	3
GT1499GT1350	33
GT1499GT1992	11
GT1499GT395	44
GT15013GT15012	3
GT15025GT460	18
GT15055GT15054	3
GT15089GT15088	3
GT15090GT11201	6
GT1548GT1549	3
GT1550GT1551	9
GT1550GT2302	18
GT1550GT5652	9
GT1556GT1555	9
GT1649GT645	6
GT1719GT3287	3
GT1763GT3033	3
GT1848GT1847	3
GT1851GT2383	18
GT1851GT7131	24
GT1890GT2294	8
GT1892GT1227	75
GT1892GT12924	15
GT1892GT7191	30
GT1895GT276	27
GT1895GT8898	9
GT1896GT3202	3
GT1897GT2761	6
GT1899GT1237	6
GT1902GT10124	18
GT1902GT1233	27
GT1905GT3039	3
GT1918GT324	3
GT1925GT2626	3
GT1927GT6091	6
GT1930GT2762	12
GT1938GT1433	12
GT1944GT256	56
GT1944GT8397	42
GT1949GT2216	18
GT1961GT1962	6
GT1964GT1516	36
GT1964GT6347	27
GT1993GT2332	6
GT2071GT6248	3
GT2077GT6706	3
GT2081GT6529	6
GT2081GT8800	6
GT2162GT1929	12
GT2178GT4976	6
GT2181GT1343	9
GT2210GT1924	3
GT2217GT1350	27
GT2217GT8377	18
GT2220GT3031	18
GT2220GT6273	6
GT2235GT6722	12
GT2235GT6978	6
GT2238GT5535	9
GT2241GT6526	3
GT2255GT5075	3
GT2259GT11121	6
GT2264GT1966	10
GT2288GT1341	6
GT2290GT2494	6
GT2291GT2292	2
GT2293GT648	15
GT2297GT1926	12
GT2298GT2296	6
GT2300GT2299	12
GT2300GT5376	6
GT2303GT1477	6
GT2338GT2821	12
GT2377GT1815	6
GT2378GT549	12
GT2381GT10147	30
GT2381GT2374	30
GT2381GT5976	60
GT2382GT2373	6
GT2382GT3615	12
GT2385GT1952	45
GT2385GT3518	9
GT2385GT8760	9
GT2416GT6041	36
GT2460GT5662	9
GT2467GT2107	9
GT2468GT6048	3
GT2473GT6327	5
GT2495GT1272	15
GT2495GT6875	30
GT2495GT8481	45
GT2497GT2499	6
GT2497GT6076	6
GT2498GT2496	6
GT2501GT8619	3
GT2513GT5695	3
GT2558GT549	12
GT2559GT3104	24
GT2594GT450	6
GT259GT314	6
GT259GT643	12
GT2627GT2631	6
GT2628GT2630	12
GT2629GT395	12
GT262GT1209	18
GT262GT434	6
GT2634GT1070	8
GT2635GT2636	15
GT2635GT6055	60
GT2637GT1958	6
GT2638GT2639	9
GT2674GT6049	3
GT2735GT5178	3
GT2760GT1954	12
GT2802GT5703	3
GT2803GT10124	12
GT2803GT11122	6
GT2834GT4859	9
GT2834GT5247	18
GT2837GT2299	12
GT2837GT6324	24
GT2869GT5310	18
GT2877GT1770	24
GT2877GT2900	24
GT2899GT2898	9
GT2899GT6613	9
GT2899GT8985	9
GT2901GT2902	3
GT2903GT2900	24
GT2903GT6468	12
GT2906GT2905	3
GT2907GT2908	9
GT2907GT5635	36
GT2907GT8407	18
GT2912GT2913	6
GT2912GT3508	6
GT2914GT2633	6
GT2916GT3102	3
GT2917GT3203	12
GT2935GT2494	6
GT2938GT6110	3
GT2950GT11331	18
GT2950GT5426	27
GT298GT2911	3
GT3026GT3025	11
GT3026GT3090	44
GT3026GT6509	11
GT3027GT3028	12
GT3030GT1888	3
GT3035GT3036	3
GT3037GT457	18
GT3038GT1368	12
GT3038GT6960	6
GT3040GT3041	24
GT3077GT11820	10
GT3077GT7301	6
GT3078GT1770	12
GT3091GT1516	36
GT3091GT3092	18
GT3093GT1341	4
GT3094GT2909	9
GT3094GT5258	18
GT3094GT7744	9
GT3097GT3095	3
GT3099GT12382	12
GT3099GT3100	24
GT3099GT8147	12
GT3103GT3101	3
GT3138GT3139	36
GT313GT2295	18
GT313GT468	9
[truncated: 3,202 more rows]

## Sheet: for pivot
IDmale	IDfemale	FIDMID	value_male	value_female	variable	population	pop_variable	FIDMID_variable
BBA259	BBS518	BBA259BBS518	12.8	18.2	mass	BBISLAISABEL	BBISLAISABEL_mass	BBA259BBS518mass
BBA259	BBS518	BBA259BBS518	195	209	ulna	BBISLAISABEL	BBISLAISABEL_ulna	BBA259BBS518ulna
BBA497	BBS078	BBA497BBS078	13.6	17.7	mass	BBISLAISABEL	BBISLAISABEL_mass	BBA497BBS078mass
BBA497	BBS078	BBA497BBS078	14.3	17.7	mass	BBISLAISABEL	BBISLAISABEL_mass	BBA497BBS078mass
BBA497	BBS078	BBA497BBS078	106	114	culmen	BBISLAISABEL	BBISLAISABEL_culmen	BBA497BBS078culmen
BBA497	BBS078	BBA497BBS078	193	219	ulna	BBISLAISABEL	BBISLAISABEL_ulna	BBA497BBS078ulna
BBA497	BBS078	BBA497BBS078	198	219	ulna	BBISLAISABEL	BBISLAISABEL_ulna	BBA497BBS078ulna
BBA566	BBP483	BBA566BBP483	12.5	17.7	mass	BBISLAISABEL	BBISLAISABEL_mass	BBA566BBP483mass
BBA566	BBP483	BBA566BBP483	117	113	culmen	BBISLAISABEL	BBISLAISABEL_culmen	BBA566BBP483culmen
BBA566	BBP483	BBA566BBP483	192	210	ulna	BBISLAISABEL	BBISLAISABEL_ulna	BBA566BBP483ulna
BBAPR3	BBT375	BBAPR3BBT375	11.8	16.3	mass	BBISLAISABEL	BBISLAISABEL_mass	BBAPR3BBT375mass
BBAPR3	BBT375	BBAPR3BBT375	195	210	ulna	BBISLAISABEL	BBISLAISABEL_ulna	BBAPR3BBT375ulna
BBB116	BBA747	BBB116BBA747	11.7	16.8	mass	BBISLAISABEL	BBISLAISABEL_mass	BBB116BBA747mass
BBB116	BBA747	BBB116BBA747	11.9	16.8	mass	BBISLAISABEL	BBISLAISABEL_mass	BBB116BBA747mass
BBB116	BBA747	BBB116BBA747	11.7	17.7	mass	BBISLAISABEL	BBISLAISABEL_mass	BBB116BBA747mass
BBB116	BBA747	BBB116BBA747	11.9	17.7	mass	BBISLAISABEL	BBISLAISABEL_mass	BBB116BBA747mass
BBB116	BBA747	BBB116BBA747	221	212	ulna	BBISLAISABEL	BBISLAISABEL_ulna	BBB116BBA747ulna
BBB116	BBA747	BBB116BBA747	203	212	ulna	BBISLAISABEL	BBISLAISABEL_ulna	BBB116BBA747ulna
BBB116	BBA747	BBB116BBA747	221	215	ulna	BBISLAISABEL	BBISLAISABEL_ulna	BBB116BBA747ulna
BBB116	BBA747	BBB116BBA747	203	215	ulna	BBISLAISABEL	BBISLAISABEL_ulna	BBB116BBA747ulna
BBB116	BBP356	BBB116BBP356	11.7	16.25	mass	BBISLAISABEL	BBISLAISABEL_mass	BBB116BBP356mass
BBB116	BBP356	BBB116BBP356	11.9	16.25	mass	BBISLAISABEL	BBISLAISABEL_mass	BBB116BBP356mass
BBB116	BBP356	BBB116BBP356	11.7	16.7	mass	BBISLAISABEL	BBISLAISABEL_mass	BBB116BBP356mass
BBB116	BBP356	BBB116BBP356	11.9	16.7	mass	BBISLAISABEL	BBISLAISABEL_mass	BBB116BBP356mass
BBB116	BBP356	BBB116BBP356	221	211	ulna	BBISLAISABEL	BBISLAISABEL_ulna	BBB116BBP356ulna
BBB116	BBP356	BBB116BBP356	203	211	ulna	BBISLAISABEL	BBISLAISABEL_ulna	BBB116BBP356ulna
BBB116	BBP356	BBB116BBP356	221	214	ulna	BBISLAISABEL	BBISLAISABEL_ulna	BBB116BBP356ulna
BBB116	BBP356	BBB116BBP356	203	214	ulna	BBISLAISABEL	BBISLAISABEL_ulna	BBB116BBP356ulna
BBB803	BBG336	BBB803BBG336	15.4	16.6	mass	BBISLAISABEL	BBISLAISABEL_mass	BBB803BBG336mass
BBB803	BBG336	BBB803BBG336	107	120	culmen	BBISLAISABEL	BBISLAISABEL_culmen	BBB803BBG336culmen
BBB803	BBG336	BBB803BBG336	198	214	ulna	BBISLAISABEL	BBISLAISABEL_ulna	BBB803BBG336ulna
BBB825	BBG734	BBB825BBG734	15.8	19	mass	BBISLAISABEL	BBISLAISABEL_mass	BBB825BBG734mass
BBB825	BBG734	BBB825BBG734	113	116	culmen	BBISLAISABEL	BBISLAISABEL_culmen	BBB825BBG734culmen
BBB825	BBG734	BBB825BBG734	201	208	ulna	BBISLAISABEL	BBISLAISABEL_ulna	BBB825BBG734ulna
BBB891	BBP606	BBB891BBP606	12.4	18.6	mass	BBISLAISABEL	BBISLAISABEL_mass	BBB891BBP606mass
BBB891	BBP606	BBB891BBP606	201	218	ulna	BBISLAISABEL	BBISLAISABEL_ulna	BBB891BBP606ulna
BBB925	BBN958	BBB925BBN958	14.2	16.5	mass	BBISLAISABEL	BBISLAISABEL_mass	BBB925BBN958mass
BBB925	BBN958	BBB925BBN958	107	115	culmen	BBISLAISABEL	BBISLAISABEL_culmen	BBB925BBN958culmen
BBB925	BBN958	BBB925BBN958	199	211	ulna	BBISLAISABEL	BBISLAISABEL_ulna	BBB925BBN958ulna
BBC015	BBJ406	BBC015BBJ406	12.2	15.9	mass	BBISLAISABEL	BBISLAISABEL_mass	BBC015BBJ406mass
BBC015	BBJ406	BBC015BBJ406	110	116	culmen	BBISLAISABEL	BBISLAISABEL_culmen	BBC015BBJ406culmen
BBC015	BBJ406	BBC015BBJ406	194	215	ulna	BBISLAISABEL	BBISLAISABEL_ulna	BBC015BBJ406ulna
BBC419	BBM317	BBC419BBM317	13.4	17.8	mass	BBISLAISABEL	BBISLAISABEL_mass	BBC419BBM317mass
BBC419	BBM317	BBC419BBM317	108	118	culmen	BBISLAISABEL	BBISLAISABEL_culmen	BBC419BBM317culmen
BBC419	BBM317	BBC419BBM317	202	223	ulna	BBISLAISABEL	BBISLAISABEL_ulna	BBC419BBM317ulna
BBC464	BBH922	BBC464BBH922	12.4	13.8	mass	BBISLAISABEL	BBISLAISABEL_mass	BBC464BBH922mass
BBC464	BBH922	BBC464BBH922	106	110	culmen	BBISLAISABEL	BBISLAISABEL_culmen	BBC464BBH922culmen
BBC464	BBH922	BBC464BBH922	193	210	ulna	BBISLAISABEL	BBISLAISABEL_ulna	BBC464BBH922ulna
BBC477	BBE297	BBC477BBE297	14.7	18	mass	BBISLAISABEL	BBISLAISABEL_mass	BBC477BBE297mass
BBC477	BBE297	BBC477BBE297	206	213	ulna	BBISLAISABEL	BBISLAISABEL_ulna	BBC477BBE297ulna
BBC529	BBR913	BBC529BBR913	14.9	18.5	mass	BBISLAISABEL	BBISLAISABEL_mass	BBC529BBR913mass
BBC529	BBR913	BBC529BBR913	107	116	culmen	BBISLAISABEL	BBISLAISABEL_culmen	BBC529BBR913culmen
BBC529	BBR913	BBC529BBR913	200	217	ulna	BBISLAISABEL	BBISLAISABEL_ulna	BBC529BBR913ulna
BBC548	BBP615	BBC548BBP615	13.5	16.9	mass	BBISLAISABEL	BBISLAISABEL_mass	BBC548BBP615mass
BBC548	BBP615	BBC548BBP615	110	113	culmen	BBISLAISABEL	BBISLAISABEL_culmen	BBC548BBP615culmen
BBC548	BBP615	BBC548BBP615	204	208	ulna	BBISLAISABEL	BBISLAISABEL_ulna	BBC548BBP615ulna
BBC598	BBI517	BBC598BBI517	12.8	18	mass	BBISLAISABEL	BBISLAISABEL_mass	BBC598BBI517mass
BBC598	BBI517	BBC598BBI517	199	216	ulna	BBISLAISABEL	BBISLAISABEL_ulna	BBC598BBI517ulna
BBC622	BBH792	BBC622BBH792	14.4	17.1	mass	BBISLAISABEL	BBISLAISABEL_mass	BBC622BBH792mass
BBC622	BBH792	BBC622BBH792	201	216	ulna	BBISLAISABEL	BBISLAISABEL_ulna	BBC622BBH792ulna
BBC623	BBJ712	BBC623BBJ712	13.2	16.8	mass	BBISLAISABEL	BBISLAISABEL_mass	BBC623BBJ712mass
BBC623	BBJ712	BBC623BBJ712	107	116	culmen	BBISLAISABEL	BBISLAISABEL_culmen	BBC623BBJ712culmen
BBC623	BBJ712	BBC623BBJ712	201	209	ulna	BBISLAISABEL	BBISLAISABEL_ulna	BBC623BBJ712ulna
BBE189	BBF835	BBE189BBF835	12.7	17.2	mass	BBISLAISABEL	BBISLAISABEL_mass	BBE189BBF835mass
BBE189	BBF835	BBE189BBF835	198	218	ulna	BBISLAISABEL	BBISLAISABEL_ulna	BBE189BBF835ulna
BBE437	BBJ945	BBE437BBJ945	12.1	15.7	mass	BBISLAISABEL	BBISLAISABEL_mass	BBE437BBJ945mass
BBE437	BBJ945	BBE437BBJ945	13	15.7	mass	BBISLAISABEL	BBISLAISABEL_mass	BBE437BBJ945mass
BBE437	BBJ945	BBE437BBJ945	194	211	ulna	BBISLAISABEL	BBISLAISABEL_ulna	BBE437BBJ945ulna
BBE437	BBJ945	BBE437BBJ945	195	211	ulna	BBISLAISABEL	BBISLAISABEL_ulna	BBE437BBJ945ulna
BBE437	BBR246	BBE437BBR246	12.1	17	mass	BBISLAISABEL	BBISLAISABEL_mass	BBE437BBR246mass
BBE437	BBR246	BBE437BBR246	13	17	mass	BBISLAISABEL	BBISLAISABEL_mass	BBE437BBR246mass
BBE437	BBR246	BBE437BBR246	12.1	17.8	mass	BBISLAISABEL	BBISLAISABEL_mass	BBE437BBR246mass
BBE437	BBR246	BBE437BBR246	13	17.8	mass	BBISLAISABEL	BBISLAISABEL_mass	BBE437BBR246mass
BBE437	BBR246	BBE437BBR246	194	222	ulna	BBISLAISABEL	BBISLAISABEL_ulna	BBE437BBR246ulna
BBE437	BBR246	BBE437BBR246	195	222	ulna	BBISLAISABEL	BBISLAISABEL_ulna	BBE437BBR246ulna
BBE437	BBR246	BBE437BBR246	194	219	ulna	BBISLAISABEL	BBISLAISABEL_ulna	BBE437BBR246ulna
BBE437	BBR246	BBE437BBR246	195	219	ulna	BBISLAISABEL	BBISLAISABEL_ulna	BBE437BBR246ulna
BBE454	BBP560	BBE454BBP560	13.3	16.9	mass	BBISLAISABEL	BBISLAISABEL_mass	BBE454BBP560mass
BBE454	BBP560	BBE454BBP560	105	114	culmen	BBISLAISABEL	BBISLAISABEL_culmen	BBE454BBP560culmen
BBE454	BBP560	BBE454BBP560	200	214	ulna	BBISLAISABEL	BBISLAISABEL_ulna	BBE454BBP560ulna
BBE892	BBP394	BBE892BBP394	14.8	18.7	mass	BBISLAISABEL	BBISLAISABEL_mass	BBE892BBP394mass
BBE892	BBP394	BBE892BBP394	13.4	18.7	mass	BBISLAISABEL	BBISLAISABEL_mass	BBE892BBP394mass
BBE892	BBP394	BBE892BBP394	200	206	ulna	BBISLAISABEL	BBISLAISABEL_ulna	BBE892BBP394ulna
BBE892	BBP394	BBE892BBP394	203	206	ulna	BBISLAISABEL	BBISLAISABEL_ulna	BBE892BBP394ulna
BBE965	BBG341	BBE965BBG341	14.5	17.2	mass	BBISLAISABEL	BBISLAISABEL_mass	BBE965BBG341mass
BBE965	BBG341	BBE965BBG341	14.3	17.2	mass	BBISLAISABEL	BBISLAISABEL_mass	BBE965BBG341mass
BBE965	BBG341	BBE965BBG341	112	111	culmen	BBISLAISABEL	BBISLAISABEL_culmen	BBE965BBG341culmen
BBE965	BBG341	BBE965BBG341	204	209	ulna	BBISLAISABEL	BBISLAISABEL_ulna	BBE965BBG341ulna
BBE965	BBG341	BBE965BBG341	213	209	ulna	BBISLAISABEL	BBISLAISABEL_ulna	BBE965BBG341ulna
BBE965	BBS735	BBE965BBS735	14.5	16.8	mass	BBISLAISABEL	BBISLAISABEL_mass	BBE965BBS735mass
BBE965	BBS735	BBE965BBS735	14.3	16.8	mass	BBISLAISABEL	BBISLAISABEL_mass	BBE965BBS735mass
BBE965	BBS735	BBE965BBS735	14.5	16.4	mass	BBISLAISABEL	BBISLAISABEL_mass	BBE965BBS735mass
BBE965	BBS735	BBE965BBS735	14.3	16.4	mass	BBISLAISABEL	BBISLAISABEL_mass	BBE965BBS735mass
BBE965	BBS735	BBE965BBS735	204	218	ulna	BBISLAISABEL	BBISLAISABEL_ulna	BBE965BBS735ulna
BBE965	BBS735	BBE965BBS735	213	218	ulna	BBISLAISABEL	BBISLAISABEL_ulna	BBE965BBS735ulna
BBE965	BBS735	BBE965BBS735	204	220	ulna	BBISLAISABEL	BBISLAISABEL_ulna	BBE965BBS735ulna
BBE965	BBS735	BBE965BBS735	213	220	ulna	BBISLAISABEL	BBISLAISABEL_ulna	BBE965BBS735ulna
BBF045	BBP899	BBF045BBP899	13.2	14.4	mass	BBISLAISABEL	BBISLAISABEL_mass	BBF045BBP899mass
BBF045	BBP899	BBF045BBP899	104	112	culmen	BBISLAISABEL	BBISLAISABEL_culmen	BBF045BBP899culmen
BBF045	BBP899	BBF045BBP899	199	212	ulna	BBISLAISABEL	BBISLAISABEL_ulna	BBF045BBP899ulna
BBF065	BBI311	BBF065BBI311	13.4	17.6	mass	BBISLAISABEL	BBISLAISABEL_mass	BBF065BBI311mass
BBF065	BBI311	BBF065BBI311	109	120	culmen	BBISLAISABEL	BBISLAISABEL_culmen	BBF065BBI311culmen
BBF065	BBI311	BBF065BBI311	200	216	ulna	BBISLAISABEL	BBISLAISABEL_ulna	BBF065BBI311ulna
BBF068	BBJ740	BBF068BBJ740	13.5	13.5	mass	BBISLAISABEL	BBISLAISABEL_mass	BBF068BBJ740mass
BBF068	BBJ740	BBF068BBJ740	108	119	culmen	BBISLAISABEL	BBISLAISABEL_culmen	BBF068BBJ740culmen
BBF068	BBJ740	BBF068BBJ740	199	218	ulna	BBISLAISABEL	BBISLAISABEL_ulna	BBF068BBJ740ulna
BBF077	BBK453	BBF077BBK453	12.5	17.2	mass	BBISLAISABEL	BBISLAISABEL_mass	BBF077BBK453mass
BBF077	BBK453	BBF077BBK453	109	116	culmen	BBISLAISABEL	BBISLAISABEL_culmen	BBF077BBK453culmen
BBF077	BBK453	BBF077BBK453	191	206	ulna	BBISLAISABEL	BBISLAISABEL_ulna	BBF077BBK453ulna
BBF083	BBN736	BBF083BBN736	11.7	17.7	mass	BBISLAISABEL	BBISLAISABEL_mass	BBF083BBN736mass
BBF083	BBN736	BBF083BBN736	11.7	18.5	mass	BBISLAISABEL	BBISLAISABEL_mass	BBF083BBN736mass
BBF083	BBN736	BBF083BBN736	106	117	culmen	BBISLAISABEL	BBISLAISABEL_culmen	BBF083BBN736culmen
BBF083	BBN736	BBF083BBN736	197	219	ulna	BBISLAISABEL	BBISLAISABEL_ulna	BBF083BBN736ulna
BBF083	BBN736	BBF083BBN736	220	219	ulna	BBISLAISABEL	BBISLAISABEL_ulna	BBF083BBN736ulna
BBF083	BBN736	BBF083BBN736	197	219	ulna	BBISLAISABEL	BBISLAISABEL_ulna	BBF083BBN736ulna
BBF083	BBN736	BBF083BBN736	220	219	ulna	BBISLAISABEL	BBISLAISABEL_ulna	BBF083BBN736ulna
BBF091	BBO798	BBF091BBO798	12	15.9	mass	BBISLAISABEL	BBISLAISABEL_mass	BBF091BBO798mass
BBF091	BBO798	BBF091BBO798	197	211	ulna	BBISLAISABEL	BBISLAISABEL_ulna	BBF091BBO798ulna
BBF102	BBL073	BBF102BBL073	13.2	16.6	mass	BBISLAISABEL	BBISLAISABEL_mass	BBF102BBL073mass
BBF102	BBL073	BBF102BBL073	14	16.6	mass	BBISLAISABEL	BBISLAISABEL_mass	BBF102BBL073mass
BBF102	BBL073	BBF102BBL073	13.2	17.7	mass	BBISLAISABEL	BBISLAISABEL_mass	BBF102BBL073mass
BBF102	BBL073	BBF102BBL073	14	17.7	mass	BBISLAISABEL	BBISLAISABEL_mass	BBF102BBL073mass
BBF102	BBL073	BBF102BBL073	108	111	culmen	BBISLAISABEL	BBISLAISABEL_culmen	BBF102BBL073culmen
BBF102	BBL073	BBF102BBL073	197	214	ulna	BBISLAISABEL	BBISLAISABEL_ulna	BBF102BBL073ulna
BBF102	BBL073	BBF102BBL073	196	214	ulna	BBISLAISABEL	BBISLAISABEL_ulna	BBF102BBL073ulna
BBF102	BBL073	BBF102BBL073	197	220	ulna	BBISLAISABEL	BBISLAISABEL_ulna	BBF102BBL073ulna
BBF102	BBL073	BBF102BBL073	196	220	ulna	BBISLAISABEL	BBISLAISABEL_ulna	BBF102BBL073ulna
BBF238	BBI609	BBF238BBI609	13.6	19.1	mass	BBISLAISABEL	BBISLAISABEL_mass	BBF238BBI609mass
BBF238	BBI609	BBF238BBI609	111	116	culmen	BBISLAISABEL	BBISLAISABEL_culmen	BBF238BBI609culmen
BBF238	BBI609	BBF238BBI609	200	220	ulna	BBISLAISABEL	BBISLAISABEL_ulna	BBF238BBI609ulna
BBF251	BBH091	BBF251BBH091	15.7	18.7	mass	BBISLAISABEL	BBISLAISABEL_mass	BBF251BBH091mass
BBF251	BBH091	BBF251BBH091	12.9	18.7	mass	BBISLAISABEL	BBISLAISABEL_mass	BBF251BBH091mass
BBF251	BBH091	BBF251BBH091	13.7	18.7	mass	BBISLAISABEL	BBISLAISABEL_mass	BBF251BBH091mass
BBF251	BBH091	BBF251BBH091	15.7	18.9	mass	BBISLAISABEL	BBISLAISABEL_mass	BBF251BBH091mass
BBF251	BBH091	BBF251BBH091	12.9	18.9	mass	BBISLAISABEL	BBISLAISABEL_mass	BBF251BBH091mass
BBF251	BBH091	BBF251BBH091	13.7	18.9	mass	BBISLAISABEL	BBISLAISABEL_mass	BBF251BBH091mass
BBF251	BBH091	BBF251BBH091	193	214	ulna	BBISLAISABEL	BBISLAISABEL_ulna	BBF251BBH091ulna
BBF251	BBH091	BBF251BBH091	202	214	ulna	BBISLAISABEL	BBISLAISABEL_ulna	BBF251BBH091ulna
BBF251	BBH091	BBF251BBH091	196	214	ulna	BBISLAISABEL	BBISLAISABEL_ulna	BBF251BBH091ulna
BBF251	BBH091	BBF251BBH091	193	212	ulna	BBISLAISABEL	BBISLAISABEL_ulna	BBF251BBH091ulna
BBF251	BBH091	BBF251BBH091	202	212	ulna	BBISLAISABEL	BBISLAISABEL_ulna	BBF251BBH091ulna
BBF251	BBH091	BBF251BBH091	196	212	ulna	BBISLAISABEL	BBISLAISABEL_ulna	BBF251BBH091ulna
BBF251	BBM475	BBF251BBM475	15.7	17	mass	BBISLAISABEL	BBISLAISABEL_mass	BBF251BBM475mass
BBF251	BBM475	BBF251BBM475	12.9	17	mass	BBISLAISABEL	BBISLAISABEL_mass	BBF251BBM475mass
BBF251	BBM475	BBF251BBM475	13.7	17	mass	BBISLAISABEL	BBISLAISABEL_mass	BBF251BBM475mass
BBF251	BBM475	BBF251BBM475	15.7	18.7	mass	BBISLAISABEL	BBISLAISABEL_mass	BBF251BBM475mass
BBF251	BBM475	BBF251BBM475	12.9	18.7	mass	BBISLAISABEL	BBISLAISABEL_mass	BBF251BBM475mass
BBF251	BBM475	BBF251BBM475	13.7	18.7	mass	BBISLAISABEL	BBISLAISABEL_mass	BBF251BBM475mass
BBF251	BBM475	BBF251BBM475	108	118	culmen	BBISLAISABEL	BBISLAISABEL_culmen	BBF251BBM475culmen
BBF251	BBM475	BBF251BBM475	193	213	ulna	BBISLAISABEL	BBISLAISABEL_ulna	BBF251BBM475ulna
BBF251	BBM475	BBF251BBM475	202	213	ulna	BBISLAISABEL	BBISLAISABEL_ulna	BBF251BBM475ulna
BBF251	BBM475	BBF251BBM475	196	213	ulna	BBISLAISABEL	BBISLAISABEL_ulna	BBF251BBM475ulna
BBF251	BBM475	BBF251BBM475	193	215	ulna	BBISLAISABEL	BBISLAISABEL_ulna	BBF251BBM475ulna
BBF251	BBM475	BBF251BBM475	202	215	ulna	BBISLAISABEL	BBISLAISABEL_ulna	BBF251BBM475ulna
BBF251	BBM475	BBF251BBM475	196	215	ulna	BBISLAISABEL	BBISLAISABEL_ulna	BBF251BBM475ulna
BBF354	BBI877	BBF354BBI877	12.6	17.4	mass	BBISLAISABEL	BBISLAISABEL_mass	BBF354BBI877mass
BBF354	BBI877	BBF354BBI877	108	114	culmen	BBISLAISABEL	BBISLAISABEL_culmen	BBF354BBI877culmen
BBF354	BBI877	BBF354BBI877	198	205	ulna	BBISLAISABEL	BBISLAISABEL_ulna	BBF354BBI877ulna
BBF402	BBC104	BBF402BBC104	13.2	18	mass	BBISLAISABEL	BBISLAISABEL_mass	BBF402BBC104mass
BBF402	BBC104	BBF402BBC104	14.4	18	mass	BBISLAISABEL	BBISLAISABEL_mass	BBF402BBC104mass
BBF402	BBC104	BBF402BBC104	205	200	ulna	BBISLAISABEL	BBISLAISABEL_ulna	BBF402BBC104ulna
BBF402	BBC104	BBF402BBC104	208	200	ulna	BBISLAISABEL	BBISLAISABEL_ulna	BBF402BBC104ulna
BBF426	BBF639	BBF426BBF639	13.7	19.4	mass	BBISLAISABEL	BBISLAISABEL_mass	BBF426BBF639mass
BBF426	BBF639	BBF426BBF639	218	214	ulna	BBISLAISABEL	BBISLAISABEL_ulna	BBF426BBF639ulna
BBF451	BBI937	BBF451BBI937	12.8	16	mass	BBISLAISABEL	BBISLAISABEL_mass	BBF451BBI937mass
BBF451	BBI937	BBF451BBI937	12.9	16	mass	BBISLAISABEL	BBISLAISABEL_mass	BBF451BBI937mass
BBF451	BBI937	BBF451BBI937	12.8	16.6	mass	BBISLAISABEL	BBISLAISABEL_mass	BBF451BBI937mass
BBF451	BBI937	BBF451BBI937	12.9	16.6	mass	BBISLAISABEL	BBISLAISABEL_mass	BBF451BBI937mass
BBF451	BBI937	BBF451BBI937	12.8	17	mass	BBISLAISABEL	BBISLAISABEL_mass	BBF451BBI937mass
BBF451	BBI937	BBF451BBI937	12.9	17	mass	BBISLAISABEL	BBISLAISABEL_mass	BBF451BBI937mass
BBF451	BBI937	BBF451BBI937	210	220	ulna	BBISLAISABEL	BBISLAISABEL_ulna	BBF451BBI937ulna
BBF451	BBI937	BBF451BBI937	220	220	ulna	BBISLAISABEL	BBISLAISABEL_ulna	BBF451BBI937ulna
BBF451	BBI937	BBF451BBI937	210	217	ulna	BBISLAISABEL	BBISLAISABEL_ulna	BBF451BBI937ulna
BBF451	BBI937	BBF451BBI937	220	217	ulna	BBISLAISABEL	BBISLAISABEL_ulna	BBF451BBI937ulna
BBF451	BBI937	BBF451BBI937	210	216	ulna	BBISLAISABEL	BBISLAISABEL_ulna	BBF451BBI937ulna
BBF451	BBI937	BBF451BBI937	220	216	ulna	BBISLAISABEL	BBISLAISABEL_ulna	BBF451BBI937ulna
BBF525	BBO593	BBF525BBO593	13.3	18.8	mass	BBISLAISABEL	BBISLAISABEL_mass	BBF525BBO593mass
BBF525	BBO593	BBF525BBO593	107	117	culmen	BBISLAISABEL	BBISLAISABEL_culmen	BBF525BBO593culmen
BBF525	BBO593	BBF525BBO593	204	218	ulna	BBISLAISABEL	BBISLAISABEL_ulna	BBF525BBO593ulna
BBF532	BBN906	BBF532BBN906	14	18.6	mass	BBISLAISABEL	BBISLAISABEL_mass	BBF532BBN906mass
BBF532	BBN906	BBF532BBN906	112	116	culmen	BBISLAISABEL	BBISLAISABEL_culmen	BBF532BBN906culmen
BBF532	BBN906	BBF532BBN906	198	220	ulna	BBISLAISABEL	BBISLAISABEL_ulna	BBF532BBN906ulna
BBF569	BBJ858	BBF569BBJ858	13.2	16.35	mass	BBISLAISABEL	BBISLAISABEL_mass	BBF569BBJ858mass
BBF569	BBJ858	BBF569BBJ858	110	116	culmen	BBISLAISABEL	BBISLAISABEL_culmen	BBF569BBJ858culmen
BBF569	BBJ858	BBF569BBJ858	197	217	ulna	BBISLAISABEL	BBISLAISABEL_ulna	BBF569BBJ858ulna
BBF654	BBB834	BBF654BBB834	11.9	18.1	mass	BBISLAISABEL	BBISLAISABEL_mass	BBF654BBB834mass
BBF654	BBB834	BBF654BBB834	197	217	ulna	BBISLAISABEL	BBISLAISABEL_ulna	BBF654BBB834ulna
BBF680	BBR513	BBF680BBR513	15.5	17.3	mass	BBISLAISABEL	BBISLAISABEL_mass	BBF680BBR513mass
BBF680	BBR513	BBF680BBR513	106	116	culmen	BBISLAISABEL	BBISLAISABEL_culmen	BBF680BBR513culmen
BBF680	BBR513	BBF680BBR513	205	224	ulna	BBISLAISABEL	BBISLAISABEL_ulna	BBF680BBR513ulna
BBF789	BBFEM165	BBF789BBFEM165	14	19.7	mass	BBISLAISABEL	BBISLAISABEL_mass	BBF789BBFEM165mass
BBF789	BBFEM165	BBF789BBFEM165	104	117	culmen	BBISLAISABEL	BBISLAISABEL_culmen	BBF789BBFEM165culmen
BBF789	BBFEM165	BBF789BBFEM165	199	214	ulna	BBISLAISABEL	BBISLAISABEL_ulna	BBF789BBFEM165ulna
BBG018	BBI938	BBG018BBI938	13.85	18.25	mass	BBISLAISABEL	BBISLAISABEL_mass	BBG018BBI938mass
BBG018	BBI938	BBG018BBI938	107	113	culmen	BBISLAISABEL	BBISLAISABEL_culmen	BBG018BBI938culmen
BBG018	BBI938	BBG018BBI938	189	212	ulna	BBISLAISABEL	BBISLAISABEL_ulna	BBG018BBI938ulna
BBG106	BBP664	BBG106BBP664	12	19.1	mass	BBISLAISABEL	BBISLAISABEL_mass	BBG106BBP664mass
BBG106	BBP664	BBG106BBP664	12	18.1	mass	BBISLAISABEL	BBISLAISABEL_mass	BBG106BBP664mass
BBG106	BBP664	BBG106BBP664	194	210	ulna	BBISLAISABEL	BBISLAISABEL_ulna	BBG106BBP664ulna
BBG106	BBP664	BBG106BBP664	194	211	ulna	BBISLAISABEL	BBISLAISABEL_ulna	BBG106BBP664ulna
BBG123	BBJ769	BBG123BBJ769	14.8	17.2	mass	BBISLAISABEL	BBISLAISABEL_mass	BBG123BBJ769mass
BBG123	BBJ769	BBG123BBJ769	106	113	culmen	BBISLAISABEL	BBISLAISABEL_culmen	BBG123BBJ769culmen
BBG123	BBJ769	BBG123BBJ769	195	212	ulna	BBISLAISABEL	BBISLAISABEL_ulna	BBG123BBJ769ulna
BBG134	BBK877	BBG134BBK877	12.3	17.2	mass	BBISLAISABEL	BBISLAISABEL_mass	BBG134BBK877mass
BBG134	BBK877	BBG134BBK877	102	112	culmen	BBISLAISABEL	BBISLAISABEL_culmen	BBG134BBK877culmen
BBG134	BBK877	BBG134BBK877	190	212	ulna	BBISLAISABEL	BBISLAISABEL_ulna	BBG134BBK877ulna
BBG148	BBG379	BBG148BBG379	15.2	17.2	mass	BBISLAISABEL	BBISLAISABEL_mass	BBG148BBG379mass
BBG148	BBG379	BBG148BBG379	110	109	culmen	BBISLAISABEL	BBISLAISABEL_culmen	BBG148BBG379culmen
BBG148	BBG379	BBG148BBG379	201	215	ulna	BBISLAISABEL	BBISLAISABEL_ulna	BBG148BBG379ulna
BBG472	BBH977	BBG472BBH977	14.2	19.1	mass	BBISLAISABEL	BBISLAISABEL_mass	BBG472BBH977mass
BBG472	BBH977	BBG472BBH977	106	118	culmen	BBISLAISABEL	BBISLAISABEL_culmen	BBG472BBH977culmen
BBG472	BBH977	BBG472BBH977	195	215	ulna	BBISLAISABEL	BBISLAISABEL_ulna	BBG472BBH977ulna
BBG533	BBL760	BBG533BBL760	12.8	16.2	mass	BBISLAISABEL	BBISLAISABEL_mass	BBG533BBL760mass
BBG533	BBL760	BBG533BBL760	109	117	culmen	BBISLAISABEL	BBISLAISABEL_culmen	BBG533BBL760culmen
BBG533	BBL760	BBG533BBL760	201	221	ulna	BBISLAISABEL	BBISLAISABEL_ulna	BBG533BBL760ulna
BBG603	BBN317	BBG603BBN317	13.1	17.5	mass	BBISLAISABEL	BBISLAISABEL_mass	BBG603BBN317mass
BBG603	BBN317	BBG603BBN317	11.3	17.5	mass	BBISLAISABEL	BBISLAISABEL_mass	BBG603BBN317mass
BBG603	BBN317	BBG603BBN317	104	118	culmen	BBISLAISABEL	BBISLAISABEL_culmen	BBG603BBN317culmen
BBG603	BBN317	BBG603BBN317	191	217	ulna	BBISLAISABEL	BBISLAISABEL_ulna	BBG603BBN317ulna
BBG603	BBN317	BBG603BBN317	196	217	ulna	BBISLAISABEL	BBISLAISABEL_ulna	BBG603BBN317ulna
BBG621	BBM009	BBG621BBM009	13.1	17	mass	BBISLAISABEL	BBISLAISABEL_mass	BBG621BBM009mass
BBG621	BBM009	BBG621BBM009	109	117	culmen	BBISLAISABEL	BBISLAISABEL_culmen	BBG621BBM009culmen
BBG621	BBM009	BBG621BBM009	200	217	ulna	BBISLAISABEL	BBISLAISABEL_ulna	BBG621BBM009ulna
BBG632	BBF594	BBG632BBF594	14	15.9	mass	BBISLAISABEL	BBISLAISABEL_mass	BBG632BBF594mass
BBG632	BBF594	BBG632BBF594	13.2	15.9	mass	BBISLAISABEL	BBISLAISABEL_mass	BBG632BBF594mass
BBG632	BBF594	BBG632BBF594	111	110	culmen	BBISLAISABEL	BBISLAISABEL_culmen	BBG632BBF594culmen
BBG632	BBF594	BBG632BBF594	201	202	ulna	BBISLAISABEL	BBISLAISABEL_ulna	BBG632BBF594ulna
BBG632	BBF594	BBG632BBF594	203	202	ulna	BBISLAISABEL	BBISLAISABEL_ulna	BBG632BBF594ulna
BBG783	BBN992	BBG783BBN992	15.5	16.7	mass	BBISLAISABEL	BBISLAISABEL_mass	BBG783BBN992mass
BBG783	BBN992	BBG783BBN992	108	117	culmen	BBISLAISABEL	BBISLAISABEL_culmen	BBG783BBN992culmen
BBG783	BBN992	BBG783BBN992	205	219	ulna	BBISLAISABEL	BBISLAISABEL_ulna	BBG783BBN992ulna
BBG825	BBJ019	BBG825BBJ019	12.5	16.6	mass	BBISLAISABEL	BBISLAISABEL_mass	BBG825BBJ019mass
BBG825	BBJ019	BBG825BBJ019	199	216	ulna	BBISLAISABEL	BBISLAISABEL_ulna	BBG825BBJ019ulna
BBG909	BBM981	BBG909BBM981	13.3	17.5	mass	BBISLAISABEL	BBISLAISABEL_mass	BBG909BBM981mass
BBG909	BBM981	BBG909BBM981	13	17.5	mass	BBISLAISABEL	BBISLAISABEL_mass	BBG909BBM981mass
BBG909	BBM981	BBG909BBM981	109	118	culmen	BBISLAISABEL	BBISLAISABEL_culmen	BBG909BBM981culmen
BBG909	BBM981	BBG909BBM981	196	215	ulna	BBISLAISABEL	BBISLAISABEL_ulna	BBG909BBM981ulna
BBG909	BBM981	BBG909BBM981	202	215	ulna	BBISLAISABEL	BBISLAISABEL_ulna	BBG909BBM981ulna
BBG909	BBX393	BBG909BBX393	13.3	17.2	mass	BBISLAISABEL	BBISLAISABEL_mass	BBG909BBX393mass
BBG909	BBX393	BBG909BBX393	13	17.2	mass	BBISLAISABEL	BBISLAISABEL_mass	BBG909BBX393mass
BBG909	BBX393	BBG909BBX393	196	221	ulna	BBISLAISABEL	BBISLAISABEL_ulna	BBG909BBX393ulna
BBG909	BBX393	BBG909BBX393	202	221	ulna	BBISLAISABEL	BBISLAISABEL_ulna	BBG909BBX393ulna
BBH024	BBO969	BBH024BBO969	13.9	17.1	mass	BBISLAISABEL	BBISLAISABEL_mass	BBH024BBO969mass
BBH024	BBO969	BBH024BBO969	104	115	culmen	BBISLAISABEL	BBISLAISABEL_culmen	BBH024BBO969culmen
BBH024	BBO969	BBH024BBO969	201	207	ulna	BBISLAISABEL	BBISLAISABEL_ulna	BBH024BBO969ulna
BBH133	BBI657	BBH133BBI657	11	19.7	mass	BBISLAISABEL	BBISLAISABEL_mass	BBH133BBI657mass
BBH133	BBI657	BBH133BBI657	197	216	ulna	BBISLAISABEL	BBISLAISABEL_ulna	BBH133BBI657ulna
BBH137	BBO260	BBH137BBO260	13.7	18.9	mass	BBISLAISABEL	BBISLAISABEL_mass	BBH137BBO260mass
BBH137	BBO260	BBH137BBO260	107	115	culmen	BBISLAISABEL	BBISLAISABEL_culmen	BBH137BBO260culmen
BBH137	BBO260	BBH137BBO260	191	214	ulna	BBISLAISABEL	BBISLAISABEL_ulna	BBH137BBO260ulna
BBH154	BBK734	BBH154BBK734	12.9	17.4	mass	BBISLAISABEL	BBISLAISABEL_mass	BBH154BBK734mass
BBH154	BBK734	BBH154BBK734	201	219	ulna	BBISLAISABEL	BBISLAISABEL_ulna	BBH154BBK734ulna
BBH198	BBL394	BBH198BBL394	12.7	19.9	mass	BBISLAISABEL	BBISLAISABEL_mass	BBH198BBL394mass
BBH198	BBL394	BBH198BBL394	108	112	culmen	BBISLAISABEL	BBISLAISABEL_culmen	BBH198BBL394culmen
BBH198	BBL394	BBH198BBL394	191	204	ulna	BBISLAISABEL	BBISLAISABEL_ulna	BBH198BBL394ulna
BBH248	BBO776	BBH248BBO776	13.2	16.4	mass	BBISLAISABEL	BBISLAISABEL_mass	BBH248BBO776mass
BBH248	BBO776	BBH248BBO776	109	121	culmen	BBISLAISABEL	BBISLAISABEL_culmen	BBH248BBO776culmen
BBH248	BBO776	BBH248BBO776	197	219	ulna	BBISLAISABEL	BBISLAISABEL_ulna	BBH248BBO776ulna
BBH285	BBL844	BBH285BBL844	12.8	18.7	mass	BBISLAISABEL	BBISLAISABEL_mass	BBH285BBL844mass
BBH285	BBL844	BBH285BBL844	105	119	culmen	BBISLAISABEL	BBISLAISABEL_culmen	BBH285BBL844culmen
BBH285	BBL844	BBH285BBL844	202	220	ulna	BBISLAISABEL	BBISLAISABEL_ulna	BBH285BBL844ulna
BBH302	BBR783	BBH302BBR783	14.4	17.8	mass	BBISLAISABEL	BBISLAISABEL_mass	BBH302BBR783mass
BBH302	BBR783	BBH302BBR783	110	113	culmen	BBISLAISABEL	BBISLAISABEL_culmen	BBH302BBR783culmen
BBH302	BBR783	BBH302BBR783	199	213	ulna	BBISLAISABEL	BBISLAISABEL_ulna	BBH302BBR783ulna
BBH320	BBF601	BBH320BBF601	12.1	17.7	mass	BBISLAISABEL	BBISLAISABEL_mass	BBH320BBF601mass
BBH320	BBF601	BBH320BBF601	12.1	18	mass	BBISLAISABEL	BBISLAISABEL_mass	BBH320BBF601mass
BBH320	BBF601	BBH320BBF601	103	112	culmen	BBISLAISABEL	BBISLAISABEL_culmen	BBH320BBF601culmen
BBH320	BBF601	BBH320BBF601	186	211	ulna	BBISLAISABEL	BBISLAISABEL_ulna	BBH320BBF601ulna
BBH320	BBF601	BBH320BBF601	186	221	ulna	BBISLAISABEL	BBISLAISABEL_ulna	BBH320BBF601ulna
BBH477	BBK491	BBH477BBK491	12.7	16.7	mass	BBISLAISABEL	BBISLAISABEL_mass	BBH477BBK491mass
BBH477	BBK491	BBH477BBK491	12.7	17.7	mass	BBISLAISABEL	BBISLAISABEL_mass	BBH477BBK491mass
BBH477	BBK491	BBH477BBK491	106	117	culmen	BBISLAISABEL	BBISLAISABEL_culmen	BBH477BBK491culmen
BBH477	BBK491	BBH477BBK491	196	215	ulna	BBISLAISABEL	BBISLAISABEL_ulna	BBH477BBK491ulna
BBH477	BBK491	BBH477BBK491	196	217	ulna	BBISLAISABEL	BBISLAISABEL_ulna	BBH477BBK491ulna
BBH511	BBP591	BBH511BBP591	13.4	16	mass	BBISLAISABEL	BBISLAISABEL_mass	BBH511BBP591mass
BBH511	BBP591	BBH511BBP591	103	116	culmen	BBISLAISABEL	BBISLAISABEL_culmen	BBH511BBP591culmen
BBH511	BBP591	BBH511BBP591	201	211	ulna	BBISLAISABEL	BBISLAISABEL_ulna	BBH511BBP591ulna
BBH514	BBC168	BBH514BBC168	12.5	18	mass	BBISLAISABEL	BBISLAISABEL_mass	BBH514BBC168mass
BBH514	BBC168	BBH514BBC168	12	18	mass	BBISLAISABEL	BBISLAISABEL_mass	BBH514BBC168mass
BBH514	BBC168	BBH514BBC168	14.05	18	mass	BBISLAISABEL	BBISLAISABEL_mass	BBH514BBC168mass
BBH514	BBC168	BBH514BBC168	13.2	18	mass	BBISLAISABEL	BBISLAISABEL_mass	BBH514BBC168mass
BBH514	BBC168	BBH514BBC168	12.5	17.2	mass	BBISLAISABEL	BBISLAISABEL_mass	BBH514BBC168mass
BBH514	BBC168	BBH514BBC168	12	17.2	mass	BBISLAISABEL	BBISLAISABEL_mass	BBH514BBC168mass
BBH514	BBC168	BBH514BBC168	14.05	17.2	mass	BBISLAISABEL	BBISLAISABEL_mass	BBH514BBC168mass
BBH514	BBC168	BBH514BBC168	13.2	17.2	mass	BBISLAISABEL	BBISLAISABEL_mass	BBH514BBC168mass
BBH514	BBC168	BBH514BBC168	12.5	17.6	mass	BBISLAISABEL	BBISLAISABEL_mass	BBH514BBC168mass
BBH514	BBC168	BBH514BBC168	12	17.6	mass	BBISLAISABEL	BBISLAISABEL_mass	BBH514BBC168mass
BBH514	BBC168	BBH514BBC168	14.05	17.6	mass	BBISLAISABEL	BBISLAISABEL_mass	BBH514BBC168mass
BBH514	BBC168	BBH514BBC168	13.2	17.6	mass	BBISLAISABEL	BBISLAISABEL_mass	BBH514BBC168mass
BBH514	BBC168	BBH514BBC168	195	209	ulna	BBISLAISABEL	BBISLAISABEL_ulna	BBH514BBC168ulna
BBH514	BBC168	BBH514BBC168	195	209	ulna	BBISLAISABEL	BBISLAISABEL_ulna	BBH514BBC168ulna
BBH514	BBC168	BBH514BBC168	196	209	ulna	BBISLAISABEL	BBISLAISABEL_ulna	BBH514BBC168ulna
BBH514	BBC168	BBH514BBC168	199	209	ulna	BBISLAISABEL	BBISLAISABEL_ulna	BBH514BBC168ulna
BBH514	BBC168	BBH514BBC168	195	217	ulna	BBISLAISABEL	BBISLAISABEL_ulna	BBH514BBC168ulna
BBH514	BBC168	BBH514BBC168	195	217	ulna	BBISLAISABEL	BBISLAISABEL_ulna	BBH514BBC168ulna
BBH514	BBC168	BBH514BBC168	196	217	ulna	BBISLAISABEL	BBISLAISABEL_ulna	BBH514BBC168ulna
BBH514	BBC168	BBH514BBC168	199	217	ulna	BBISLAISABEL	BBISLAISABEL_ulna	BBH514BBC168ulna
BBH514	BBC168	BBH514BBC168	195	214	ulna	BBISLAISABEL	BBISLAISABEL_ulna	BBH514BBC168ulna
BBH514	BBC168	BBH514BBC168	195	214	ulna	BBISLAISABEL	BBISLAISABEL_ulna	BBH514BBC168ulna
BBH514	BBC168	BBH514BBC168	196	214	ulna	BBISLAISABEL	BBISLAISABEL_ulna	BBH514BBC168ulna
BBH514	BBC168	BBH514BBC168	199	214	ulna	BBISLAISABEL	BBISLAISABEL_ulna	BBH514BBC168ulna
BBH525	BBF458	BBH525BBF458	14.8	19.6	mass	BBISLAISABEL	BBISLAISABEL_mass	BBH525BBF458mass
BBH525	BBF458	BBH525BBF458	205	216	ulna	BBISLAISABEL	BBISLAISABEL_ulna	BBH525BBF458ulna
BBH530	BBH828	BBH530BBH828	14.3	19.1	mass	BBISLAISABEL	BBISLAISABEL_mass	BBH530BBH828mass
BBH530	BBH828	BBH530BBH828	105	120	culmen	BBISLAISABEL	BBISLAISABEL_culmen	BBH530BBH828culmen
BBH530	BBH828	BBH530BBH828	193	215	ulna	BBISLAISABEL	BBISLAISABEL_ulna	BBH530BBH828ulna
BBH574	BBO663	BBH574BBO663	13	17.6	mass	BBISLAISABEL	BBISLAISABEL_mass	BBH574BBO663mass
BBH574	BBO663	BBH574BBO663	193	215	ulna	BBISLAISABEL	BBISLAISABEL_ulna	BBH574BBO663ulna
BBH589	BBI577	BBH589BBI577	13.2	19.6	mass	BBISLAISABEL	BBISLAISABEL_mass	BBH589BBI577mass
BBH589	BBI577	BBH589BBI577	197	220	ulna	BBISLAISABEL	BBISLAISABEL_ulna	BBH589BBI577ulna
BBH637	BBFEM591	BBH637BBFEM591	12.2	19.7	mass	BBISLAISABEL	BBISLAISABEL_mass	BBH637BBFEM591mass
BBH637	BBFEM591	BBH637BBFEM591	109	119	culmen	BBISLAISABEL	BBISLAISABEL_culmen	BBH637BBFEM591culmen
BBH637	BBFEM591	BBH637BBFEM591	201	227	ulna	BBISLAISABEL	BBISLAISABEL_ulna	BBH637BBFEM591ulna
BBH794	BBN705	BBH794BBN705	13.2	19.4	mass	BBISLAISABEL	BBISLAISABEL_mass	BBH794BBN705mass
BBH794	BBN705	BBH794BBN705	13.2	19.4	mass	BBISLAISABEL	BBISLAISABEL_mass	BBH794BBN705mass
BBH794	BBN705	BBH794BBN705	13.2	19	mass	BBISLAISABEL	BBISLAISABEL_mass	BBH794BBN705mass
BBH794	BBN705	BBH794BBN705	13.2	19	mass	BBISLAISABEL	BBISLAISABEL_mass	BBH794BBN705mass
BBH794	BBN705	BBH794BBN705	103	116	culmen	BBISLAISABEL	BBISLAISABEL_culmen	BBH794BBN705culmen
BBH794	BBN705	BBH794BBN705	193	218	ulna	BBISLAISABEL	BBISLAISABEL_ulna	BBH794BBN705ulna
BBH794	BBN705	BBH794BBN705	202	218	ulna	BBISLAISABEL	BBISLAISABEL_ulna	BBH794BBN705ulna
BBH794	BBN705	BBH794BBN705	193	224	ulna	BBISLAISABEL	BBISLAISABEL_ulna	BBH794BBN705ulna
BBH794	BBN705	BBH794BBN705	202	224	ulna	BBISLAISABEL	BBISLAISABEL_ulna	BBH794BBN705ulna
BBH803	BBO380	BBH803BBO380	14.5	16.4	mass	BBISLAISABEL	BBISLAISABEL_mass	BBH803BBO380mass
BBH803	BBO380	BBH803BBO380	112	118	culmen	BBISLAISABEL	BBISLAISABEL_culmen	BBH803BBO380culmen
BBH803	BBO380	BBH803BBO380	201	217	ulna	BBISLAISABEL	BBISLAISABEL_ulna	BBH803BBO380ulna
BBH846	BBF463	BBH846BBF463	14.9	17.6	mass	BBISLAISABEL	BBISLAISABEL_mass	BBH846BBF463mass
BBH846	BBF463	BBH846BBF463	106	115	culmen	BBISLAISABEL	BBISLAISABEL_culmen	BBH846BBF463culmen
BBH846	BBF463	BBH846BBF463	192	211	ulna	BBISLAISABEL	BBISLAISABEL_ulna	BBH846BBF463ulna
BBH857	BBC771	BBH857BBC771	13.8	18.8	mass	BBISLAISABEL	BBISLAISABEL_mass	BBH857BBC771mass
BBH857	BBC771	BBH857BBC771	194	219	ulna	BBISLAISABEL	BBISLAISABEL_ulna	BBH857BBC771ulna
BBH873	BBC573	BBH873BBC573	14.3	18.2	mass	BBISLAISABEL	BBISLAISABEL_mass	BBH873BBC573mass
BBH873	BBC573	BBH873BBC573	206	218	ulna	BBISLAISABEL	BBISLAISABEL_ulna	BBH873BBC573ulna
BBH877	BBR839	BBH877BBR839	15	16.8	mass	BBISLAISABEL	BBISLAISABEL_mass	BBH877BBR839mass
BBH877	BBR839	BBH877BBR839	13.9	16.8	mass	BBISLAISABEL	BBISLAISABEL_mass	BBH877BBR839mass
BBH877	BBR839	BBH877BBR839	192	221	ulna	BBISLAISABEL	BBISLAISABEL_ulna	BBH877BBR839ulna
BBH877	BBR839	BBH877BBR839	196	221	ulna	BBISLAISABEL	BBISLAISABEL_ulna	BBH877BBR839ulna
BBH878	BBG876	BBH878BBG876	14.2	19.4	mass	BBISLAISABEL	BBISLAISABEL_mass	BBH878BBG876mass
BBH878	BBG876	BBH878BBG876	110	113	culmen	BBISLAISABEL	BBISLAISABEL_culmen	BBH878BBG876culmen
BBH878	BBG876	BBH878BBG876	196	207	ulna	BBISLAISABEL	BBISLAISABEL_ulna	BBH878BBG876ulna
BBH888	BBK460	BBH888BBK460	14.6	18.6	mass	BBISLAISABEL	BBISLAISABEL_mass	BBH888BBK460mass
BBH888	BBK460	BBH888BBK460	14.1	18.6	mass	BBISLAISABEL	BBISLAISABEL_mass	BBH888BBK460mass
BBH888	BBK460	BBH888BBK460	14.6	18.7	mass	BBISLAISABEL	BBISLAISABEL_mass	BBH888BBK460mass
BBH888	BBK460	BBH888BBK460	14.1	18.7	mass	BBISLAISABEL	BBISLAISABEL_mass	BBH888BBK460mass
BBH888	BBK460	BBH888BBK460	107	109	culmen	BBISLAISABEL	BBISLAISABEL_culmen	BBH888BBK460culmen
BBH888	BBK460	BBH888BBK460	198	220	ulna	BBISLAISABEL	BBISLAISABEL_ulna	BBH888BBK460ulna
BBH888	BBK460	BBH888BBK460	208	220	ulna	BBISLAISABEL	BBISLAISABEL_ulna	BBH888BBK460ulna
BBH942	BBN819	BBH942BBN819	13	17.8	mass	BBISLAISABEL	BBISLAISABEL_mass	BBH942BBN819mass
BBH942	BBN819	BBH942BBN819	108	115	culmen	BBISLAISABEL	BBISLAISABEL_culmen	BBH942BBN819culmen
BBH942	BBN819	BBH942BBN819	197	214	ulna	BBISLAISABEL	BBISLAISABEL_ulna	BBH942BBN819ulna
BBH960	BBJ387	BBH960BBJ387	13.8	16.2	mass	BBISLAISABEL	BBISLAISABEL_mass	BBH960BBJ387mass
BBH960	BBJ387	BBH960BBJ387	188	212	ulna	BBISLAISABEL	BBISLAISABEL_ulna	BBH960BBJ387ulna
BBH983	BBJ633	BBH983BBJ633	12.1	12.9	mass	BBISLAISABEL	BBISLAISABEL_mass	BBH983BBJ633mass
BBH983	BBJ633	BBH983BBJ633	105	113	culmen	BBISLAISABEL	BBISLAISABEL_culmen	BBH983BBJ633culmen
BBH983	BBJ633	BBH983BBJ633	199	210	ulna	BBISLAISABEL	BBISLAISABEL_ulna	BBH983BBJ633ulna
BBI021	BBK667	BBI021BBK667	12.6	17.2	mass	BBISLAISABEL	BBISLAISABEL_mass	BBI021BBK667mass
BBI021	BBK667	BBI021BBK667	195	216	ulna	BBISLAISABEL	BBISLAISABEL_ulna	BBI021BBK667ulna
BBI021	BBP135	BBI021BBP135	12.6	16.7	mass	BBISLAISABEL	BBISLAISABEL_mass	BBI021BBP135mass
BBI021	BBP135	BBI021BBP135	195	217	ulna	BBISLAISABEL	BBISLAISABEL_ulna	BBI021BBP135ulna
BBI055	BBF487	BBI055BBF487	11.9	18.2	mass	BBISLAISABEL	BBISLAISABEL_mass	BBI055BBF487mass
BBI055	BBF487	BBI055BBF487	110	115	culmen	BBISLAISABEL	BBISLAISABEL_culmen	BBI055BBF487culmen
BBI055	BBF487	BBI055BBF487	195	211	ulna	BBISLAISABEL	BBISLAISABEL_ulna	BBI055BBF487ulna
BBI067	BBJ256	BBI067BBJ256	13.3	18.4	mass	BBISLAISABEL	BBISLAISABEL_mass	BBI067BBJ256mass
BBI067	BBJ256	BBI067BBJ256	12.2	18.4	mass	BBISLAISABEL	BBISLAISABEL_mass	BBI067BBJ256mass
BBI067	BBJ256	BBI067BBJ256	13.3	17	mass	BBISLAISABEL	BBISLAISABEL_mass	BBI067BBJ256mass
BBI067	BBJ256	BBI067BBJ256	12.2	17	mass	BBISLAISABEL	BBISLAISABEL_mass	BBI067BBJ256mass
BBI067	BBJ256	BBI067BBJ256	13.3	18.7	mass	BBISLAISABEL	BBISLAISABEL_mass	BBI067BBJ256mass
BBI067	BBJ256	BBI067BBJ256	12.2	18.7	mass	BBISLAISABEL	BBISLAISABEL_mass	BBI067BBJ256mass
BBI067	BBJ256	BBI067BBJ256	13.3	18.2	mass	BBISLAISABEL	BBISLAISABEL_mass	BBI067BBJ256mass
BBI067	BBJ256	BBI067BBJ256	12.2	18.2	mass	BBISLAISABEL	BBISLAISABEL_mass	BBI067BBJ256mass
BBI067	BBJ256	BBI067BBJ256	198	211	ulna	BBISLAISABEL	BBISLAISABEL_ulna	BBI067BBJ256ulna
BBI067	BBJ256	BBI067BBJ256	199	211	ulna	BBISLAISABEL	BBISLAISABEL_ulna	BBI067BBJ256ulna
BBI067	BBJ256	BBI067BBJ256	198	212	ulna	BBISLAISABEL	BBISLAISABEL_ulna	BBI067BBJ256ulna
BBI067	BBJ256	BBI067BBJ256	199	212	ulna	BBISLAISABEL	BBISLAISABEL_ulna	BBI067BBJ256ulna
BBI067	BBJ256	BBI067BBJ256	198	215	ulna	BBISLAISABEL	BBISLAISABEL_ulna	BBI067BBJ256ulna
BBI067	BBJ256	BBI067BBJ256	199	215	ulna	BBISLAISABEL	BBISLAISABEL_ulna	BBI067BBJ256ulna
BBI067	BBJ256	BBI067BBJ256	198	216	ulna	BBISLAISABEL	BBISLAISABEL_ulna	BBI067BBJ256ulna
BBI067	BBJ256	BBI067BBJ256	199	216	ulna	BBISLAISABEL	BBISLAISABEL_ulna	BBI067BBJ256ulna
BBI069	BBC634	BBI069BBC634	13.2	18	mass	BBISLAISABEL	BBISLAISABEL_mass	BBI069BBC634mass
BBI069	BBC634	BBI069BBC634	104	114	culmen	BBISLAISABEL	BBISLAISABEL_culmen	BBI069BBC634culmen
BBI069	BBC634	BBI069BBC634	198	214	ulna	BBISLAISABEL	BBISLAISABEL_ulna	BBI069BBC634ulna
BBI133	BBJ187	BBI133BBJ187	15.4	18	mass	BBISLAISABEL	BBISLAISABEL_mass	BBI133BBJ187mass
BBI133	BBJ187	BBI133BBJ187	112	119	culmen	BBISLAISABEL	BBISLAISABEL_culmen	BBI133BBJ187culmen
BBI133	BBJ187	BBI133BBJ187	196	217	ulna	BBISLAISABEL	BBISLAISABEL_ulna	BBI133BBJ187ulna
BBI140	BBI063	BBI140BBI063	13.9	17.8	mass	BBISLAISABEL	BBISLAISABEL_mass	BBI140BBI063mass
BBI140	BBI063	BBI140BBI063	109	118	culmen	BBISLAISABEL	BBISLAISABEL_culmen	BBI140BBI063culmen
BBI140	BBI063	BBI140BBI063	197	217	ulna	BBISLAISABEL	BBISLAISABEL_ulna	BBI140BBI063ulna
BBI163	BBL619	BBI163BBL619	13.3	17	mass	BBISLAISABEL	BBISLAISABEL_mass	BBI163BBL619mass
BBI163	BBL619	BBI163BBL619	109	117	culmen	BBISLAISABEL	BBISLAISABEL_culmen	BBI163BBL619culmen
BBI163	BBL619	BBI163BBL619	194	212	ulna	BBISLAISABEL	BBISLAISABEL_ulna	BBI163BBL619ulna
BBI173	BBJ382	BBI173BBJ382	14.2	18.2	mass	BBISLAISABEL	BBISLAISABEL_mass	BBI173BBJ382mass
BBI173	BBJ382	BBI173BBJ382	204	217	ulna	BBISLAISABEL	BBISLAISABEL_ulna	BBI173BBJ382ulna
BBI187	BBJ081	BBI187BBJ081	13.8	18	mass	BBISLAISABEL	BBISLAISABEL_mass	BBI187BBJ081mass
BBI187	BBJ081	BBI187BBJ081	105	120	culmen	BBISLAISABEL	BBISLAISABEL_culmen	BBI187BBJ081culmen
BBI187	BBJ081	BBI187BBJ081	192	214	ulna	BBISLAISABEL	BBISLAISABEL_ulna	BBI187BBJ081ulna
BBI190	BBI201	BBI190BBI201	13	16.5	mass	BBISLAISABEL	BBISLAISABEL_mass	BBI190BBI201mass
BBI190	BBI201	BBI190BBI201	104	116	culmen	BBISLAISABEL	BBISLAISABEL_culmen	BBI190BBI201culmen
BBI190	BBI201	BBI190BBI201	192	200	ulna	BBISLAISABEL	BBISLAISABEL_ulna	BBI190BBI201ulna
BBI211	BBI138	BBI211BBI138	13.9	16.1	mass	BBISLAISABEL	BBISLAISABEL_mass	BBI211BBI138mass
BBI211	BBI138	BBI211BBI138	12.2	16.1	mass	BBISLAISABEL	BBISLAISABEL_mass	BBI211BBI138mass
BBI211	BBI138	BBI211BBI138	105	113	culmen	BBISLAISABEL	BBISLAISABEL_culmen	BBI211BBI138culmen
BBI211	BBI138	BBI211BBI138	197	221	ulna	BBISLAISABEL	BBISLAISABEL_ulna	BBI211BBI138ulna
BBI211	BBI138	BBI211BBI138	200	221	ulna	BBISLAISABEL	BBISLAISABEL_ulna	BBI211BBI138ulna
BBI211	BBR402	BBI211BBR402	13.9	17.5	mass	BBISLAISABEL	BBISLAISABEL_mass	BBI211BBR402mass
BBI211	BBR402	BBI211BBR402	12.2	17.5	mass	BBISLAISABEL	BBISLAISABEL_mass	BBI211BBR402mass
BBI211	BBR402	BBI211BBR402	13.9	16.9	mass	BBISLAISABEL	BBISLAISABEL_mass	BBI211BBR402mass
BBI211	BBR402	BBI211BBR402	12.2	16.9	mass	BBISLAISABEL	BBISLAISABEL_mass	BBI211BBR402mass
BBI211	BBR402	BBI211BBR402	197	222	ulna	BBISLAISABEL	BBISLAISABEL_ulna	BBI211BBR402ulna
BBI211	BBR402	BBI211BBR402	200	222	ulna	BBISLAISABEL	BBISLAISABEL_ulna	BBI211BBR402ulna
BBI211	BBR402	BBI211BBR402	197	218	ulna	BBISLAISABEL	BBISLAISABEL_ulna	BBI211BBR402ulna
BBI211	BBR402	BBI211BBR402	200	218	ulna	BBISLAISABEL	BBISLAISABEL_ulna	BBI211BBR402ulna
BBI226	BBL541	BBI226BBL541	12.6	17.6	mass	BBISLAISABEL	BBISLAISABEL_mass	BBI226BBL541mass
BBI226	BBL541	BBI226BBL541	104	115	culmen	BBISLAISABEL	BBISLAISABEL_culmen	BBI226BBL541culmen
BBI226	BBL541	BBI226BBL541	188	217	ulna	BBISLAISABEL	BBISLAISABEL_ulna	BBI226BBL541ulna
BBI239	BBB939	BBI239BBB939	13.9	17.8	mass	BBISLAISABEL	BBISLAISABEL_mass	BBI239BBB939mass
BBI239	BBB939	BBI239BBB939	200	220	ulna	BBISLAISABEL	BBISLAISABEL_ulna	BBI239BBB939ulna
BBI254	BBFEM618	BBI254BBFEM618	13.6	18.8	mass	BBISLAISABEL	BBISLAISABEL_mass	BBI254BBFEM618mass
BBI254	BBFEM618	BBI254BBFEM618	105	123	culmen	BBISLAISABEL	BBISLAISABEL_culmen	BBI254BBFEM618culmen
BBI254	BBFEM618	BBI254BBFEM618	194	221	ulna	BBISLAISABEL	BBISLAISABEL_ulna	BBI254BBFEM618ulna
BBI314	BBN770	BBI314BBN770	13.2	19.2	mass	BBISLAISABEL	BBISLAISABEL_mass	BBI314BBN770mass
BBI314	BBN770	BBI314BBN770	200	210	ulna	BBISLAISABEL	BBISLAISABEL_ulna	BBI314BBN770ulna
BBI315	BBF075	BBI315BBF075	14	17.6	mass	BBISLAISABEL	BBISLAISABEL_mass	BBI315BBF075mass
BBI315	BBF075	BBI315BBF075	13.8	17.6	mass	BBISLAISABEL	BBISLAISABEL_mass	BBI315BBF075mass
BBI315	BBF075	BBI315BBF075	14	18	mass	BBISLAISABEL	BBISLAISABEL_mass	BBI315BBF075mass
BBI315	BBF075	BBI315BBF075	13.8	18	mass	BBISLAISABEL	BBISLAISABEL_mass	BBI315BBF075mass
BBI315	BBF075	BBI315BBF075	186	209	ulna	BBISLAISABEL	BBISLAISABEL_ulna	BBI315BBF075ulna
BBI315	BBF075	BBI315BBF075	186	209	ulna	BBISLAISABEL	BBISLAISABEL_ulna	BBI315BBF075ulna
BBI315	BBF075	BBI315BBF075	186	212	ulna	BBISLAISABEL	BBISLAISABEL_ulna	BBI315BBF075ulna
BBI315	BBF075	BBI315BBF075	186	212	ulna	BBISLAISABEL	BBISLAISABEL_ulna	BBI315BBF075ulna
BBI374	BBI436	BBI374BBI436	13.4	17.4	mass	BBISLAISABEL	BBISLAISABEL_mass	BBI374BBI436mass
BBI374	BBI436	BBI374BBI436	110	116	culmen	BBISLAISABEL	BBISLAISABEL_culmen	BBI374BBI436culmen
BBI374	BBI436	BBI374BBI436	196	218	ulna	BBISLAISABEL	BBISLAISABEL_ulna	BBI374BBI436ulna
BBI389	BBJ746	BBI389BBJ746	13.3	19.7	mass	BBISLAISABEL	BBISLAISABEL_mass	BBI389BBJ746mass
BBI389	BBJ746	BBI389BBJ746	110	115	culmen	BBISLAISABEL	BBISLAISABEL_culmen	BBI389BBJ746culmen
BBI389	BBJ746	BBI389BBJ746	200	212	ulna	BBISLAISABEL	BBISLAISABEL_ulna	BBI389BBJ746ulna
BBI404	BBH142	BBI404BBH142	14.1	16.8	mass	BBISLAISABEL	BBISLAISABEL_mass	BBI404BBH142mass
BBI404	BBH142	BBI404BBH142	14.1	17.5	mass	BBISLAISABEL	BBISLAISABEL_mass	BBI404BBH142mass
BBI404	BBH142	BBI404BBH142	105	118	culmen	BBISLAISABEL	BBISLAISABEL_culmen	BBI404BBH142culmen
BBI404	BBH142	BBI404BBH142	200	218	ulna	BBISLAISABEL	BBISLAISABEL_ulna	BBI404BBH142ulna
BBI404	BBH142	BBI404BBH142	200	220	ulna	BBISLAISABEL	BBISLAISABEL_ulna	BBI404BBH142ulna
BBI406	BBR455	BBI406BBR455	12.2	16	mass	BBISLAISABEL	BBISLAISABEL_mass	BBI406BBR455mass
BBI406	BBR455	BBI406BBR455	198	211	ulna	BBISLAISABEL	BBISLAISABEL_ulna	BBI406BBR455ulna
BBI434	BBJ351	BBI434BBJ351	14.6	13.1	mass	BBISLAISABEL	BBISLAISABEL_mass	BBI434BBJ351mass
BBI434	BBJ351	BBI434BBJ351	105	108	culmen	BBISLAISABEL	BBISLAISABEL_culmen	BBI434BBJ351culmen
BBI434	BBJ351	BBI434BBJ351	201	200	ulna	BBISLAISABEL	BBISLAISABEL_ulna	BBI434BBJ351ulna
BBI483	BBH856	BBI483BBH856	13	18.8	mass	BBISLAISABEL	BBISLAISABEL_mass	BBI483BBH856mass
BBI483	BBH856	BBI483BBH856	102	110	culmen	BBISLAISABEL	BBISLAISABEL_culmen	BBI483BBH856culmen
BBI483	BBH856	BBI483BBH856	196	211	ulna	BBISLAISABEL	BBISLAISABEL_ulna	BBI483BBH856ulna
BBI488	BBJ662	BBI488BBJ662	12.85	17.65	mass	BBISLAISABEL	BBISLAISABEL_mass	BBI488BBJ662mass
BBI488	BBJ662	BBI488BBJ662	106	114	culmen	BBISLAISABEL	BBISLAISABEL_culmen	BBI488BBJ662culmen
BBI488	BBJ662	BBI488BBJ662	186	203	ulna	BBISLAISABEL	BBISLAISABEL_ulna	BBI488BBJ662ulna
BBI494	BBG187	BBI494BBG187	13.3	18.8	mass	BBISLAISABEL	BBISLAISABEL_mass	BBI494BBG187mass
BBI494	BBG187	BBI494BBG187	12.4	18.8	mass	BBISLAISABEL	BBISLAISABEL_mass	BBI494BBG187mass
BBI494	BBG187	BBI494BBG187	13.4	18.8	mass	BBISLAISABEL	BBISLAISABEL_mass	BBI494BBG187mass
BBI494	BBG187	BBI494BBG187	13.3	18	mass	BBISLAISABEL	BBISLAISABEL_mass	BBI494BBG187mass
BBI494	BBG187	BBI494BBG187	12.4	18	mass	BBISLAISABEL	BBISLAISABEL_mass	BBI494BBG187mass
BBI494	BBG187	BBI494BBG187	13.4	18	mass	BBISLAISABEL	BBISLAISABEL_mass	BBI494BBG187mass
BBI494	BBG187	BBI494BBG187	13.3	20.1	mass	BBISLAISABEL	BBISLAISABEL_mass	BBI494BBG187mass
BBI494	BBG187	BBI494BBG187	12.4	20.1	mass	BBISLAISABEL	BBISLAISABEL_mass	BBI494BBG187mass
BBI494	BBG187	BBI494BBG187	13.4	20.1	mass	BBISLAISABEL	BBISLAISABEL_mass	BBI494BBG187mass
BBI494	BBG187	BBI494BBG187	104	118	culmen	BBISLAISABEL	BBISLAISABEL_culmen	BBI494BBG187culmen
BBI494	BBG187	BBI494BBG187	198	218	ulna	BBISLAISABEL	BBISLAISABEL_ulna	BBI494BBG187ulna
BBI494	BBG187	BBI494BBG187	197	218	ulna	BBISLAISABEL	BBISLAISABEL_ulna	BBI494BBG187ulna
BBI494	BBG187	BBI494BBG187	192	218	ulna	BBISLAISABEL	BBISLAISABEL_ulna	BBI494BBG187ulna
BBI494	BBG187	BBI494BBG187	198	217	ulna	BBISLAISABEL	BBISLAISABEL_ulna	BBI494BBG187ulna
BBI494	BBG187	BBI494BBG187	197	217	ulna	BBISLAISABEL	BBISLAISABEL_ulna	BBI494BBG187ulna
BBI494	BBG187	BBI494BBG187	192	217	ulna	BBISLAISABEL	BBISLAISABEL_ulna	BBI494BBG187ulna
BBI494	BBG187	BBI494BBG187	198	215	ulna	BBISLAISABEL	BBISLAISABEL_ulna	BBI494BBG187ulna
BBI494	BBG187	BBI494BBG187	197	215	ulna	BBISLAISABEL	BBISLAISABEL_ulna	BBI494BBG187ulna
BBI494	BBG187	BBI494BBG187	192	215	ulna	BBISLAISABEL	BBISLAISABEL_ulna	BBI494BBG187ulna
BBI497	BBL759	BBI497BBL759	13.6	18.6	mass	BBISLAISABEL	BBISLAISABEL_mass	BBI497BBL759mass
BBI497	BBL759	BBI497BBL759	110	122	culmen	BBISLAISABEL	BBISLAISABEL_culmen	BBI497BBL759culmen
BBI497	BBL759	BBI497BBL759	196	227	ulna	BBISLAISABEL	BBISLAISABEL_ulna	BBI497BBL759ulna
BBI573	BBB935	BBI573BBB935	14.4	16.9	mass	BBISLAISABEL	BBISLAISABEL_mass	BBI573BBB935mass
BBI573	BBB935	BBI573BBB935	111	112	culmen	BBISLAISABEL	BBISLAISABEL_culmen	BBI573BBB935culmen
BBI573	BBB935	BBI573BBB935	193	206	ulna	BBISLAISABEL	BBISLAISABEL_ulna	BBI573BBB935ulna
BBI595	BBM986	BBI595BBM986	12.2	18.2	mass	BBISLAISABEL	BBISLAISABEL_mass	BBI595BBM986mass
BBI595	BBM986	BBI595BBM986	12.2	21	mass	BBISLAISABEL	BBISLAISABEL_mass	BBI595BBM986mass
BBI595	BBM986	BBI595BBM986	200	223	ulna	BBISLAISABEL	BBISLAISABEL_ulna	BBI595BBM986ulna
BBI595	BBM986	BBI595BBM986	200	224	ulna	BBISLAISABEL	BBISLAISABEL_ulna	BBI595BBM986ulna
BBI595	BBN936	BBI595BBN936	12.2	17.2	mass	BBISLAISABEL	BBISLAISABEL_mass	BBI595BBN936mass
BBI595	BBN936	BBI595BBN936	200	213	ulna	BBISLAISABEL	BBISLAISABEL_ulna	BBI595BBN936ulna
BBI615	BBF442	BBI615BBF442	14.6	21.6	mass	BBISLAISABEL	BBISLAISABEL_mass	BBI615BBF442mass
BBI615	BBF442	BBI615BBF442	107	112	culmen	BBISLAISABEL	BBISLAISABEL_culmen	BBI615BBF442culmen
BBI615	BBF442	BBI615BBF442	202	215	ulna	BBISLAISABEL	BBISLAISABEL_ulna	BBI615BBF442ulna
BBI626	BBI441	BBI626BBI441	13.6	17.1	mass	BBISLAISABEL	BBISLAISABEL_mass	BBI626BBI441mass
BBI626	BBI441	BBI626BBI441	107	115	culmen	BBISLAISABEL	BBISLAISABEL_culmen	BBI626BBI441culmen
BBI626	BBI441	BBI626BBI441	200	220	ulna	BBISLAISABEL	BBISLAISABEL_ulna	BBI626BBI441ulna
BBI630	BBC110	BBI630BBC110	13.7	12	mass	BBISLAISABEL	BBISLAISABEL_mass	BBI630BBC110mass
BBI630	BBC110	BBI630BBC110	108	117	culmen	BBISLAISABEL	BBISLAISABEL_culmen	BBI630BBC110culmen
BBI630	BBC110	BBI630BBC110	196	210	ulna	BBISLAISABEL	BBISLAISABEL_ulna	BBI630BBC110ulna
BBI656	BBP460	BBI656BBP460	13.7	17	mass	BBISLAISABEL	BBISLAISABEL_mass	BBI656BBP460mass
BBI656	BBP460	BBI656BBP460	108	118	culmen	BBISLAISABEL	BBISLAISABEL_culmen	BBI656BBP460culmen
BBI656	BBP460	BBI656BBP460	201	217	ulna	BBISLAISABEL	BBISLAISABEL_ulna	BBI656BBP460ulna
BBI675	BBP602	BBI675BBP602	13	16	mass	BBISLAISABEL	BBISLAISABEL_mass	BBI675BBP602mass
BBI675	BBP602	BBI675BBP602	13	16	mass	BBISLAISABEL	BBISLAISABEL_mass	BBI675BBP602mass
BBI675	BBP602	BBI675BBP602	196	213	ulna	BBISLAISABEL	BBISLAISABEL_ulna	BBI675BBP602ulna
BBI675	BBP602	BBI675BBP602	201	213	ulna	BBISLAISABEL	BBISLAISABEL_ulna	BBI675BBP602ulna
BBI687	BBH850	BBI687BBH850	12.7	20.6	mass	BBISLAISABEL	BBISLAISABEL_mass	BBI687BBH850mass
BBI687	BBH850	BBI687BBH850	194	222	ulna	BBISLAISABEL	BBISLAISABEL_ulna	BBI687BBH850ulna
BBI706	BBP105	BBI706BBP105	14.9	17.4	mass	BBISLAISABEL	BBISLAISABEL_mass	BBI706BBP105mass
BBI706	BBP105	BBI706BBP105	107	118	culmen	BBISLAISABEL	BBISLAISABEL_culmen	BBI706BBP105culmen
BBI706	BBP105	BBI706BBP105	194	219	ulna	BBISLAISABEL	BBISLAISABEL_ulna	BBI706BBP105ulna
BBI751	BBI780	BBI751BBI780	13.8	18.3	mass	BBISLAISABEL	BBISLAISABEL_mass	BBI751BBI780mass
BBI751	BBI780	BBI751BBI780	198	218	ulna	BBISLAISABEL	BBISLAISABEL_ulna	BBI751BBI780ulna
BBI830	BBFEM756	BBI830BBFEM756	14.45	16.1	mass	BBISLAISABEL	BBISLAISABEL_mass	BBI830BBFEM756mass
BBI830	BBFEM756	BBI830BBFEM756	108	115	culmen	BBISLAISABEL	BBISLAISABEL_culmen	BBI830BBFEM756culmen
BBI830	BBFEM756	BBI830BBFEM756	196	215	ulna	BBISLAISABEL	BBISLAISABEL_ulna	BBI830BBFEM756ulna
BBI847	BBJ680	BBI847BBJ680	13.2	15.7	mass	BBISLAISABEL	BBISLAISABEL_mass	BBI847BBJ680mass
BBI847	BBJ680	BBI847BBJ680	109	116	culmen	BBISLAISABEL	BBISLAISABEL_culmen	BBI847BBJ680culmen
BBI847	BBJ680	BBI847BBJ680	202	218	ulna	BBISLAISABEL	BBISLAISABEL_ulna	BBI847BBJ680ulna
BBI871	BBN714	BBI871BBN714	13.7	18	mass	BBISLAISABEL	BBISLAISABEL_mass	BBI871BBN714mass
BBI871	BBN714	BBI871BBN714	196	216	ulna	BBISLAISABEL	BBISLAISABEL_ulna	BBI871BBN714ulna
BBJ043	BBL995	BBJ043BBL995	14.5	16.9	mass	BBISLAISABEL	BBISLAISABEL_mass	BBJ043BBL995mass
BBJ043	BBL995	BBJ043BBL995	106	120	culmen	BBISLAISABEL	BBISLAISABEL_culmen	BBJ043BBL995culmen
BBJ043	BBL995	BBJ043BBL995	203	220	ulna	BBISLAISABEL	BBISLAISABEL_ulna	BBJ043BBL995ulna
BBJ085	BBF887	BBJ085BBF887	12.5	17.5	mass	BBISLAISABEL	BBISLAISABEL_mass	BBJ085BBF887mass
BBJ085	BBF887	BBJ085BBF887	12.5	17.8	mass	BBISLAISABEL	BBISLAISABEL_mass	BBJ085BBF887mass
BBJ085	BBF887	BBJ085BBF887	201	218	ulna	BBISLAISABEL	BBISLAISABEL_ulna	BBJ085BBF887ulna
BBJ085	BBF887	BBJ085BBF887	201	219	ulna	BBISLAISABEL	BBISLAISABEL_ulna	BBJ085BBF887ulna
BBJ085	BBJ918	BBJ085BBJ918	12.5	19.7	mass	BBISLAISABEL	BBISLAISABEL_mass	BBJ085BBJ918mass
BBJ085	BBJ918	BBJ085BBJ918	201	212	ulna	BBISLAISABEL	BBISLAISABEL_ulna	BBJ085BBJ918ulna
BBJ101	BBL472	BBJ101BBL472	14.3	16.1	mass	BBISLAISABEL	BBISLAISABEL_mass	BBJ101BBL472mass
BBJ101	BBL472	BBJ101BBL472	107	114	culmen	BBISLAISABEL	BBISLAISABEL_culmen	BBJ101BBL472culmen
BBJ101	BBL472	BBJ101BBL472	196	208	ulna	BBISLAISABEL	BBISLAISABEL_ulna	BBJ101BBL472ulna
BBJ127	BBC230	BBJ127BBC230	13.4	17.9	mass	BBISLAISABEL	BBISLAISABEL_mass	BBJ127BBC230mass
BBJ127	BBC230	BBJ127BBC230	14	17.9	mass	BBISLAISABEL	BBISLAISABEL_mass	BBJ127BBC230mass
BBJ127	BBC230	BBJ127BBC230	205	219	ulna	BBISLAISABEL	BBISLAISABEL_ulna	BBJ127BBC230ulna
BBJ127	BBC230	BBJ127BBC230	202	219	ulna	BBISLAISABEL	BBISLAISABEL_ulna	BBJ127BBC230ulna
BBJ127	BBF887	BBJ127BBF887	13.4	17.5	mass	BBISLAISABEL	BBISLAISABEL_mass	BBJ127BBF887mass
BBJ127	BBF887	BBJ127BBF887	14	17.5	mass	BBISLAISABEL	BBISLAISABEL_mass	BBJ127BBF887mass
BBJ127	BBF887	BBJ127BBF887	13.4	17.8	mass	BBISLAISABEL	BBISLAISABEL_mass	BBJ127BBF887mass
BBJ127	BBF887	BBJ127BBF887	14	17.8	mass	BBISLAISABEL	BBISLAISABEL_mass	BBJ127BBF887mass
BBJ127	BBF887	BBJ127BBF887	205	218	ulna	BBISLAISABEL	BBISLAISABEL_ulna	BBJ127BBF887ulna
BBJ127	BBF887	BBJ127BBF887	202	218	ulna	BBISLAISABEL	BBISLAISABEL_ulna	BBJ127BBF887ulna
BBJ127	BBF887	BBJ127BBF887	205	219	ulna	BBISLAISABEL	BBISLAISABEL_ulna	BBJ127BBF887ulna
BBJ127	BBF887	BBJ127BBF887	202	219	ulna	BBISLAISABEL	BBISLAISABEL_ulna	BBJ127BBF887ulna
BBJ173	BBK603	BBJ173BBK603	15.3	16.8	mass	BBISLAISABEL	BBISLAISABEL_mass	BBJ173BBK603mass
BBJ173	BBK603	BBJ173BBK603	15.3	17.5	mass	BBISLAISABEL	BBISLAISABEL_mass	BBJ173BBK603mass
BBJ173	BBK603	BBJ173BBK603	109	108	culmen	BBISLAISABEL	BBISLAISABEL_culmen	BBJ173BBK603culmen
BBJ173	BBK603	BBJ173BBK603	194	207	ulna	BBISLAISABEL	BBISLAISABEL_ulna	BBJ173BBK603ulna
BBJ173	BBK603	BBJ173BBK603	194	213	ulna	BBISLAISABEL	BBISLAISABEL_ulna	BBJ173BBK603ulna
BBJ174	BBI778	BBJ174BBI778	13.3	17.6	mass	BBISLAISABEL	BBISLAISABEL_mass	BBJ174BBI778mass
BBJ174	BBI778	BBJ174BBI778	197	211	ulna	BBISLAISABEL	BBISLAISABEL_ulna	BBJ174BBI778ulna
BBJ194	BBH447	BBJ194BBH447	16.6	17	mass	BBISLAISABEL	BBISLAISABEL_mass	BBJ194BBH447mass
BBJ194	BBH447	BBJ194BBH447	111	110	culmen	BBISLAISABEL	BBISLAISABEL_culmen	BBJ194BBH447culmen
BBJ194	BBH447	BBJ194BBH447	201	216	ulna	BBISLAISABEL	BBISLAISABEL_ulna	BBJ194BBH447ulna
BBJ200	BBI874	BBJ200BBI874	13.5	16.7	mass	BBISLAISABEL	BBISLAISABEL_mass	BBJ200BBI874mass
BBJ200	BBI874	BBJ200BBI874	111	114	culmen	BBISLAISABEL	BBISLAISABEL_culmen	BBJ200BBI874culmen
BBJ200	BBI874	BBJ200BBI874	196	213	ulna	BBISLAISABEL	BBISLAISABEL_ulna	BBJ200BBI874ulna
BBJ212	BBJ021	BBJ212BBJ021	12.6	17.1	mass	BBISLAISABEL	BBISLAISABEL_mass	BBJ212BBJ021mass
BBJ212	BBJ021	BBJ212BBJ021	200	217	ulna	BBISLAISABEL	BBISLAISABEL_ulna	BBJ212BBJ021ulna
BBJ215	BBS530	BBJ215BBS530	12.5	18.2	mass	BBISLAISABEL	BBISLAISABEL_mass	BBJ215BBS530mass
BBJ215	BBS530	BBJ215BBS530	106	116	culmen	BBISLAISABEL	BBISLAISABEL_culmen	BBJ215BBS530culmen
BBJ215	BBS530	BBJ215BBS530	192	212	ulna	BBISLAISABEL	BBISLAISABEL_ulna	BBJ215BBS530ulna
BBJ224	BBS083	BBJ224BBS083	14.7	17.2	mass	BBISLAISABEL	BBISLAISABEL_mass	BBJ224BBS083mass
BBJ224	BBS083	BBJ224BBS083	117	116	culmen	BBISLAISABEL	BBISLAISABEL_culmen	BBJ224BBS083culmen
BBJ224	BBS083	BBJ224BBS083	195	227	ulna	BBISLAISABEL	BBISLAISABEL_ulna	BBJ224BBS083ulna
BBJ228	BBI699	BBJ228BBI699	13.9	16.9	mass	BBISLAISABEL	BBISLAISABEL_mass	BBJ228BBI699mass
BBJ228	BBI699	BBJ228BBI699	11.7	16.9	mass	BBISLAISABEL	BBISLAISABEL_mass	BBJ228BBI699mass
BBJ228	BBI699	BBJ228BBI699	13.9	18.2	mass	BBISLAISABEL	BBISLAISABEL_mass	BBJ228BBI699mass
BBJ228	BBI699	BBJ228BBI699	11.7	18.2	mass	BBISLAISABEL	BBISLAISABEL_mass	BBJ228BBI699mass
BBJ228	BBI699	BBJ228BBI699	108	114	culmen	BBISLAISABEL	BBISLAISABEL_culmen	BBJ228BBI699culmen
BBJ228	BBI699	BBJ228BBI699	198	206	ulna	BBISLAISABEL	BBISLAISABEL_ulna	BBJ228BBI699ulna
BBJ228	BBI699	BBJ228BBI699	193	206	ulna	BBISLAISABEL	BBISLAISABEL_ulna	BBJ228BBI699ulna
BBJ228	BBI699	BBJ228BBI699	198	208	ulna	BBISLAISABEL	BBISLAISABEL_ulna	BBJ228BBI699ulna
BBJ228	BBI699	BBJ228BBI699	193	208	ulna	BBISLAISABEL	BBISLAISABEL_ulna	BBJ228BBI699ulna
BBJ247	BBG888	BBJ247BBG888	13.7	18.5	mass	BBISLAISABEL	BBISLAISABEL_mass	BBJ247BBG888mass
BBJ247	BBG888	BBJ247BBG888	108	111	culmen	BBISLAISABEL	BBISLAISABEL_culmen	BBJ247BBG888culmen
BBJ247	BBG888	BBJ247BBG888	199	209	ulna	BBISLAISABEL	BBISLAISABEL_ulna	BBJ247BBG888ulna
BBJ260	BBH192	BBJ260BBH192	12.7	15.5	mass	BBISLAISABEL	BBISLAISABEL_mass	BBJ260BBH192mass
BBJ260	BBH192	BBJ260BBH192	106	115	culmen	BBISLAISABEL	BBISLAISABEL_culmen	BBJ260BBH192culmen
BBJ260	BBH192	BBJ260BBH192	192	209	ulna	BBISLAISABEL	BBISLAISABEL_ulna	BBJ260BBH192ulna
BBJ269	BBP805	BBJ269BBP805	12.4	16.4	mass	BBISLAISABEL	BBISLAISABEL_mass	BBJ269BBP805mass
BBJ269	BBP805	BBJ269BBP805	106	113	culmen	BBISLAISABEL	BBISLAISABEL_culmen	BBJ269BBP805culmen
BBJ269	BBP805	BBJ269BBP805	195	215	ulna	BBISLAISABEL	BBISLAISABEL_ulna	BBJ269BBP805ulna
BBJ277	BBI029	BBJ277BBI029	12.8	17.4	mass	BBISLAISABEL	BBISLAISABEL_mass	BBJ277BBI029mass
BBJ277	BBI029	BBJ277BBI029	104	117	culmen	BBISLAISABEL	BBISLAISABEL_culmen	BBJ277BBI029culmen
BBJ277	BBI029	BBJ277BBI029	194	209	ulna	BBISLAISABEL	BBISLAISABEL_ulna	BBJ277BBI029ulna
BBJ278	BBI335	BBJ278BBI335	15.3	18	mass	BBISLAISABEL	BBISLAISABEL_mass	BBJ278BBI335mass
BBJ278	BBI335	BBJ278BBI335	104	113	culmen	BBISLAISABEL	BBISLAISABEL_culmen	BBJ278BBI335culmen
BBJ278	BBI335	BBJ278BBI335	194	203	ulna	BBISLAISABEL	BBISLAISABEL_ulna	BBJ278BBI335ulna
BBJ298	BBR570	BBJ298BBR570	13	17.2	mass	BBISLAISABEL	BBISLAISABEL_mass	BBJ298BBR570mass
BBJ298	BBR570	BBJ298BBR570	13	16.7	mass	BBISLAISABEL	BBISLAISABEL_mass	BBJ298BBR570mass
BBJ298	BBR570	BBJ298BBR570	194	219	ulna	BBISLAISABEL	BBISLAISABEL_ulna	BBJ298BBR570ulna
BBJ298	BBR570	BBJ298BBR570	194	217	ulna	BBISLAISABEL	BBISLAISABEL_ulna	BBJ298BBR570ulna
BBJ360	BBI522	BBJ360BBI522	12.9	15.7	mass	BBISLAISABEL	BBISLAISABEL_mass	BBJ360BBI522mass
BBJ360	BBI522	BBJ360BBI522	105	111	culmen	BBISLAISABEL	BBISLAISABEL_culmen	BBJ360BBI522culmen
BBJ360	BBI522	BBJ360BBI522	197	209	ulna	BBISLAISABEL	BBISLAISABEL_ulna	BBJ360BBI522ulna
BBJ365	BBL832	BBJ365BBL832	12	18.8	mass	BBISLAISABEL	BBISLAISABEL_mass	BBJ365BBL832mass
BBJ365	BBL832	BBJ365BBL832	12	17.9	mass	BBISLAISABEL	BBISLAISABEL_mass	BBJ365BBL832mass
BBJ365	BBL832	BBJ365BBL832	193	218	ulna	BBISLAISABEL	BBISLAISABEL_ulna	BBJ365BBL832ulna
BBJ365	BBL832	BBJ365BBL832	193	222	ulna	BBISLAISABEL	BBISLAISABEL_ulna	BBJ365BBL832ulna
BBJ366	BBF601	BBJ366BBF601	12	17.7	mass	BBISLAISABEL	BBISLAISABEL_mass	BBJ366BBF601mass
BBJ366	BBF601	BBJ366BBF601	12.6	17.7	mass	BBISLAISABEL	BBISLAISABEL_mass	BBJ366BBF601mass
BBJ366	BBF601	BBJ366BBF601	12	18	mass	BBISLAISABEL	BBISLAISABEL_mass	BBJ366BBF601mass
BBJ366	BBF601	BBJ366BBF601	12.6	18	mass	BBISLAISABEL	BBISLAISABEL_mass	BBJ366BBF601mass
BBJ366	BBF601	BBJ366BBF601	104	112	culmen	BBISLAISABEL	BBISLAISABEL_culmen	BBJ366BBF601culmen
BBJ366	BBF601	BBJ366BBF601	192	211	ulna	BBISLAISABEL	BBISLAISABEL_ulna	BBJ366BBF601ulna
BBJ366	BBF601	BBJ366BBF601	198	211	ulna	BBISLAISABEL	BBISLAISABEL_ulna	BBJ366BBF601ulna
BBJ366	BBF601	BBJ366BBF601	192	221	ulna	BBISLAISABEL	BBISLAISABEL_ulna	BBJ366BBF601ulna
BBJ366	BBF601	BBJ366BBF601	198	221	ulna	BBISLAISABEL	BBISLAISABEL_ulna	BBJ366BBF601ulna
BBJ366	BBJ759	BBJ366BBJ759	12	16.6	mass	BBISLAISABEL	BBISLAISABEL_mass	BBJ366BBJ759mass
BBJ366	BBJ759	BBJ366BBJ759	12.6	16.6	mass	BBISLAISABEL	BBISLAISABEL_mass	BBJ366BBJ759mass
BBJ366	BBJ759	BBJ366BBJ759	104	112	culmen	BBISLAISABEL	BBISLAISABEL_culmen	BBJ366BBJ759culmen
BBJ366	BBJ759	BBJ366BBJ759	192	201	ulna	BBISLAISABEL	BBISLAISABEL_ulna	BBJ366BBJ759ulna
BBJ366	BBJ759	BBJ366BBJ759	198	201	ulna	BBISLAISABEL	BBISLAISABEL_ulna	BBJ366BBJ759ulna
BBJ367	BBP082	BBJ367BBP082	12.8	17.4	mass	BBISLAISABEL	BBISLAISABEL_mass	BBJ367BBP082mass
BBJ367	BBP082	BBJ367BBP082	106	116	culmen	BBISLAISABEL	BBISLAISABEL_culmen	BBJ367BBP082culmen
BBJ367	BBP082	BBJ367BBP082	199	216	ulna	BBISLAISABEL	BBISLAISABEL_ulna	BBJ367BBP082ulna
BBJ373	BBO485	BBJ373BBO485	12.4	17.5	mass	BBISLAISABEL	BBISLAISABEL_mass	BBJ373BBO485mass
BBJ373	BBO485	BBJ373BBO485	11.1	17.5	mass	BBISLAISABEL	BBISLAISABEL_mass	BBJ373BBO485mass
BBJ373	BBO485	BBJ373BBO485	104	120	culmen	BBISLAISABEL	BBISLAISABEL_culmen	BBJ373BBO485culmen
BBJ373	BBO485	BBJ373BBO485	187	218	ulna	BBISLAISABEL	BBISLAISABEL_ulna	BBJ373BBO485ulna
BBJ373	BBO485	BBJ373BBO485	195	218	ulna	BBISLAISABEL	BBISLAISABEL_ulna	BBJ373BBO485ulna
BBJ376	BBP384	BBJ376BBP384	13	15.5	mass	BBISLAISABEL	BBISLAISABEL_mass	BBJ376BBP384mass
BBJ376	BBP384	BBJ376BBP384	12.1	15.5	mass	BBISLAISABEL	BBISLAISABEL_mass	BBJ376BBP384mass
BBJ376	BBP384	BBJ376BBP384	13	15.6	mass	BBISLAISABEL	BBISLAISABEL_mass	BBJ376BBP384mass
BBJ376	BBP384	BBJ376BBP384	12.1	15.6	mass	BBISLAISABEL	BBISLAISABEL_mass	BBJ376BBP384mass
BBJ376	BBP384	BBJ376BBP384	101	113	culmen	BBISLAISABEL	BBISLAISABEL_culmen	BBJ376BBP384culmen
BBJ376	BBP384	BBJ376BBP384	184	207	ulna	BBISLAISABEL	BBISLAISABEL_ulna	BBJ376BBP384ulna
BBJ376	BBP384	BBJ376BBP384	193	207	ulna	BBISLAISABEL	BBISLAISABEL_ulna	BBJ376BBP384ulna
BBJ376	BBP384	BBJ376BBP384	184	210	ulna	BBISLAISABEL	BBISLAISABEL_ulna	BBJ376BBP384ulna
BBJ376	BBP384	BBJ376BBP384	193	210	ulna	BBISLAISABEL	BBISLAISABEL_ulna	BBJ376BBP384ulna
BBJ379	BBE095	BBJ379BBE095	14.1	17.7	mass	BBISLAISABEL	BBISLAISABEL_mass	BBJ379BBE095mass
BBJ379	BBE095	BBJ379BBE095	194	215	ulna	BBISLAISABEL	BBISLAISABEL_ulna	BBJ379BBE095ulna
BBJ396	BBS269	BBJ396BBS269	13.8	18.6	mass	BBISLAISABEL	BBISLAISABEL_mass	BBJ396BBS269mass
BBJ396	BBS269	BBJ396BBS269	13.8	18.5	mass	BBISLAISABEL	BBISLAISABEL_mass	BBJ396BBS269mass
BBJ396	BBS269	BBJ396BBS269	109	112	culmen	BBISLAISABEL	BBISLAISABEL_culmen	BBJ396BBS269culmen
BBJ396	BBS269	BBJ396BBS269	196	201	ulna	BBISLAISABEL	BBISLAISABEL_ulna	BBJ396BBS269ulna
BBJ396	BBS269	BBJ396BBS269	196	206	ulna	BBISLAISABEL	BBISLAISABEL_ulna	BBJ396BBS269ulna
BBJ409	BBE966	BBJ409BBE966	12.8	17.4	mass	BBISLAISABEL	BBISLAISABEL_mass	BBJ409BBE966mass
BBJ409	BBE966	BBJ409BBE966	111	114	culmen	BBISLAISABEL	BBISLAISABEL_culmen	BBJ409BBE966culmen
BBJ409	BBE966	BBJ409BBE966	191	213	ulna	BBISLAISABEL	BBISLAISABEL_ulna	BBJ409BBE966ulna
BBJ410	BBK859	BBJ410BBK859	15.1	19.6	mass	BBISLAISABEL	BBISLAISABEL_mass	BBJ410BBK859mass
BBJ410	BBK859	BBJ410BBK859	106	115	culmen	BBISLAISABEL	BBISLAISABEL_culmen	BBJ410BBK859culmen
BBJ410	BBK859	BBJ410BBK859	196	209	ulna	BBISLAISABEL	BBISLAISABEL_ulna	BBJ410BBK859ulna
BBJ414	BBN308	BBJ414BBN308	13.8	21.2	mass	BBISLAISABEL	BBISLAISABEL_mass	BBJ414BBN308mass
BBJ414	BBN308	BBJ414BBN308	108	121	culmen	BBISLAISABEL	BBISLAISABEL_culmen	BBJ414BBN308culmen
BBJ414	BBN308	BBJ414BBN308	188	213	ulna	BBISLAISABEL	BBISLAISABEL_ulna	BBJ414BBN308ulna
BBJ426	BBR746	BBJ426BBR746	13.5	17.7	mass	BBISLAISABEL	BBISLAISABEL_mass	BBJ426BBR746mass
BBJ426	BBR746	BBJ426BBR746	194	217	ulna	BBISLAISABEL	BBISLAISABEL_ulna	BBJ426BBR746ulna
BBJ428	BBK752	BBJ428BBK752	13.9	16.8	mass	BBISLAISABEL	BBISLAISABEL_mass	BBJ428BBK752mass
BBJ428	BBK752	BBJ428BBK752	193	219	ulna	BBISLAISABEL	BBISLAISABEL_ulna	BBJ428BBK752ulna
BBJ434	BBK856	BBJ434BBK856	13.6	18	mass	BBISLAISABEL	BBISLAISABEL_mass	BBJ434BBK856mass
BBJ434	BBK856	BBJ434BBK856	109	116	culmen	BBISLAISABEL	BBISLAISABEL_culmen	BBJ434BBK856culmen
BBJ434	BBK856	BBJ434BBK856	196	215	ulna	BBISLAISABEL	BBISLAISABEL_ulna	BBJ434BBK856ulna
BBJ442	BBP402	BBJ442BBP402	12.4	16.2	mass	BBISLAISABEL	BBISLAISABEL_mass	BBJ442BBP402mass
BBJ442	BBP402	BBJ442BBP402	107	111	culmen	BBISLAISABEL	BBISLAISABEL_culmen	BBJ442BBP402culmen
BBJ442	BBP402	BBJ442BBP402	194	217	ulna	BBISLAISABEL	BBISLAISABEL_ulna	BBJ442BBP402ulna
BBJ460	BBJ422	BBJ460BBJ422	12.5	18.5	mass	BBISLAISABEL	BBISLAISABEL_mass	BBJ460BBJ422mass
BBJ460	BBJ422	BBJ460BBJ422	107	117	culmen	BBISLAISABEL	BBISLAISABEL_culmen	BBJ460BBJ422culmen
BBJ460	BBJ422	BBJ460BBJ422	195	218	ulna	BBISLAISABEL	BBISLAISABEL_ulna	BBJ460BBJ422ulna
BBJ479	BBP400	BBJ479BBP400	13.05	16.1	mass	BBISLAISABEL	BBISLAISABEL_mass	BBJ479BBP400mass
BBJ479	BBP400	BBJ479BBP400	107	112	culmen	BBISLAISABEL	BBISLAISABEL_culmen	BBJ479BBP400culmen
BBJ479	BBP400	BBJ479BBP400	198	218	ulna	BBISLAISABEL	BBISLAISABEL_ulna	BBJ479BBP400ulna
BBJ480	BBJ726	BBJ480BBJ726	15.6	17.4	mass	BBISLAISABEL	BBISLAISABEL_mass	BBJ480BBJ726mass
BBJ480	BBJ726	BBJ480BBJ726	106	114	culmen	BBISLAISABEL	BBISLAISABEL_culmen	BBJ480BBJ726culmen
BBJ480	BBJ726	BBJ480BBJ726	194	214	ulna	BBISLAISABEL	BBISLAISABEL_ulna	BBJ480BBJ726ulna
BBJ481	BBI132	BBJ481BBI132	13.8	17.6	mass	BBISLAISABEL	BBISLAISABEL_mass	BBJ481BBI132mass
BBJ481	BBI132	BBJ481BBI132	108	110	culmen	BBISLAISABEL	BBISLAISABEL_culmen	BBJ481BBI132culmen
BBJ481	BBI132	BBJ481BBI132	202	214	ulna	BBISLAISABEL	BBISLAISABEL_ulna	BBJ481BBI132ulna
BBJ488	BBFEM86	BBJ488BBFEM86	13.8	17.6	mass	BBISLAISABEL	BBISLAISABEL_mass	BBJ488BBFEM86mass
BBJ488	BBFEM86	BBJ488BBFEM86	107	118	culmen	BBISLAISABEL	BBISLAISABEL_culmen	BBJ488BBFEM86culmen
BBJ488	BBFEM86	BBJ488BBFEM86	197	217	ulna	BBISLAISABEL	BBISLAISABEL_ulna	BBJ488BBFEM86ulna
BBJ504	BBJ375	BBJ504BBJ375	13.6	17.3	mass	BBISLAISABEL	BBISLAISABEL_mass	BBJ504BBJ375mass
BBJ504	BBJ375	BBJ504BBJ375	12.8	17.3	mass	BBISLAISABEL	BBISLAISABEL_mass	BBJ504BBJ375mass
BBJ504	BBJ375	BBJ504BBJ375	194	214	ulna	BBISLAISABEL	BBISLAISABEL_ulna	BBJ504BBJ375ulna
BBJ504	BBJ375	BBJ504BBJ375	199	214	ulna	BBISLAISABEL	BBISLAISABEL_ulna	BBJ504BBJ375ulna
BBJ504	BBR559	BBJ504BBR559	13.6	16.2	mass	BBISLAISABEL	BBISLAISABEL_mass	BBJ504BBR559mass
BBJ504	BBR559	BBJ504BBR559	12.8	16.2	mass	BBISLAISABEL	BBISLAISABEL_mass	BBJ504BBR559mass
BBJ504	BBR559	BBJ504BBR559	13.6	17.8	mass	BBISLAISABEL	BBISLAISABEL_mass	BBJ504BBR559mass
BBJ504	BBR559	BBJ504BBR559	12.8	17.8	mass	BBISLAISABEL	BBISLAISABEL_mass	BBJ504BBR559mass
BBJ504	BBR559	BBJ504BBR559	106	116	culmen	BBISLAISABEL	BBISLAISABEL_culmen	BBJ504BBR559culmen
BBJ504	BBR559	BBJ504BBR559	194	212	ulna	BBISLAISABEL	BBISLAISABEL_ulna	BBJ504BBR559ulna
BBJ504	BBR559	BBJ504BBR559	199	212	ulna	BBISLAISABEL	BBISLAISABEL_ulna	BBJ504BBR559ulna
BBJ504	BBR559	BBJ504BBR559	194	209	ulna	BBISLAISABEL	BBISLAISABEL_ulna	BBJ504BBR559ulna
BBJ504	BBR559	BBJ504BBR559	199	209	ulna	BBISLAISABEL	BBISLAISABEL_ulna	BBJ504BBR559ulna
BBJ526	BBI576	BBJ526BBI576	13.2	19.6	mass	BBISLAISABEL	BBISLAISABEL_mass	BBJ526BBI576mass
BBJ526	BBI576	BBJ526BBI576	11.9	19.6	mass	BBISLAISABEL	BBISLAISABEL_mass	BBJ526BBI576mass
BBJ526	BBI576	BBJ526BBI576	105	114	culmen	BBISLAISABEL	BBISLAISABEL_culmen	BBJ526BBI576culmen
BBJ526	BBI576	BBJ526BBI576	197	221	ulna	BBISLAISABEL	BBISLAISABEL_ulna	BBJ526BBI576ulna
BBJ526	BBI576	BBJ526BBI576	198	221	ulna	BBISLAISABEL	BBISLAISABEL_ulna	BBJ526BBI576ulna
BBJ531	BBK006	BBJ531BBK006	12.9	18.8	mass	BBISLAISABEL	BBISLAISABEL_mass	BBJ531BBK006mass
BBJ531	BBK006	BBJ531BBK006	13.3	18.8	mass	BBISLAISABEL	BBISLAISABEL_mass	BBJ531BBK006mass
BBJ531	BBK006	BBJ531BBK006	194	219	ulna	BBISLAISABEL	BBISLAISABEL_ulna	BBJ531BBK006ulna
BBJ531	BBK006	BBJ531BBK006	191	219	ulna	BBISLAISABEL	BBISLAISABEL_ulna	BBJ531BBK006ulna
BBJ533	BBJ276	BBJ533BBJ276	13.8	17.8	mass	BBISLAISABEL	BBISLAISABEL_mass	BBJ533BBJ276mass
BBJ533	BBJ276	BBJ533BBJ276	110	122	culmen	BBISLAISABEL	BBISLAISABEL_culmen	BBJ533BBJ276culmen
BBJ533	BBJ276	BBJ533BBJ276	196	214	ulna	BBISLAISABEL	BBISLAISABEL_ulna	BBJ533BBJ276ulna
BBJ539	BBI491	BBJ539BBI491	14.8	17.8	mass	BBISLAISABEL	BBISLAISABEL_mass	BBJ539BBI491mass
BBJ539	BBI491	BBJ539BBI491	113	117	culmen	BBISLAISABEL	BBISLAISABEL_culmen	BBJ539BBI491culmen
BBJ539	BBI491	BBJ539BBI491	194	210	ulna	BBISLAISABEL	BBISLAISABEL_ulna	BBJ539BBI491ulna
BBJ542	BBR231	BBJ542BBR231	107	114	culmen	BBISLAISABEL	BBISLAISABEL_culmen	BBJ542BBR231culmen
BBJ542	BBR231	BBJ542BBR231	109	114	culmen	BBISLAISABEL	BBISLAISABEL_culmen	BBJ542BBR231culmen
BBJ542	BBR231	BBJ542BBR231	199	218	ulna	BBISLAISABEL	BBISLAISABEL_ulna	BBJ542BBR231ulna
BBJ542	BBR231	BBJ542BBR231	213	218	ulna	BBISLAISABEL	BBISLAISABEL_ulna	BBJ542BBR231ulna
BBJ544	BBM986	BBJ544BBM986	12.9	18.2	mass	BBISLAISABEL	BBISLAISABEL_mass	BBJ544BBM986mass
BBJ544	BBM986	BBJ544BBM986	12.9	21	mass	BBISLAISABEL	BBISLAISABEL_mass	BBJ544BBM986mass
BBJ544	BBM986	BBJ544BBM986	106	119	culmen	BBISLAISABEL	BBISLAISABEL_culmen	BBJ544BBM986culmen
BBJ544	BBM986	BBJ544BBM986	198	223	ulna	BBISLAISABEL	BBISLAISABEL_ulna	BBJ544BBM986ulna
BBJ544	BBM986	BBJ544BBM986	198	224	ulna	BBISLAISABEL	BBISLAISABEL_ulna	BBJ544BBM986ulna
BBJ550	BBP303	BBJ550BBP303	13.4	16.6	mass	BBISLAISABEL	BBISLAISABEL_mass	BBJ550BBP303mass
BBJ550	BBP303	BBJ550BBP303	102	117	culmen	BBISLAISABEL	BBISLAISABEL_culmen	BBJ550BBP303culmen
BBJ550	BBP303	BBJ550BBP303	192	220	ulna	BBISLAISABEL	BBISLAISABEL_ulna	BBJ550BBP303ulna
BBJ652	BBN807	BBJ652BBN807	13.4	16.8	mass	BBISLAISABEL	BBISLAISABEL_mass	BBJ652BBN807mass
BBJ652	BBN807	BBJ652BBN807	111	116	culmen	BBISLAISABEL	BBISLAISABEL_culmen	BBJ652BBN807culmen
BBJ652	BBN807	BBJ652BBN807	201	222	ulna	BBISLAISABEL	BBISLAISABEL_ulna	BBJ652BBN807ulna
BBJ668	BBM089	BBJ668BBM089	13.1	18.8	mass	BBISLAISABEL	BBISLAISABEL_mass	BBJ668BBM089mass
BBJ668	BBM089	BBJ668BBM089	107	117	culmen	BBISLAISABEL	BBISLAISABEL_culmen	BBJ668BBM089culmen
BBJ668	BBM089	BBJ668BBM089	201	216	ulna	BBISLAISABEL	BBISLAISABEL_ulna	BBJ668BBM089ulna
BBJ675	BBJ095	BBJ675BBJ095	12.7	18.2	mass	BBISLAISABEL	BBISLAISABEL_mass	BBJ675BBJ095mass
BBJ675	BBJ095	BBJ675BBJ095	197	212	ulna	BBISLAISABEL	BBISLAISABEL_ulna	BBJ675BBJ095ulna
BBJ685	BBI439	BBJ685BBI439	13.6	18.6	mass	BBISLAISABEL	BBISLAISABEL_mass	BBJ685BBI439mass
BBJ685	BBI439	BBJ685BBI439	106	111	culmen	BBISLAISABEL	BBISLAISABEL_culmen	BBJ685BBI439culmen
BBJ685	BBI439	BBJ685BBI439	194	211	ulna	BBISLAISABEL	BBISLAISABEL_ulna	BBJ685BBI439ulna
BBJ687	BBP534	BBJ687BBP534	13.6	17.7	mass	BBISLAISABEL	BBISLAISABEL_mass	BBJ687BBP534mass
BBJ687	BBP534	BBJ687BBP534	109	114	culmen	BBISLAISABEL	BBISLAISABEL_culmen	BBJ687BBP534culmen
BBJ687	BBP534	BBJ687BBP534	197	214	ulna	BBISLAISABEL	BBISLAISABEL_ulna	BBJ687BBP534ulna
BBJ701	BBJ144	BBJ701BBJ144	12.5	17.2	mass	BBISLAISABEL	BBISLAISABEL_mass	BBJ701BBJ144mass
BBJ701	BBJ144	BBJ701BBJ144	193	215	ulna	BBISLAISABEL	BBISLAISABEL_ulna	BBJ701BBJ144ulna
BBJ711	BBI518	BBJ711BBI518	15	17.4	mass	BBISLAISABEL	BBISLAISABEL_mass	BBJ711BBI518mass
BBJ711	BBI518	BBJ711BBI518	110	117	culmen	BBISLAISABEL	BBISLAISABEL_culmen	BBJ711BBI518culmen
BBJ711	BBI518	BBJ711BBI518	197	218	ulna	BBISLAISABEL	BBISLAISABEL_ulna	BBJ711BBI518ulna
BBJ714	BBP503	BBJ714BBP503	12.6	15.8	mass	BBISLAISABEL	BBISLAISABEL_mass	BBJ714BBP503mass
BBJ714	BBP503	BBJ714BBP503	199	218	ulna	BBISLAISABEL	BBISLAISABEL_ulna	BBJ714BBP503ulna
BBJ714	BBS090	BBJ714BBS090	12.6	16.5	mass	BBISLAISABEL	BBISLAISABEL_mass	BBJ714BBS090mass
BBJ714	BBS090	BBJ714BBS090	199	215	ulna	BBISLAISABEL	BBISLAISABEL_ulna	BBJ714BBS090ulna
BBJ722	BBI212	BBJ722BBI212	12.6	17.6	mass	BBISLAISABEL	BBISLAISABEL_mass	BBJ722BBI212mass
BBJ722	BBI212	BBJ722BBI212	11.8	17.6	mass	BBISLAISABEL	BBISLAISABEL_mass	BBJ722BBI212mass
BBJ722	BBI212	BBJ722BBI212	12.6	18.6	mass	BBISLAISABEL	BBISLAISABEL_mass	BBJ722BBI212mass
BBJ722	BBI212	BBJ722BBI212	11.8	18.6	mass	BBISLAISABEL	BBISLAISABEL_mass	BBJ722BBI212mass
BBJ722	BBI212	BBJ722BBI212	107	108	culmen	BBISLAISABEL	BBISLAISABEL_culmen	BBJ722BBI212culmen
BBJ722	BBI212	BBJ722BBI212	196	215	ulna	BBISLAISABEL	BBISLAISABEL_ulna	BBJ722BBI212ulna
BBJ722	BBI212	BBJ722BBI212	199	215	ulna	BBISLAISABEL	BBISLAISABEL_ulna	BBJ722BBI212ulna
BBJ722	BBI212	BBJ722BBI212	196	218	ulna	BBISLAISABEL	BBISLAISABEL_ulna	BBJ722BBI212ulna
BBJ722	BBI212	BBJ722BBI212	199	218	ulna	BBISLAISABEL	BBISLAISABEL_ulna	BBJ722BBI212ulna
BBJ733	BBJ311	BBJ733BBJ311	13	17.2	mass	BBISLAISABEL	BBISLAISABEL_mass	BBJ733BBJ311mass
BBJ733	BBJ311	BBJ733BBJ311	106	115	culmen	BBISLAISABEL	BBISLAISABEL_culmen	BBJ733BBJ311culmen
BBJ733	BBJ311	BBJ733BBJ311	196	214	ulna	BBISLAISABEL	BBISLAISABEL_ulna	BBJ733BBJ311ulna
BBJ734	BBL753	BBJ734BBL753	12.7	16.9	mass	BBISLAISABEL	BBISLAISABEL_mass	BBJ734BBL753mass
BBJ734	BBL753	BBJ734BBL753	15.2	16.9	mass	BBISLAISABEL	BBISLAISABEL_mass	BBJ734BBL753mass
BBJ734	BBL753	BBJ734BBL753	12.7	18.4	mass	BBISLAISABEL	BBISLAISABEL_mass	BBJ734BBL753mass
BBJ734	BBL753	BBJ734BBL753	15.2	18.4	mass	BBISLAISABEL	BBISLAISABEL_mass	BBJ734BBL753mass
BBJ734	BBL753	BBJ734BBL753	12.7	17.2	mass	BBISLAISABEL	BBISLAISABEL_mass	BBJ734BBL753mass
BBJ734	BBL753	BBJ734BBL753	15.2	17.2	mass	BBISLAISABEL	BBISLAISABEL_mass	BBJ734BBL753mass
BBJ734	BBL753	BBJ734BBL753	196	215	ulna	BBISLAISABEL	BBISLAISABEL_ulna	BBJ734BBL753ulna
BBJ734	BBL753	BBJ734BBL753	198	215	ulna	BBISLAISABEL	BBISLAISABEL_ulna	BBJ734BBL753ulna
BBJ734	BBL753	BBJ734BBL753	196	213	ulna	BBISLAISABEL	BBISLAISABEL_ulna	BBJ734BBL753ulna
BBJ734	BBL753	BBJ734BBL753	198	213	ulna	BBISLAISABEL	BBISLAISABEL_ulna	BBJ734BBL753ulna
BBJ734	BBL753	BBJ734BBL753	196	210	ulna	BBISLAISABEL	BBISLAISABEL_ulna	BBJ734BBL753ulna
BBJ734	BBL753	BBJ734BBL753	198	210	ulna	BBISLAISABEL	BBISLAISABEL_ulna	BBJ734BBL753ulna
BBJ754	BBJ164	BBJ754BBJ164	13.3	16.6	mass	BBISLAISABEL	BBISLAISABEL_mass	BBJ754BBJ164mass
BBJ754	BBJ164	BBJ754BBJ164	108	117	culmen	BBISLAISABEL	BBISLAISABEL_culmen	BBJ754BBJ164culmen
BBJ754	BBJ164	BBJ754BBJ164	200	208	ulna	BBISLAISABEL	BBISLAISABEL_ulna	BBJ754BBJ164ulna
BBJ835	BBB945	BBJ835BBB945	13.1	17.2	mass	BBISLAISABEL	BBISLAISABEL_mass	BBJ835BBB945mass
BBJ835	BBB945	BBJ835BBB945	104	115	culmen	BBISLAISABEL	BBISLAISABEL_culmen	BBJ835BBB945culmen
BBJ835	BBB945	BBJ835BBB945	193	215	ulna	BBISLAISABEL	BBISLAISABEL_ulna	BBJ835BBB945ulna
BBJ842	BBJ248	BBJ842BBJ248	13	13.2	mass	BBISLAISABEL	BBISLAISABEL_mass	BBJ842BBJ248mass
BBJ842	BBJ248	BBJ842BBJ248	104	118	culmen	BBISLAISABEL	BBISLAISABEL_culmen	BBJ842BBJ248culmen
BBJ842	BBJ248	BBJ842BBJ248	190	216	ulna	BBISLAISABEL	BBISLAISABEL_ulna	BBJ842BBJ248ulna
BBJ924	BBE867	BBJ924BBE867	15	18.3	mass	BBISLAISABEL	BBISLAISABEL_mass	BBJ924BBE867mass
BBJ924	BBE867	BBJ924BBE867	107	115	culmen	BBISLAISABEL	BBISLAISABEL_culmen	BBJ924BBE867culmen
BBJ924	BBE867	BBJ924BBE867	197	212	ulna	BBISLAISABEL	BBISLAISABEL_ulna	BBJ924BBE867ulna
BBJ941	BBK901	BBJ941BBK901	12.7	16.9	mass	BBISLAISABEL	BBISLAISABEL_mass	BBJ941BBK901mass
BBJ941	BBK901	BBJ941BBK901	108	114	culmen	BBISLAISABEL	BBISLAISABEL_culmen	BBJ941BBK901culmen
BBJ941	BBK901	BBJ941BBK901	197	219	ulna	BBISLAISABEL	BBISLAISABEL_ulna	BBJ941BBK901ulna
BBJ947	BBJ958	BBJ947BBJ958	15.4	18.9	mass	BBISLAISABEL	BBISLAISABEL_mass	BBJ947BBJ958mass
BBJ947	BBJ958	BBJ947BBJ958	13.6	18.9	mass	BBISLAISABEL	BBISLAISABEL_mass	BBJ947BBJ958mass
BBJ947	BBJ958	BBJ947BBJ958	15.4	18.8	mass	BBISLAISABEL	BBISLAISABEL_mass	BBJ947BBJ958mass
BBJ947	BBJ958	BBJ947BBJ958	13.6	18.8	mass	BBISLAISABEL	BBISLAISABEL_mass	BBJ947BBJ958mass
BBJ947	BBJ958	BBJ947BBJ958	112	117	culmen	BBISLAISABEL	BBISLAISABEL_culmen	BBJ947BBJ958culmen
BBJ947	BBJ958	BBJ947BBJ958	201	215	ulna	BBISLAISABEL	BBISLAISABEL_ulna	BBJ947BBJ958ulna
BBJ947	BBJ958	BBJ947BBJ958	201	215	ulna	BBISLAISABEL	BBISLAISABEL_ulna	BBJ947BBJ958ulna
BBJ947	BBJ958	BBJ947BBJ958	201	218	ulna	BBISLAISABEL	BBISLAISABEL_ulna	BBJ947BBJ958ulna
BBJ947	BBJ958	BBJ947BBJ958	201	218	ulna	BBISLAISABEL	BBISLAISABEL_ulna	BBJ947BBJ958ulna
BBJ959	BBJ283	BBJ959BBJ283	12.4	16.9	mass	BBISLAISABEL	BBISLAISABEL_mass	BBJ959BBJ283mass
BBJ959	BBJ283	BBJ959BBJ283	12.4	17.5	mass	BBISLAISABEL	BBISLAISABEL_mass	BBJ959BBJ283mass
BBJ959	BBJ283	BBJ959BBJ283	108	100	culmen	BBISLAISABEL	BBISLAISABEL_culmen	BBJ959BBJ283culmen
BBJ959	BBJ283	BBJ959BBJ283	191	200	ulna	BBISLAISABEL	BBISLAISABEL_ulna	BBJ959BBJ283ulna
BBJ959	BBJ283	BBJ959BBJ283	191	213	ulna	BBISLAISABEL	BBISLAISABEL_ulna	BBJ959BBJ283ulna
BBJ984	BBO539	BBJ984BBO539	12.5	17.2	mass	BBISLAISABEL	BBISLAISABEL_mass	BBJ984BBO539mass
BBJ984	BBO539	BBJ984BBO539	105	116	culmen	BBISLAISABEL	BBISLAISABEL_culmen	BBJ984BBO539culmen
BBJ984	BBO539	BBJ984BBO539	192	216	ulna	BBISLAISABEL	BBISLAISABEL_ulna	BBJ984BBO539ulna
BBJ987	BBI070	BBJ987BBI070	12.5	16.5	mass	BBISLAISABEL	BBISLAISABEL_mass	BBJ987BBI070mass
BBJ987	BBI070	BBJ987BBI070	13.1	16.5	mass	BBISLAISABEL	BBISLAISABEL_mass	BBJ987BBI070mass
BBJ987	BBI070	BBJ987BBI070	108	111	culmen	BBISLAISABEL	BBISLAISABEL_culmen	BBJ987BBI070culmen
BBJ987	BBI070	BBJ987BBI070	195	211	ulna	BBISLAISABEL	BBISLAISABEL_ulna	BBJ987BBI070ulna
BBJ987	BBI070	BBJ987BBI070	201	211	ulna	BBISLAISABEL	BBISLAISABEL_ulna	BBJ987BBI070ulna
BBK017	BBN715	BBK017BBN715	13.2	17.1	mass	BBISLAISABEL	BBISLAISABEL_mass	BBK017BBN715mass
BBK017	BBN715	BBK017BBN715	101	115	culmen	BBISLAISABEL	BBISLAISABEL_culmen	BBK017BBN715culmen
BBK017	BBN715	BBK017BBN715	194	213	ulna	BBISLAISABEL	BBISLAISABEL_ulna	BBK017BBN715ulna
BBK065	BBS405	BBK065BBS405	13.3	17.1	mass	BBISLAISABEL	BBISLAISABEL_mass	BBK065BBS405mass
BBK065	BBS405	BBK065BBS405	106	112	culmen	BBISLAISABEL	BBISLAISABEL_culmen	BBK065BBS405culmen
BBK065	BBS405	BBK065BBS405	194	204	ulna	BBISLAISABEL	BBISLAISABEL_ulna	BBK065BBS405ulna
BBK104	BBP642	BBK104BBP642	11.2	18.2	mass	BBISLAISABEL	BBISLAISABEL_mass	BBK104BBP642mass
BBK104	BBP642	BBK104BBP642	197	213	ulna	BBISLAISABEL	BBISLAISABEL_ulna	BBK104BBP642ulna
BBK187	BBS156	BBK187BBS156	12.8	17.2	mass	BBISLAISABEL	BBISLAISABEL_mass	BBK187BBS156mass
BBK187	BBS156	BBK187BBS156	104	115	culmen	BBISLAISABEL	BBISLAISABEL_culmen	BBK187BBS156culmen
BBK187	BBS156	BBK187BBS156	196	201	ulna	BBISLAISABEL	BBISLAISABEL_ulna	BBK187BBS156ulna
BBK210	BBI917	BBK210BBI917	11.9	17.3	mass	BBISLAISABEL	BBISLAISABEL_mass	BBK210BBI917mass
BBK210	BBI917	BBK210BBI917	107	117	culmen	BBISLAISABEL	BBISLAISABEL_culmen	BBK210BBI917culmen
BBK210	BBI917	BBK210BBI917	191	215	ulna	BBISLAISABEL	BBISLAISABEL_ulna	BBK210BBI917ulna
BBK452	BBI136	BBK452BBI136	15	13.2	mass	BBISLAISABEL	BBISLAISABEL_mass	BBK452BBI136mass
BBK452	BBI136	BBK452BBI136	15	16.8	mass	BBISLAISABEL	BBISLAISABEL_mass	BBK452BBI136mass
BBK452	BBI136	BBK452BBI136	108	111	culmen	BBISLAISABEL	BBISLAISABEL_culmen	BBK452BBI136culmen
BBK452	BBI136	BBK452BBI136	195	211	ulna	BBISLAISABEL	BBISLAISABEL_ulna	BBK452BBI136ulna
BBK452	BBI136	BBK452BBI136	195	209	ulna	BBISLAISABEL	BBISLAISABEL_ulna	BBK452BBI136ulna
BBK456	BBB836	BBK456BBB836	14.6	16.4	mass	BBISLAISABEL	BBISLAISABEL_mass	BBK456BBB836mass
BBK456	BBB836	BBK456BBB836	105	112	culmen	BBISLAISABEL	BBISLAISABEL_culmen	BBK456BBB836culmen
BBK456	BBB836	BBK456BBB836	199	211	ulna	BBISLAISABEL	BBISLAISABEL_ulna	BBK456BBB836ulna
BBK457	BBA459	BBK457BBA459	13.8	18	mass	BBISLAISABEL	BBISLAISABEL_mass	BBK457BBA459mass
BBK457	BBA459	BBK457BBA459	13.2	18	mass	BBISLAISABEL	BBISLAISABEL_mass	BBK457BBA459mass
BBK457	BBA459	BBK457BBA459	108	111	culmen	BBISLAISABEL	BBISLAISABEL_culmen	BBK457BBA459culmen
BBK457	BBA459	BBK457BBA459	199	218	ulna	BBISLAISABEL	BBISLAISABEL_ulna	BBK457BBA459ulna
BBK457	BBA459	BBK457BBA459	203	218	ulna	BBISLAISABEL	BBISLAISABEL_ulna	BBK457BBA459ulna
BBK457	BBR628	BBK457BBR628	13.8	18.1	mass	BBISLAISABEL	BBISLAISABEL_mass	BBK457BBR628mass
BBK457	BBR628	BBK457BBR628	13.2	18.1	mass	BBISLAISABEL	BBISLAISABEL_mass	BBK457BBR628mass
BBK457	BBR628	BBK457BBR628	108	112	culmen	BBISLAISABEL	BBISLAISABEL_culmen	BBK457BBR628culmen
BBK457	BBR628	BBK457BBR628	199	210	ulna	BBISLAISABEL	BBISLAISABEL_ulna	BBK457BBR628ulna
BBK457	BBR628	BBK457BBR628	203	210	ulna	BBISLAISABEL	BBISLAISABEL_ulna	BBK457BBR628ulna
BBK457	BBR628	BBK457BBR628	199	213	ulna	BBISLAISABEL	BBISLAISABEL_ulna	BBK457BBR628ulna
BBK457	BBR628	BBK457BBR628	203	213	ulna	BBISLAISABEL	BBISLAISABEL_ulna	BBK457BBR628ulna
BBK489	BBI627	BBK489BBI627	13.6	18.2	mass	BBISLAISABEL	BBISLAISABEL_mass	BBK489BBI627mass
BBK489	BBI627	BBK489BBI627	14.5	18.2	mass	BBISLAISABEL	BBISLAISABEL_mass	BBK489BBI627mass
BBK489	BBI627	BBK489BBI627	13.6	17.7	mass	BBISLAISABEL	BBISLAISABEL_mass	BBK489BBI627mass
BBK489	BBI627	BBK489BBI627	14.5	17.7	mass	BBISLAISABEL	BBISLAISABEL_mass	BBK489BBI627mass
BBK489	BBI627	BBK489BBI627	106	115	culmen	BBISLAISABEL	BBISLAISABEL_culmen	BBK489BBI627culmen
BBK489	BBI627	BBK489BBI627	196	218	ulna	BBISLAISABEL	BBISLAISABEL_ulna	BBK489BBI627ulna
BBK489	BBI627	BBK489BBI627	198	218	ulna	BBISLAISABEL	BBISLAISABEL_ulna	BBK489BBI627ulna
BBK489	BBI627	BBK489BBI627	196	219	ulna	BBISLAISABEL	BBISLAISABEL_ulna	BBK489BBI627ulna
BBK489	BBI627	BBK489BBI627	198	219	ulna	BBISLAISABEL	BBISLAISABEL_ulna	BBK489BBI627ulna
BBK519	BBJ287	BBK519BBJ287	14.3	14.7	mass	BBISLAISABEL	BBISLAISABEL_mass	BBK519BBJ287mass
BBK519	BBJ287	BBK519BBJ287	105	108	culmen	BBISLAISABEL	BBISLAISABEL_culmen	BBK519BBJ287culmen
BBK519	BBJ287	BBK519BBJ287	193	208	ulna	BBISLAISABEL	BBISLAISABEL_ulna	BBK519BBJ287ulna
BBK542	BBJ241	BBK542BBJ241	12.9	17.8	mass	BBISLAISABEL	BBISLAISABEL_mass	BBK542BBJ241mass
BBK542	BBJ241	BBK542BBJ241	15.8	17.8	mass	BBISLAISABEL	BBISLAISABEL_mass	BBK542BBJ241mass
BBK542	BBJ241	BBK542BBJ241	14.5	17.8	mass	BBISLAISABEL	BBISLAISABEL_mass	BBK542BBJ241mass
BBK542	BBJ241	BBK542BBJ241	12.9	18.9	mass	BBISLAISABEL	BBISLAISABEL_mass	BBK542BBJ241mass
BBK542	BBJ241	BBK542BBJ241	15.8	18.9	mass	BBISLAISABEL	BBISLAISABEL_mass	BBK542BBJ241mass
BBK542	BBJ241	BBK542BBJ241	14.5	18.9	mass	BBISLAISABEL	BBISLAISABEL_mass	BBK542BBJ241mass
BBK542	BBJ241	BBK542BBJ241	109	117	culmen	BBISLAISABEL	BBISLAISABEL_culmen	BBK542BBJ241culmen
BBK542	BBJ241	BBK542BBJ241	106	117	culmen	BBISLAISABEL	BBISLAISABEL_culmen	BBK542BBJ241culmen
BBK542	BBJ241	BBK542BBJ241	189	214	ulna	BBISLAISABEL	BBISLAISABEL_ulna	BBK542BBJ241ulna
BBK542	BBJ241	BBK542BBJ241	192	214	ulna	BBISLAISABEL	BBISLAISABEL_ulna	BBK542BBJ241ulna
BBK542	BBJ241	BBK542BBJ241	200	214	ulna	BBISLAISABEL	BBISLAISABEL_ulna	BBK542BBJ241ulna
BBK542	BBJ241	BBK542BBJ241	189	212	ulna	BBISLAISABEL	BBISLAISABEL_ulna	BBK542BBJ241ulna
BBK542	BBJ241	BBK542BBJ241	192	212	ulna	BBISLAISABEL	BBISLAISABEL_ulna	BBK542BBJ241ulna
BBK542	BBJ241	BBK542BBJ241	200	212	ulna	BBISLAISABEL	BBISLAISABEL_ulna	BBK542BBJ241ulna
BBK542	BBP229	BBK542BBP229	12.9	19	mass	BBISLAISABEL	BBISLAISABEL_mass	BBK542BBP229mass
BBK542	BBP229	BBK542BBP229	15.8	19	mass	BBISLAISABEL	BBISLAISABEL_mass	BBK542BBP229mass
BBK542	BBP229	BBK542BBP229	14.5	19	mass	BBISLAISABEL	BBISLAISABEL_mass	BBK542BBP229mass
BBK542	BBP229	BBK542BBP229	109	115	culmen	BBISLAISABEL	BBISLAISABEL_culmen	BBK542BBP229culmen
BBK542	BBP229	BBK542BBP229	106	115	culmen	BBISLAISABEL	BBISLAISABEL_culmen	BBK542BBP229culmen
BBK542	BBP229	BBK542BBP229	189	205	ulna	BBISLAISABEL	BBISLAISABEL_ulna	BBK542BBP229ulna
BBK542	BBP229	BBK542BBP229	192	205	ulna	BBISLAISABEL	BBISLAISABEL_ulna	BBK542BBP229ulna
BBK542	BBP229	BBK542BBP229	200	205	ulna	BBISLAISABEL	BBISLAISABEL_ulna	BBK542BBP229ulna
BBK550	BBP399	BBK550BBP399	13.1	15.5	mass	BBISLAISABEL	BBISLAISABEL_mass	BBK550BBP399mass
BBK550	BBP399	BBK550BBP399	105	113	culmen	BBISLAISABEL	BBISLAISABEL_culmen	BBK550BBP399culmen
BBK550	BBP399	BBK550BBP399	200	208	ulna	BBISLAISABEL	BBISLAISABEL_ulna	BBK550BBP399ulna
BBK554	BBP973	BBK554BBP973	14.2	16.8	mass	BBISLAISABEL	BBISLAISABEL_mass	BBK554BBP973mass
BBK554	BBP973	BBK554BBP973	109	116	culmen	BBISLAISABEL	BBISLAISABEL_culmen	BBK554BBP973culmen
BBK554	BBP973	BBK554BBP973	197	214	ulna	BBISLAISABEL	BBISLAISABEL_ulna	BBK554BBP973ulna
BBK606	BBH910	BBK606BBH910	12.8	18.2	mass	BBISLAISABEL	BBISLAISABEL_mass	BBK606BBH910mass
BBK606	BBH910	BBK606BBH910	106	116	culmen	BBISLAISABEL	BBISLAISABEL_culmen	BBK606BBH910culmen
BBK606	BBH910	BBK606BBH910	188	218	ulna	BBISLAISABEL	BBISLAISABEL_ulna	BBK606BBH910ulna
BBK645	BBJ671	BBK645BBJ671	11.9	16.5	mass	BBISLAISABEL	BBISLAISABEL_mass	BBK645BBJ671mass
BBK645	BBJ671	BBK645BBJ671	106	114	culmen	BBISLAISABEL	BBISLAISABEL_culmen	BBK645BBJ671culmen
BBK645	BBJ671	BBK645BBJ671	191	206	ulna	BBISLAISABEL	BBISLAISABEL_ulna	BBK645BBJ671ulna
BBK666	BBI594	BBK666BBI594	13.7	17.5	mass	BBISLAISABEL	BBISLAISABEL_mass	BBK666BBI594mass
BBK666	BBI594	BBK666BBI594	14.7	17.5	mass	BBISLAISABEL	BBISLAISABEL_mass	BBK666BBI594mass
BBK666	BBI594	BBK666BBI594	13.7	16.2	mass	BBISLAISABEL	BBISLAISABEL_mass	BBK666BBI594mass
BBK666	BBI594	BBK666BBI594	14.7	16.2	mass	BBISLAISABEL	BBISLAISABEL_mass	BBK666BBI594mass
BBK666	BBI594	BBK666BBI594	201	216	ulna	BBISLAISABEL	BBISLAISABEL_ulna	BBK666BBI594ulna
BBK666	BBI594	BBK666BBI594	200	216	ulna	BBISLAISABEL	BBISLAISABEL_ulna	BBK666BBI594ulna
BBK666	BBI594	BBK666BBI594	201	216	ulna	BBISLAISABEL	BBISLAISABEL_ulna	BBK666BBI594ulna
BBK666	BBI594	BBK666BBI594	200	216	ulna	BBISLAISABEL	BBISLAISABEL_ulna	BBK666BBI594ulna
BBK669	BBJ411	BBK669BBJ411	13.7	19.3	mass	BBISLAISABEL	BBISLAISABEL_mass	BBK669BBJ411mass
BBK669	BBJ411	BBK669BBJ411	102	114	culmen	BBISLAISABEL	BBISLAISABEL_culmen	BBK669BBJ411culmen
BBK669	BBJ411	BBK669BBJ411	196	221	ulna	BBISLAISABEL	BBISLAISABEL_ulna	BBK669BBJ411ulna
BBK730	BBJ279	BBK730BBJ279	15.1	17	mass	BBISLAISABEL	BBISLAISABEL_mass	BBK730BBJ279mass
BBK730	BBJ279	BBK730BBJ279	110	111	culmen	BBISLAISABEL	BBISLAISABEL_culmen	BBK730BBJ279culmen
BBK730	BBJ279	BBK730BBJ279	199	213	ulna	BBISLAISABEL	BBISLAISABEL_ulna	BBK730BBJ279ulna
BBK741	BBL797	BBK741BBL797	13.1	17.2	mass	BBISLAISABEL	BBISLAISABEL_mass	BBK741BBL797mass
BBK741	BBL797	BBK741BBL797	111	117	culmen	BBISLAISABEL	BBISLAISABEL_culmen	BBK741BBL797culmen
BBK741	BBL797	BBK741BBL797	204	221	ulna	BBISLAISABEL	BBISLAISABEL_ulna	BBK741BBL797ulna
BBK745	BBH501	BBK745BBH501	13.8	17	mass	BBISLAISABEL	BBISLAISABEL_mass	BBK745BBH501mass
BBK745	BBH501	BBK745BBH501	107	114	culmen	BBISLAISABEL	BBISLAISABEL_culmen	BBK745BBH501culmen
BBK745	BBH501	BBK745BBH501	194	215	ulna	BBISLAISABEL	BBISLAISABEL_ulna	BBK745BBH501ulna
BBK753	BBJ817	BBK753BBJ817	12.1	14.1	mass	BBISLAISABEL	BBISLAISABEL_mass	BBK753BBJ817mass
BBK753	BBJ817	BBK753BBJ817	196	214	ulna	BBISLAISABEL	BBISLAISABEL_ulna	BBK753BBJ817ulna
BBK754	BBH810	BBK754BBH810	13.1	16.7	mass	BBISLAISABEL	BBISLAISABEL_mass	BBK754BBH810mass
BBK754	BBH810	BBK754BBH810	12	16.7	mass	BBISLAISABEL	BBISLAISABEL_mass	BBK754BBH810mass
BBK754	BBH810	BBK754BBH810	13.1	16.3	mass	BBISLAISABEL	BBISLAISABEL_mass	BBK754BBH810mass
BBK754	BBH810	BBK754BBH810	12	16.3	mass	BBISLAISABEL	BBISLAISABEL_mass	BBK754BBH810mass
BBK754	BBH810	BBK754BBH810	107	113	culmen	BBISLAISABEL	BBISLAISABEL_culmen	BBK754BBH810culmen
BBK754	BBH810	BBK754BBH810	195	217	ulna	BBISLAISABEL	BBISLAISABEL_ulna	BBK754BBH810ulna
BBK754	BBH810	BBK754BBH810	199	217	ulna	BBISLAISABEL	BBISLAISABEL_ulna	BBK754BBH810ulna
BBK754	BBH810	BBK754BBH810	195	216	ulna	BBISLAISABEL	BBISLAISABEL_ulna	BBK754BBH810ulna
BBK754	BBH810	BBK754BBH810	199	216	ulna	BBISLAISABEL	BBISLAISABEL_ulna	BBK754BBH810ulna
BBK755	BBN205	BBK755BBN205	12.1	17.1	mass	BBISLAISABEL	BBISLAISABEL_mass	BBK755BBN205mass
BBK755	BBN205	BBK755BBN205	13.1	17.1	mass	BBISLAISABEL	BBISLAISABEL_mass	BBK755BBN205mass
BBK755	BBN205	BBK755BBN205	12.1	19.4	mass	BBISLAISABEL	BBISLAISABEL_mass	BBK755BBN205mass
BBK755	BBN205	BBK755BBN205	13.1	19.4	mass	BBISLAISABEL	BBISLAISABEL_mass	BBK755BBN205mass
BBK755	BBN205	BBK755BBN205	198	221	ulna	BBISLAISABEL	BBISLAISABEL_ulna	BBK755BBN205ulna
BBK755	BBN205	BBK755BBN205	201	221	ulna	BBISLAISABEL	BBISLAISABEL_ulna	BBK755BBN205ulna
BBK755	BBN205	BBK755BBN205	198	219	ulna	BBISLAISABEL	BBISLAISABEL_ulna	BBK755BBN205ulna
BBK755	BBN205	BBK755BBN205	201	219	ulna	BBISLAISABEL	BBISLAISABEL_ulna	BBK755BBN205ulna
BBK794	BBP257	BBK794BBP257	12.8	16.7	mass	BBISLAISABEL	BBISLAISABEL_mass	BBK794BBP257mass
BBK794	BBP257	BBK794BBP257	106	113	culmen	BBISLAISABEL	BBISLAISABEL_culmen	BBK794BBP257culmen
BBK794	BBP257	BBK794BBP257	186	198	ulna	BBISLAISABEL	BBISLAISABEL_ulna	BBK794BBP257ulna
BBK795	BBI991	BBK795BBI991	13.2	17.3	mass	BBISLAISABEL	BBISLAISABEL_mass	BBK795BBI991mass
BBK795	BBI991	BBK795BBI991	109	111	culmen	BBISLAISABEL	BBISLAISABEL_culmen	BBK795BBI991culmen
BBK795	BBI991	BBK795BBI991	200	211	ulna	BBISLAISABEL	BBISLAISABEL_ulna	BBK795BBI991ulna
BBK800	BBP090	BBK800BBP090	13.8	15.8	mass	BBISLAISABEL	BBISLAISABEL_mass	BBK800BBP090mass
BBK800	BBP090	BBK800BBP090	107	115	culmen	BBISLAISABEL	BBISLAISABEL_culmen	BBK800BBP090culmen
BBK800	BBP090	BBK800BBP090	195	210	ulna	BBISLAISABEL	BBISLAISABEL_ulna	BBK800BBP090ulna
BBK809	BBP532	BBK809BBP532	13.2	17.3	mass	BBISLAISABEL	BBISLAISABEL_mass	BBK809BBP532mass
BBK809	BBP532	BBK809BBP532	105	115	culmen	BBISLAISABEL	BBISLAISABEL_culmen	BBK809BBP532culmen
BBK809	BBP532	BBK809BBP532	198	209	ulna	BBISLAISABEL	BBISLAISABEL_ulna	BBK809BBP532ulna
BBK860	BBI422	BBK860BBI422	13	17.1	mass	BBISLAISABEL	BBISLAISABEL_mass	BBK860BBI422mass
BBK860	BBI422	BBK860BBI422	106	113	culmen	BBISLAISABEL	BBISLAISABEL_culmen	BBK860BBI422culmen
BBK860	BBI422	BBK860BBI422	203	217	ulna	BBISLAISABEL	BBISLAISABEL_ulna	BBK860BBI422ulna
BBK881	BBJ692	BBK881BBJ692	15.4	17.4	mass	BBISLAISABEL	BBISLAISABEL_mass	BBK881BBJ692mass
BBK881	BBJ692	BBK881BBJ692	108	115	culmen	BBISLAISABEL	BBISLAISABEL_culmen	BBK881BBJ692culmen
BBK881	BBJ692	BBK881BBJ692	194	214	ulna	BBISLAISABEL	BBISLAISABEL_ulna	BBK881BBJ692ulna
BBK907	BBP296	BBK907BBP296	12.9	17	mass	BBISLAISABEL	BBISLAISABEL_mass	BBK907BBP296mass
BBK907	BBP296	BBK907BBP296	13.6	17	mass	BBISLAISABEL	BBISLAISABEL_mass	BBK907BBP296mass
BBK907	BBP296	BBK907BBP296	193	214	ulna	BBISLAISABEL	BBISLAISABEL_ulna	BBK907BBP296ulna
BBK907	BBP296	BBK907BBP296	193	214	ulna	BBISLAISABEL	BBISLAISABEL_ulna	BBK907BBP296ulna
BBK958	BBL832	BBK958BBL832	12.6	18.8	mass	BBISLAISABEL	BBISLAISABEL_mass	BBK958BBL832mass
BBK958	BBL832	BBK958BBL832	12.6	17.9	mass	BBISLAISABEL	BBISLAISABEL_mass	BBK958BBL832mass
BBK958	BBL832	BBK958BBL832	104	116	culmen	BBISLAISABEL	BBISLAISABEL_culmen	BBK958BBL832culmen
BBK958	BBL832	BBK958BBL832	188	218	ulna	BBISLAISABEL	BBISLAISABEL_ulna	BBK958BBL832ulna
BBK958	BBL832	BBK958BBL832	188	222	ulna	BBISLAISABEL	BBISLAISABEL_ulna	BBK958BBL832ulna
BBL072	BBFEM370	BBL072BBFEM370	13.3	17	mass	BBISLAISABEL	BBISLAISABEL_mass	BBL072BBFEM370mass
BBL072	BBFEM370	BBL072BBFEM370	102	115	culmen	BBISLAISABEL	BBISLAISABEL_culmen	BBL072BBFEM370culmen
BBL072	BBFEM370	BBL072BBFEM370	193	219	ulna	BBISLAISABEL	BBISLAISABEL_ulna	BBL072BBFEM370ulna
BBL511	BBI039	BBL511BBI039	13.5	17.2	mass	BBISLAISABEL	BBISLAISABEL_mass	BBL511BBI039mass
BBL511	BBI039	BBL511BBI039	108	119	culmen	BBISLAISABEL	BBISLAISABEL_culmen	BBL511BBI039culmen
BBL511	BBI039	BBL511BBI039	197	216	ulna	BBISLAISABEL	BBISLAISABEL_ulna	BBL511BBI039ulna
BBL519	BBI797	BBL519BBI797	14.8	15.2	mass	BBISLAISABEL	BBISLAISABEL_mass	BBL519BBI797mass
BBL519	BBI797	BBL519BBI797	200	215	ulna	BBISLAISABEL	BBISLAISABEL_ulna	BBL519BBI797ulna
BBL519	BBJ310	BBL519BBJ310	14.8	18	mass	BBISLAISABEL	BBISLAISABEL_mass	BBL519BBJ310mass
BBL519	BBJ310	BBL519BBJ310	200	216	ulna	BBISLAISABEL	BBISLAISABEL_ulna	BBL519BBJ310ulna
BBL545	BBG354	BBL545BBG354	13.8	18.4	mass	BBISLAISABEL	BBISLAISABEL_mass	BBL545BBG354mass
BBL545	BBG354	BBL545BBG354	105	119	culmen	BBISLAISABEL	BBISLAISABEL_culmen	BBL545BBG354culmen
BBL545	BBG354	BBL545BBG354	196	211	ulna	BBISLAISABEL	BBISLAISABEL_ulna	BBL545BBG354ulna
BBL602	BBL014	BBL602BBL014	15.8	17.6	mass	BBISLAISABEL	BBISLAISABEL_mass	BBL602BBL014mass
BBL602	BBL014	BBL602BBL014	108	115	culmen	BBISLAISABEL	BBISLAISABEL_culmen	BBL602BBL014culmen
BBL602	BBL014	BBL602BBL014	193	205	ulna	BBISLAISABEL	BBISLAISABEL_ulna	BBL602BBL014ulna
BBL603	BBL470	BBL603BBL470	13.5	19.3	mass	BBISLAISABEL	BBISLAISABEL_mass	BBL603BBL470mass
BBL603	BBL470	BBL603BBL470	107	117	culmen	BBISLAISABEL	BBISLAISABEL_culmen	BBL603BBL470culmen
BBL603	BBL470	BBL603BBL470	208	217	ulna	BBISLAISABEL	BBISLAISABEL_ulna	BBL603BBL470ulna
BBL615	BBL770	BBL615BBL770	12.4	17.8	mass	BBISLAISABEL	BBISLAISABEL_mass	BBL615BBL770mass
BBL615	BBL770	BBL615BBL770	205	215	ulna	BBISLAISABEL	BBISLAISABEL_ulna	BBL615BBL770ulna
BBL616	BBG329	BBL616BBG329	13.8	17.1	mass	BBISLAISABEL	BBISLAISABEL_mass	BBL616BBG329mass
BBL616	BBG329	BBL616BBG329	13.8	16.7	mass	BBISLAISABEL	BBISLAISABEL_mass	BBL616BBG329mass
BBL616	BBG329	BBL616BBG329	196	211	ulna	BBISLAISABEL	BBISLAISABEL_ulna	BBL616BBG329ulna
BBL616	BBG329	BBL616BBG329	196	212	ulna	BBISLAISABEL	BBISLAISABEL_ulna	BBL616BBG329ulna
BBL617	BBK076	BBL617BBK076	14.2	17.4	mass	BBISLAISABEL	BBISLAISABEL_mass	BBL617BBK076mass
BBL617	BBK076	BBL617BBK076	109	117	culmen	BBISLAISABEL	BBISLAISABEL_culmen	BBL617BBK076culmen
BBL617	BBK076	BBL617BBK076	201	214	ulna	BBISLAISABEL	BBISLAISABEL_ulna	BBL617BBK076ulna
BBL621	BBH618	BBL621BBH618	13.1	17.9	mass	BBISLAISABEL	BBISLAISABEL_mass	BBL621BBH618mass
BBL621	BBH618	BBL621BBH618	196	211	ulna	BBISLAISABEL	BBISLAISABEL_ulna	BBL621BBH618ulna
BBL623	BBI417	BBL623BBI417	12.6	18.7	mass	BBISLAISABEL	BBISLAISABEL_mass	BBL623BBI417mass
BBL623	BBI417	BBL623BBI417	189	219	ulna	BBISLAISABEL	BBISLAISABEL_ulna	BBL623BBI417ulna
BBL751	BBJ303	BBL751BBJ303	13.6	17	mass	BBISLAISABEL	BBISLAISABEL_mass	BBL751BBJ303mass
BBL751	BBJ303	BBL751BBJ303	106	116	culmen	BBISLAISABEL	BBISLAISABEL_culmen	BBL751BBJ303culmen
BBL751	BBJ303	BBL751BBJ303	193	216	ulna	BBISLAISABEL	BBISLAISABEL_ulna	BBL751BBJ303ulna
BBL754	BBN022	BBL754BBN022	12.8	18.5	mass	BBISLAISABEL	BBISLAISABEL_mass	BBL754BBN022mass
BBL754	BBN022	BBL754BBN022	201	213	ulna	BBISLAISABEL	BBISLAISABEL_ulna	BBL754BBN022ulna
BBL805	BBG853	BBL805BBG853	12.8	19.4	mass	BBISLAISABEL	BBISLAISABEL_mass	BBL805BBG853mass
BBL805	BBG853	BBL805BBG853	12.5	19.4	mass	BBISLAISABEL	BBISLAISABEL_mass	BBL805BBG853mass
BBL805	BBG853	BBL805BBG853	12.8	17.4	mass	BBISLAISABEL	BBISLAISABEL_mass	BBL805BBG853mass
BBL805	BBG853	BBL805BBG853	12.5	17.4	mass	BBISLAISABEL	BBISLAISABEL_mass	BBL805BBG853mass
BBL805	BBG853	BBL805BBG853	107	114	culmen	BBISLAISABEL	BBISLAISABEL_culmen	BBL805BBG853culmen
BBL805	BBG853	BBL805BBG853	200	213	ulna	BBISLAISABEL	BBISLAISABEL_ulna	BBL805BBG853ulna
BBL805	BBG853	BBL805BBG853	198	213	ulna	BBISLAISABEL	BBISLAISABEL_ulna	BBL805BBG853ulna
BBL805	BBG853	BBL805BBG853	200	212	ulna	BBISLAISABEL	BBISLAISABEL_ulna	BBL805BBG853ulna
BBL805	BBG853	BBL805BBG853	198	212	ulna	BBISLAISABEL	BBISLAISABEL_ulna	BBL805BBG853ulna
BBL806	BBP750	BBL806BBP750	13	17.2	mass	BBISLAISABEL	BBISLAISABEL_mass	BBL806BBP750mass
BBL806	BBP750	BBL806BBP750	107	115	culmen	BBISLAISABEL	BBISLAISABEL_culmen	BBL806BBP750culmen
BBL806	BBP750	BBL806BBP750	199	207	ulna	BBISLAISABEL	BBISLAISABEL_ulna	BBL806BBP750ulna
BBL809	BBG834	BBL809BBG834	14.4	17.7	mass	BBISLAISABEL	BBISLAISABEL_mass	BBL809BBG834mass
BBL809	BBG834	BBL809BBG834	200	215	ulna	BBISLAISABEL	BBISLAISABEL_ulna	BBL809BBG834ulna
BBL855	BBN490	BBL855BBN490	13.1	18.2	mass	BBISLAISABEL	BBISLAISABEL_mass	BBL855BBN490mass
BBL855	BBN490	BBL855BBN490	105	115	culmen	BBISLAISABEL	BBISLAISABEL_culmen	BBL855BBN490culmen
BBL855	BBN490	BBL855BBN490	195	216	ulna	BBISLAISABEL	BBISLAISABEL_ulna	BBL855BBN490ulna
BBL884	BBP679	BBL884BBP679	14	18.6	mass	BBISLAISABEL	BBISLAISABEL_mass	BBL884BBP679mass
BBL884	BBP679	BBL884BBP679	104	113	culmen	BBISLAISABEL	BBISLAISABEL_culmen	BBL884BBP679culmen
BBL884	BBP679	BBL884BBP679	193	212	ulna	BBISLAISABEL	BBISLAISABEL_ulna	BBL884BBP679ulna
BBL935	BBP183	BBL935BBP183	12.6	19	mass	BBISLAISABEL	BBISLAISABEL_mass	BBL935BBP183mass
BBL935	BBP183	BBL935BBP183	109	115	culmen	BBISLAISABEL	BBISLAISABEL_culmen	BBL935BBP183culmen
BBL935	BBP183	BBL935BBP183	201	220	ulna	BBISLAISABEL	BBISLAISABEL_ulna	BBL935BBP183ulna
BBL960	BBC150	BBL960BBC150	14.6	20.1	mass	BBISLAISABEL	BBISLAISABEL_mass	BBL960BBC150mass
BBL960	BBC150	BBL960BBC150	110	115	culmen	BBISLAISABEL	BBISLAISABEL_culmen	BBL960BBC150culmen
BBL960	BBC150	BBL960BBC150	203	216	ulna	BBISLAISABEL	BBISLAISABEL_ulna	BBL960BBC150ulna
BBL970	BBM515	BBL970BBM515	13.5	19.1	mass	BBISLAISABEL	BBISLAISABEL_mass	BBL970BBM515mass
BBL970	BBM515	BBL970BBM515	104	115	culmen	BBISLAISABEL	BBISLAISABEL_culmen	BBL970BBM515culmen
BBL970	BBM515	BBL970BBM515	193	219	ulna	BBISLAISABEL	BBISLAISABEL_ulna	BBL970BBM515ulna
BBM087	BBO221	BBM087BBO221	12.8	16.8	mass	BBISLAISABEL	BBISLAISABEL_mass	BBM087BBO221mass
BBM087	BBO221	BBM087BBO221	105	118	culmen	BBISLAISABEL	BBISLAISABEL_culmen	BBM087BBO221culmen
BBM087	BBO221	BBM087BBO221	202	206	ulna	BBISLAISABEL	BBISLAISABEL_ulna	BBM087BBO221ulna
BBM188	BBM572	BBM188BBM572	12.4	19.4	mass	BBISLAISABEL	BBISLAISABEL_mass	BBM188BBM572mass
BBM188	BBM572	BBM188BBM572	114	116	culmen	BBISLAISABEL	BBISLAISABEL_culmen	BBM188BBM572culmen
BBM188	BBM572	BBM188BBM572	200	208	ulna	BBISLAISABEL	BBISLAISABEL_ulna	BBM188BBM572ulna
BBM211	BBO305	BBM211BBO305	12.4	17.6	mass	BBISLAISABEL	BBISLAISABEL_mass	BBM211BBO305mass
BBM211	BBO305	BBM211BBO305	111	117	culmen	BBISLAISABEL	BBISLAISABEL_culmen	BBM211BBO305culmen
BBM211	BBO305	BBM211BBO305	206	221	ulna	BBISLAISABEL	BBISLAISABEL_ulna	BBM211BBO305ulna
BBM271	BBJ280	BBM271BBJ280	12.6	20.6	mass	BBISLAISABEL	BBISLAISABEL_mass	BBM271BBJ280mass
BBM271	BBJ280	BBM271BBJ280	107	114	culmen	BBISLAISABEL	BBISLAISABEL_culmen	BBM271BBJ280culmen
BBM271	BBJ280	BBM271BBJ280	196	219	ulna	BBISLAISABEL	BBISLAISABEL_ulna	BBM271BBJ280ulna
BBM299	BBK591	BBM299BBK591	14.2	18.7	mass	BBISLAISABEL	BBISLAISABEL_mass	BBM299BBK591mass
BBM299	BBK591	BBM299BBK591	109	116	culmen	BBISLAISABEL	BBISLAISABEL_culmen	BBM299BBK591culmen
BBM299	BBK591	BBM299BBK591	200	218	ulna	BBISLAISABEL	BBISLAISABEL_ulna	BBM299BBK591ulna
BBM361	BBN901	BBM361BBN901	14.6	18.6	mass	BBISLAISABEL	BBISLAISABEL_mass	BBM361BBN901mass
BBM361	BBN901	BBM361BBN901	107	118	culmen	BBISLAISABEL	BBISLAISABEL_culmen	BBM361BBN901culmen
BBM361	BBN901	BBM361BBN901	190	212	ulna	BBISLAISABEL	BBISLAISABEL_ulna	BBM361BBN901ulna
BBM363	BBI983	BBM363BBI983	14.2	18.6	mass	BBISLAISABEL	BBISLAISABEL_mass	BBM363BBI983mass
BBM363	BBI983	BBM363BBI983	199	213	ulna	BBISLAISABEL	BBISLAISABEL_ulna	BBM363BBI983ulna
BBM364	BBP377	BBM364BBP377	13.3	21	mass	BBISLAISABEL	BBISLAISABEL_mass	BBM364BBP377mass
BBM364	BBP377	BBM364BBP377	13.3	18.9	mass	BBISLAISABEL	BBISLAISABEL_mass	BBM364BBP377mass
BBM364	BBP377	BBM364BBP377	194	213	ulna	BBISLAISABEL	BBISLAISABEL_ulna	BBM364BBP377ulna
BBM364	BBP377	BBM364BBP377	194	218	ulna	BBISLAISABEL	BBISLAISABEL_ulna	BBM364BBP377ulna
BBM383	BBP517	BBM383BBP517	12.9	16.2	mass	BBISLAISABEL	BBISLAISABEL_mass	BBM383BBP517mass
BBM383	BBP517	BBM383BBP517	12.9	16.6	mass	BBISLAISABEL	BBISLAISABEL_mass	BBM383BBP517mass
BBM383	BBP517	BBM383BBP517	105	113	culmen	BBISLAISABEL	BBISLAISABEL_culmen	BBM383BBP517culmen
BBM383	BBP517	BBM383BBP517	189	209	ulna	BBISLAISABEL	BBISLAISABEL_ulna	BBM383BBP517ulna
BBM383	BBP517	BBM383BBP517	189	214	ulna	BBISLAISABEL	BBISLAISABEL_ulna	BBM383BBP517ulna
BBM426	BBP735	BBM426BBP735	14.5	17.4	mass	BBISLAISABEL	BBISLAISABEL_mass	BBM426BBP735mass
BBM426	BBP735	BBM426BBP735	198	218	ulna	BBISLAISABEL	BBISLAISABEL_ulna	BBM426BBP735ulna
BBM432	BBL892	BBM432BBL892	13.4	19.4	mass	BBISLAISABEL	BBISLAISABEL_mass	BBM432BBL892mass
BBM432	BBL892	BBM432BBL892	109	118	culmen	BBISLAISABEL	BBISLAISABEL_culmen	BBM432BBL892culmen
BBM432	BBL892	BBM432BBL892	195	219	ulna	BBISLAISABEL	BBISLAISABEL_ulna	BBM432BBL892ulna
BBM678	BBO437	BBM678BBO437	13.2	17.6	mass	BBISLAISABEL	BBISLAISABEL_mass	BBM678BBO437mass
BBM678	BBO437	BBM678BBO437	102	115	culmen	BBISLAISABEL	BBISLAISABEL_culmen	BBM678BBO437culmen
BBM678	BBO437	BBM678BBO437	201	211	ulna	BBISLAISABEL	BBISLAISABEL_ulna	BBM678BBO437ulna
BBM817	BBK967	BBM817BBK967	15.2	18.3	mass	BBISLAISABEL	BBISLAISABEL_mass	BBM817BBK967mass
BBM817	BBK967	BBM817BBK967	102	115	culmen	BBISLAISABEL	BBISLAISABEL_culmen	BBM817BBK967culmen
BBM817	BBK967	BBM817BBK967	192	217	ulna	BBISLAISABEL	BBISLAISABEL_ulna	BBM817BBK967ulna
BBM935	BBJ494	BBM935BBJ494	12.4	18	mass	BBISLAISABEL	BBISLAISABEL_mass	BBM935BBJ494mass
BBM935	BBJ494	BBM935BBJ494	10.8	18	mass	BBISLAISABEL	BBISLAISABEL_mass	BBM935BBJ494mass
BBM935	BBJ494	BBM935BBJ494	12.4	19	mass	BBISLAISABEL	BBISLAISABEL_mass	BBM935BBJ494mass
BBM935	BBJ494	BBM935BBJ494	10.8	19	mass	BBISLAISABEL	BBISLAISABEL_mass	BBM935BBJ494mass
BBM935	BBJ494	BBM935BBJ494	108	112	culmen	BBISLAISABEL	BBISLAISABEL_culmen	BBM935BBJ494culmen
BBM935	BBJ494	BBM935BBJ494	201	224	ulna	BBISLAISABEL	BBISLAISABEL_ulna	BBM935BBJ494ulna
BBM935	BBJ494	BBM935BBJ494	197	224	ulna	BBISLAISABEL	BBISLAISABEL_ulna	BBM935BBJ494ulna
BBM935	BBJ494	BBM935BBJ494	201	220	ulna	BBISLAISABEL	BBISLAISABEL_ulna	BBM935BBJ494ulna
BBM935	BBJ494	BBM935BBJ494	197	220	ulna	BBISLAISABEL	BBISLAISABEL_ulna	BBM935BBJ494ulna
BBM937	BBA507	BBM937BBA507	12.7	16.2	mass	BBISLAISABEL	BBISLAISABEL_mass	BBM937BBA507mass
BBM937	BBA507	BBM937BBA507	112	118	culmen	BBISLAISABEL	BBISLAISABEL_culmen	BBM937BBA507culmen
BBM937	BBA507	BBM937BBA507	202	219	ulna	BBISLAISABEL	BBISLAISABEL_ulna	BBM937BBA507ulna
BBM942	BBN474	BBM942BBN474	13.1	17.4	mass	BBISLAISABEL	BBISLAISABEL_mass	BBM942BBN474mass
BBM942	BBN474	BBM942BBN474	13.1	17.9	mass	BBISLAISABEL	BBISLAISABEL_mass	BBM942BBN474mass
BBM942	BBN474	BBM942BBN474	13.1	18.2	mass	BBISLAISABEL	BBISLAISABEL_mass	BBM942BBN474mass
BBM942	BBN474	BBM942BBN474	107	119	culmen	BBISLAISABEL	BBISLAISABEL_culmen	BBM942BBN474culmen
BBM942	BBN474	BBM942BBN474	196	214	ulna	BBISLAISABEL	BBISLAISABEL_ulna	BBM942BBN474ulna
BBM942	BBN474	BBM942BBN474	196	220	ulna	BBISLAISABEL	BBISLAISABEL_ulna	BBM942BBN474ulna
BBM942	BBN474	BBM942BBN474	196	220	ulna	BBISLAISABEL	BBISLAISABEL_ulna	BBM942BBN474ulna
BBM944	BBI608	BBM944BBI608	13.6	17.7	mass	BBISLAISABEL	BBISLAISABEL_mass	BBM944BBI608mass
BBM944	BBI608	BBM944BBI608	13.6	18.6	mass	BBISLAISABEL	BBISLAISABEL_mass	BBM944BBI608mass
BBM944	BBI608	BBM944BBI608	226	221	ulna	BBISLAISABEL	BBISLAISABEL_ulna	BBM944BBI608ulna
BBM944	BBI608	BBM944BBI608	226	220	ulna	BBISLAISABEL	BBISLAISABEL_ulna	BBM944BBI608ulna
BBM979	BBL608	BBM979BBL608	14.4	17.2	mass	BBISLAISABEL	BBISLAISABEL_mass	BBM979BBL608mass
BBM979	BBL608	BBM979BBL608	107	113	culmen	BBISLAISABEL	BBISLAISABEL_culmen	BBM979BBL608culmen
BBM979	BBL608	BBM979BBL608	198	219	ulna	BBISLAISABEL	BBISLAISABEL_ulna	BBM979BBL608ulna
BBMALE102	BBI987	BBMALE102BBI987	13.8	17.6	mass	BBISLAISABEL	BBISLAISABEL_mass	BBMALE102BBI987mass
BBMALE102	BBI987	BBMALE102BBI987	106	112	culmen	BBISLAISABEL	BBISLAISABEL_culmen	BBMALE102BBI987culmen
BBMALE102	BBI987	BBMALE102BBI987	190	204	ulna	BBISLAISABEL	BBISLAISABEL_ulna	BBMALE102BBI987ulna
BBMALE214	BBN539	BBMALE214BBN539	13.2	18.5	mass	BBISLAISABEL	BBISLAISABEL_mass	BBMALE214BBN539mass
BBMALE214	BBN539	BBMALE214BBN539	193	206	ulna	BBISLAISABEL	BBISLAISABEL_ulna	BBMALE214BBN539ulna
BBMALE258	BBR228	BBMALE258BBR228	13.1	18.4	mass	BBISLAISABEL	BBISLAISABEL_mass	BBMALE258BBR228mass
BBMALE258	BBR228	BBMALE258BBR228	109	114	culmen	BBISLAISABEL	BBISLAISABEL_culmen	BBMALE258BBR228culmen
BBMALE258	BBR228	BBMALE258BBR228	203	214	ulna	BBISLAISABEL	BBISLAISABEL_ulna	BBMALE258BBR228ulna
BBMALE33	BBL620	BBMALE33BBL620	14.2	18.4	mass	BBISLAISABEL	BBISLAISABEL_mass	BBMALE33BBL620mass
BBMALE33	BBL620	BBMALE33BBL620	109	116	culmen	BBISLAISABEL	BBISLAISABEL_culmen	BBMALE33BBL620culmen
BBMALE33	BBL620	BBMALE33BBL620	195	224	ulna	BBISLAISABEL	BBISLAISABEL_ulna	BBMALE33BBL620ulna
BBMALE518	BBF819	BBMALE518BBF819	12.2	16.7	mass	BBISLAISABEL	BBISLAISABEL_mass	BBMALE518BBF819mass
BBMALE518	BBF819	BBMALE518BBF819	110	114	culmen	BBISLAISABEL	BBISLAISABEL_culmen	BBMALE518BBF819culmen
BBMALE518	BBF819	BBMALE518BBF819	193	221	ulna	BBISLAISABEL	BBISLAISABEL_ulna	BBMALE518BBF819ulna
BBMALE538	BBR932	BBMALE538BBR932	12.2	16.1	mass	BBISLAISABEL	BBISLAISABEL_mass	BBMALE538BBR932mass
BBMALE538	BBR932	BBMALE538BBR932	106	115	culmen	BBISLAISABEL	BBISLAISABEL_culmen	BBMALE538BBR932culmen
BBMALE538	BBR932	BBMALE538BBR932	198	217	ulna	BBISLAISABEL	BBISLAISABEL_ulna	BBMALE538BBR932ulna
BBMALE55	BBP746	BBMALE55BBP746	13.2	17.5	mass	BBISLAISABEL	BBISLAISABEL_mass	BBMALE55BBP746mass
BBMALE55	BBP746	BBMALE55BBP746	105	118	culmen	BBISLAISABEL	BBISLAISABEL_culmen	BBMALE55BBP746culmen
BBMALE55	BBP746	BBMALE55BBP746	200	205	ulna	BBISLAISABEL	BBISLAISABEL_ulna	BBMALE55BBP746ulna
BBMALE653	BBS307	BBMALE653BBS307	12.6	16.7	mass	BBISLAISABEL	BBISLAISABEL_mass	BBMALE653BBS307mass
BBMALE653	BBS307	BBMALE653BBS307	105	116	culmen	BBISLAISABEL	BBISLAISABEL_culmen	BBMALE653BBS307culmen
BBMALE653	BBS307	BBMALE653BBS307	200	213	ulna	BBISLAISABEL	BBISLAISABEL_ulna	BBMALE653BBS307ulna
BBMALE659	BBN774	BBMALE659BBN774	12.3	17	mass	BBISLAISABEL	BBISLAISABEL_mass	BBMALE659BBN774mass
BBMALE659	BBN774	BBMALE659BBN774	112	116	culmen	BBISLAISABEL	BBISLAISABEL_culmen	BBMALE659BBN774culmen
BBMALE659	BBN774	BBMALE659BBN774	204	212	ulna	BBISLAISABEL	BBISLAISABEL_ulna	BBMALE659BBN774ulna
BBMALE685	BBP904	BBMALE685BBP904	12.7	15.6	mass	BBISLAISABEL	BBISLAISABEL_mass	BBMALE685BBP904mass
BBMALE685	BBP904	BBMALE685BBP904	109	105	culmen	BBISLAISABEL	BBISLAISABEL_culmen	BBMALE685BBP904culmen
BBMALE685	BBP904	BBMALE685BBP904	200	220	ulna	BBISLAISABEL	BBISLAISABEL_ulna	BBMALE685BBP904ulna
BBMALE693	BBK455	BBMALE693BBK455	12.5	16.6	mass	BBISLAISABEL	BBISLAISABEL_mass	BBMALE693BBK455mass
BBMALE693	BBK455	BBMALE693BBK455	108	112	culmen	BBISLAISABEL	BBISLAISABEL_culmen	BBMALE693BBK455culmen
BBMALE693	BBK455	BBMALE693BBK455	197	213	ulna	BBISLAISABEL	BBISLAISABEL_ulna	BBMALE693BBK455ulna
BBMALE7	BBR636	BBMALE7BBR636	12.9	17.1	mass	BBISLAISABEL	BBISLAISABEL_mass	BBMALE7BBR636mass
BBMALE7	BBR636	BBMALE7BBR636	106	118	culmen	BBISLAISABEL	BBISLAISABEL_culmen	BBMALE7BBR636culmen
BBMALE7	BBR636	BBMALE7BBR636	199	218	ulna	BBISLAISABEL	BBISLAISABEL_ulna	BBMALE7BBR636ulna
BBMALE87	BBR559	BBMALE87BBR559	12.8	16.2	mass	BBISLAISABEL	BBISLAISABEL_mass	BBMALE87BBR559mass
BBMALE87	BBR559	BBMALE87BBR559	12.8	17.8	mass	BBISLAISABEL	BBISLAISABEL_mass	BBMALE87BBR559mass
BBMALE87	BBR559	BBMALE87BBR559	108	116	culmen	BBISLAISABEL	BBISLAISABEL_culmen	BBMALE87BBR559culmen
BBMALE87	BBR559	BBMALE87BBR559	193	212	ulna	BBISLAISABEL	BBISLAISABEL_ulna	BBMALE87BBR559ulna
BBMALE87	BBR559	BBMALE87BBR559	193	209	ulna	BBISLAISABEL	BBISLAISABEL_ulna	BBMALE87BBR559ulna
BBN023	BBI591	BBN023BBI591	13	16.6	mass	BBISLAISABEL	BBISLAISABEL_mass	BBN023BBI591mass
BBN023	BBI591	BBN023BBI591	225	215	ulna	BBISLAISABEL	BBISLAISABEL_ulna	BBN023BBI591ulna
BBN023	BBP791	BBN023BBP791	13	16.2	mass	BBISLAISABEL	BBISLAISABEL_mass	BBN023BBP791mass
BBN023	BBP791	BBN023BBP791	225	213	ulna	BBISLAISABEL	BBISLAISABEL_ulna	BBN023BBP791ulna
BBN045	BBI136	BBN045BBI136	11.6	13.2	mass	BBISLAISABEL	BBISLAISABEL_mass	BBN045BBI136mass
BBN045	BBI136	BBN045BBI136	11.6	16.8	mass	BBISLAISABEL	BBISLAISABEL_mass	BBN045BBI136mass
BBN045	BBI136	BBN045BBI136	194	211	ulna	BBISLAISABEL	BBISLAISABEL_ulna	BBN045BBI136ulna
BBN045	BBI136	BBN045BBI136	194	209	ulna	BBISLAISABEL	BBISLAISABEL_ulna	BBN045BBI136ulna
BBN046	BBR700	BBN046BBR700	14.2	16.4	mass	BBISLAISABEL	BBISLAISABEL_mass	BBN046BBR700mass
BBN046	BBR700	BBN046BBR700	201	217	ulna	BBISLAISABEL	BBISLAISABEL_ulna	BBN046BBR700ulna
BBN067	BBL758	BBN067BBL758	14.4	19.8	mass	BBISLAISABEL	BBISLAISABEL_mass	BBN067BBL758mass
BBN067	BBL758	BBN067BBL758	106	115	culmen	BBISLAISABEL	BBISLAISABEL_culmen	BBN067BBL758culmen
BBN067	BBL758	BBN067BBL758	201	208	ulna	BBISLAISABEL	BBISLAISABEL_ulna	BBN067BBL758ulna
BBN115	BBH079	BBN115BBH079	14.5	16.5	mass	BBISLAISABEL	BBISLAISABEL_mass	BBN115BBH079mass
BBN115	BBH079	BBN115BBH079	109	115	culmen	BBISLAISABEL	BBISLAISABEL_culmen	BBN115BBH079culmen
BBN115	BBH079	BBN115BBH079	206	218	ulna	BBISLAISABEL	BBISLAISABEL_ulna	BBN115BBH079ulna
BBN129	BBO546	BBN129BBO546	13.8	16.3	mass	BBISLAISABEL	BBISLAISABEL_mass	BBN129BBO546mass
BBN129	BBO546	BBN129BBO546	108	119	culmen	BBISLAISABEL	BBISLAISABEL_culmen	BBN129BBO546culmen
BBN129	BBO546	BBN129BBO546	198	214	ulna	BBISLAISABEL	BBISLAISABEL_ulna	BBN129BBO546ulna
BBN198	BBJ257	BBN198BBJ257	12.2	17.2	mass	BBISLAISABEL	BBISLAISABEL_mass	BBN198BBJ257mass
BBN198	BBJ257	BBN198BBJ257	112	116	culmen	BBISLAISABEL	BBISLAISABEL_culmen	BBN198BBJ257culmen
BBN198	BBJ257	BBN198BBJ257	194	212	ulna	BBISLAISABEL	BBISLAISABEL_ulna	BBN198BBJ257ulna
BBN204	BBI608	BBN204BBI608	12.7	17.7	mass	BBISLAISABEL	BBISLAISABEL_mass	BBN204BBI608mass
BBN204	BBI608	BBN204BBI608	12.7	18.6	mass	BBISLAISABEL	BBISLAISABEL_mass	BBN204BBI608mass
BBN204	BBI608	BBN204BBI608	201	221	ulna	BBISLAISABEL	BBISLAISABEL_ulna	BBN204BBI608ulna
BBN204	BBI608	BBN204BBI608	201	220	ulna	BBISLAISABEL	BBISLAISABEL_ulna	BBN204BBI608ulna
BBN217	BBL767	BBN217BBL767	13.6	19.5	mass	BBISLAISABEL	BBISLAISABEL_mass	BBN217BBL767mass
BBN217	BBL767	BBN217BBL767	106	116	culmen	BBISLAISABEL	BBISLAISABEL_culmen	BBN217BBL767culmen
BBN217	BBL767	BBN217BBL767	195	213	ulna	BBISLAISABEL	BBISLAISABEL_ulna	BBN217BBL767ulna
BBN223	BBK547	BBN223BBK547	13.6	19.2	mass	BBISLAISABEL	BBISLAISABEL_mass	BBN223BBK547mass
BBN223	BBK547	BBN223BBK547	185	209	ulna	BBISLAISABEL	BBISLAISABEL_ulna	BBN223BBK547ulna
BBN309	BBI611	BBN309BBI611	15.1	17.5	mass	BBISLAISABEL	BBISLAISABEL_mass	BBN309BBI611mass
BBN309	BBI611	BBN309BBI611	112	119	culmen	BBISLAISABEL	BBISLAISABEL_culmen	BBN309BBI611culmen
BBN309	BBI611	BBN309BBI611	197	216	ulna	BBISLAISABEL	BBISLAISABEL_ulna	BBN309BBI611ulna
BBN384	BBN762	BBN384BBN762	13.6	17.7	mass	BBISLAISABEL	BBISLAISABEL_mass	BBN384BBN762mass
BBN384	BBN762	BBN384BBN762	109	118	culmen	BBISLAISABEL	BBISLAISABEL_culmen	BBN384BBN762culmen
BBN384	BBN762	BBN384BBN762	199	222	ulna	BBISLAISABEL	BBISLAISABEL_ulna	BBN384BBN762ulna
BBN395	BBM934	BBN395BBM934	15.2	19.4	mass	BBISLAISABEL	BBISLAISABEL_mass	BBN395BBM934mass
BBN395	BBM934	BBN395BBM934	208	223	ulna	BBISLAISABEL	BBISLAISABEL_ulna	BBN395BBM934ulna
BBN411	BBP295	BBN411BBP295	15	16.6	mass	BBISLAISABEL	BBISLAISABEL_mass	BBN411BBP295mass
BBN411	BBP295	BBN411BBP295	107	115	culmen	BBISLAISABEL	BBISLAISABEL_culmen	BBN411BBP295culmen
BBN411	BBP295	BBN411BBP295	204	216	ulna	BBISLAISABEL	BBISLAISABEL_ulna	BBN411BBP295ulna
BBN462	BBN566	BBN462BBN566	13.2	18.4	mass	BBISLAISABEL	BBISLAISABEL_mass	BBN462BBN566mass
BBN462	BBN566	BBN462BBN566	105	114	culmen	BBISLAISABEL	BBISLAISABEL_culmen	BBN462BBN566culmen
BBN462	BBN566	BBN462BBN566	191	222	ulna	BBISLAISABEL	BBISLAISABEL_ulna	BBN462BBN566ulna
BBN470	BBA747	BBN470BBA747	12.8	16.8	mass	BBISLAISABEL	BBISLAISABEL_mass	BBN470BBA747mass
BBN470	BBA747	BBN470BBA747	12.8	17.7	mass	BBISLAISABEL	BBISLAISABEL_mass	BBN470BBA747mass
BBN470	BBA747	BBN470BBA747	107	113	culmen	BBISLAISABEL	BBISLAISABEL_culmen	BBN470BBA747culmen
BBN470	BBA747	BBN470BBA747	202	212	ulna	BBISLAISABEL	BBISLAISABEL_ulna	BBN470BBA747ulna
BBN470	BBA747	BBN470BBA747	202	215	ulna	BBISLAISABEL	BBISLAISABEL_ulna	BBN470BBA747ulna
BBN481	BBN628	BBN481BBN628	15.05	19.65	mass	BBISLAISABEL	BBISLAISABEL_mass	BBN481BBN628mass
BBN481	BBN628	BBN481BBN628	107	114	culmen	BBISLAISABEL	BBISLAISABEL_culmen	BBN481BBN628culmen
BBN481	BBN628	BBN481BBN628	197	214	ulna	BBISLAISABEL	BBISLAISABEL_ulna	BBN481BBN628ulna
BBN599	BBN399	BBN599BBN399	14	19.3	mass	BBISLAISABEL	BBISLAISABEL_mass	BBN599BBN399mass
BBN599	BBN399	BBN599BBN399	109	121	culmen	BBISLAISABEL	BBISLAISABEL_culmen	BBN599BBN399culmen
BBN599	BBN399	BBN599BBN399	197	214	ulna	BBISLAISABEL	BBISLAISABEL_ulna	BBN599BBN399ulna
BBN604	BBJ528	BBN604BBJ528	13.6	17.2	mass	BBISLAISABEL	BBISLAISABEL_mass	BBN604BBJ528mass
BBN604	BBJ528	BBN604BBJ528	15	17.2	mass	BBISLAISABEL	BBISLAISABEL_mass	BBN604BBJ528mass
BBN604	BBJ528	BBN604BBJ528	13.6	19.3	mass	BBISLAISABEL	BBISLAISABEL_mass	BBN604BBJ528mass
BBN604	BBJ528	BBN604BBJ528	15	19.3	mass	BBISLAISABEL	BBISLAISABEL_mass	BBN604BBJ528mass
BBN604	BBJ528	BBN604BBJ528	105	114	culmen	BBISLAISABEL	BBISLAISABEL_culmen	BBN604BBJ528culmen
BBN604	BBJ528	BBN604BBJ528	196	214	ulna	BBISLAISABEL	BBISLAISABEL_ulna	BBN604BBJ528ulna
BBN604	BBJ528	BBN604BBJ528	203	214	ulna	BBISLAISABEL	BBISLAISABEL_ulna	BBN604BBJ528ulna
BBN604	BBJ528	BBN604BBJ528	196	219	ulna	BBISLAISABEL	BBISLAISABEL_ulna	BBN604BBJ528ulna
BBN604	BBJ528	BBN604BBJ528	203	219	ulna	BBISLAISABEL	BBISLAISABEL_ulna	BBN604BBJ528ulna
BBN609	BBP280	BBN609BBP280	13.7	16.5	mass	BBISLAISABEL	BBISLAISABEL_mass	BBN609BBP280mass
BBN609	BBP280	BBN609BBP280	108	122	culmen	BBISLAISABEL	BBISLAISABEL_culmen	BBN609BBP280culmen
BBN609	BBP280	BBN609BBP280	196	218	ulna	BBISLAISABEL	BBISLAISABEL_ulna	BBN609BBP280ulna
BBN629	BBF268	BBN629BBF268	11.7	17.5	mass	BBISLAISABEL	BBISLAISABEL_mass	BBN629BBF268mass
BBN629	BBF268	BBN629BBF268	12.1	17.5	mass	BBISLAISABEL	BBISLAISABEL_mass	BBN629BBF268mass
BBN629	BBF268	BBN629BBF268	11.7	19.9	mass	BBISLAISABEL	BBISLAISABEL_mass	BBN629BBF268mass
BBN629	BBF268	BBN629BBF268	12.1	19.9	mass	BBISLAISABEL	BBISLAISABEL_mass	BBN629BBF268mass
BBN629	BBF268	BBN629BBF268	195	217	ulna	BBISLAISABEL	BBISLAISABEL_ulna	BBN629BBF268ulna
BBN629	BBF268	BBN629BBF268	199	217	ulna	BBISLAISABEL	BBISLAISABEL_ulna	BBN629BBF268ulna
BBN629	BBF268	BBN629BBF268	195	215	ulna	BBISLAISABEL	BBISLAISABEL_ulna	BBN629BBF268ulna
BBN629	BBF268	BBN629BBF268	199	215	ulna	BBISLAISABEL	BBISLAISABEL_ulna	BBN629BBF268ulna
BBN678	BBN805	BBN678BBN805	13	18	mass	BBISLAISABEL	BBISLAISABEL_mass	BBN678BBN805mass
BBN678	BBN805	BBN678BBN805	195	215	ulna	BBISLAISABEL	BBISLAISABEL_ulna	BBN678BBN805ulna
BBN683	BBN768	BBN683BBN768	14.4	16	mass	BBISLAISABEL	BBISLAISABEL_mass	BBN683BBN768mass
BBN683	BBN768	BBN683BBN768	104	115	culmen	BBISLAISABEL	BBISLAISABEL_culmen	BBN683BBN768culmen
BBN683	BBN768	BBN683BBN768	198	209	ulna	BBISLAISABEL	BBISLAISABEL_ulna	BBN683BBN768ulna
BBN684	BBI703	BBN684BBI703	14.8	17.8	mass	BBISLAISABEL	BBISLAISABEL_mass	BBN684BBI703mass
BBN684	BBI703	BBN684BBI703	108	113	culmen	BBISLAISABEL	BBISLAISABEL_culmen	BBN684BBI703culmen
BBN684	BBI703	BBN684BBI703	196	218	ulna	BBISLAISABEL	BBISLAISABEL_ulna	BBN684BBI703ulna
BBN688	BBL678	BBN688BBL678	12.8	17.4	mass	BBISLAISABEL	BBISLAISABEL_mass	BBN688BBL678mass
BBN688	BBL678	BBN688BBL678	109	115	culmen	BBISLAISABEL	BBISLAISABEL_culmen	BBN688BBL678culmen
BBN688	BBL678	BBN688BBL678	202	210	ulna	BBISLAISABEL	BBISLAISABEL_ulna	BBN688BBL678ulna
BBN701	BBO002	BBN701BBO002	13.4	18.1	mass	BBISLAISABEL	BBISLAISABEL_mass	BBN701BBO002mass
BBN701	BBO002	BBN701BBO002	195	217	ulna	BBISLAISABEL	BBISLAISABEL_ulna	BBN701BBO002ulna
BBN716	BBL752	BBN716BBL752	12	17.9	mass	BBISLAISABEL	BBISLAISABEL_mass	BBN716BBL752mass
BBN716	BBL752	BBN716BBL752	12.8	17.9	mass	BBISLAISABEL	BBISLAISABEL_mass	BBN716BBL752mass
BBN716	BBL752	BBN716BBL752	195	215	ulna	BBISLAISABEL	BBISLAISABEL_ulna	BBN716BBL752ulna
BBN716	BBL752	BBN716BBL752	195	215	ulna	BBISLAISABEL	BBISLAISABEL_ulna	BBN716BBL752ulna
BBN716	BBP592	BBN716BBP592	12	18.4	mass	BBISLAISABEL	BBISLAISABEL_mass	BBN716BBP592mass
BBN716	BBP592	BBN716BBP592	12.8	18.4	mass	BBISLAISABEL	BBISLAISABEL_mass	BBN716BBP592mass
BBN716	BBP592	BBN716BBP592	12	18.1	mass	BBISLAISABEL	BBISLAISABEL_mass	BBN716BBP592mass
BBN716	BBP592	BBN716BBP592	12.8	18.1	mass	BBISLAISABEL	BBISLAISABEL_mass	BBN716BBP592mass
BBN716	BBP592	BBN716BBP592	109	115	culmen	BBISLAISABEL	BBISLAISABEL_culmen	BBN716BBP592culmen
BBN716	BBP592	BBN716BBP592	195	214	ulna	BBISLAISABEL	BBISLAISABEL_ulna	BBN716BBP592ulna
BBN716	BBP592	BBN716BBP592	195	214	ulna	BBISLAISABEL	BBISLAISABEL_ulna	BBN716BBP592ulna
BBN716	BBP592	BBN716BBP592	195	218	ulna	BBISLAISABEL	BBISLAISABEL_ulna	BBN716BBP592ulna
BBN716	BBP592	BBN716BBP592	195	218	ulna	BBISLAISABEL	BBISLAISABEL_ulna	BBN716BBP592ulna
BBN723	BBFEM181	BBN723BBFEM181	14.4	16.1	mass	BBISLAISABEL	BBISLAISABEL_mass	BBN723BBFEM181mass
BBN723	BBFEM181	BBN723BBFEM181	110	114	culmen	BBISLAISABEL	BBISLAISABEL_culmen	BBN723BBFEM181culmen
BBN723	BBFEM181	BBN723BBFEM181	203	211	ulna	BBISLAISABEL	BBISLAISABEL_ulna	BBN723BBFEM181ulna
BBN734	BBR593	BBN734BBR593	13.9	18.2	mass	BBISLAISABEL	BBISLAISABEL_mass	BBN734BBR593mass
BBN734	BBR593	BBN734BBR593	105	118	culmen	BBISLAISABEL	BBISLAISABEL_culmen	BBN734BBR593culmen
BBN734	BBR593	BBN734BBR593	193	210	ulna	BBISLAISABEL	BBISLAISABEL_ulna	BBN734BBR593ulna
BBN767	BBP712	BBN767BBP712	14.4	19.8	mass	BBISLAISABEL	BBISLAISABEL_mass	BBN767BBP712mass
BBN767	BBP712	BBN767BBP712	109	115	culmen	BBISLAISABEL	BBISLAISABEL_culmen	BBN767BBP712culmen
BBN767	BBP712	BBN767BBP712	199	213	ulna	BBISLAISABEL	BBISLAISABEL_ulna	BBN767BBP712ulna
BBN803	BBJ227	BBN803BBJ227	13.4	19	mass	BBISLAISABEL	BBISLAISABEL_mass	BBN803BBJ227mass
BBN803	BBJ227	BBN803BBJ227	104	115	culmen	BBISLAISABEL	BBISLAISABEL_culmen	BBN803BBJ227culmen
BBN803	BBJ227	BBN803BBJ227	202	220	ulna	BBISLAISABEL	BBISLAISABEL_ulna	BBN803BBJ227ulna
BBN828	BBP676	BBN828BBP676	13	17	mass	BBISLAISABEL	BBISLAISABEL_mass	BBN828BBP676mass
BBN828	BBP676	BBN828BBP676	13.4	17	mass	BBISLAISABEL	BBISLAISABEL_mass	BBN828BBP676mass
BBN828	BBP676	BBN828BBP676	198	220	ulna	BBISLAISABEL	BBISLAISABEL_ulna	BBN828BBP676ulna
BBN828	BBP676	BBN828BBP676	198	220	ulna	BBISLAISABEL	BBISLAISABEL_ulna	BBN828BBP676ulna
BBN840	BBK946	BBN840BBK946	14.1	15.9	mass	BBISLAISABEL	BBISLAISABEL_mass	BBN840BBK946mass
BBN840	BBK946	BBN840BBK946	108	113	culmen	BBISLAISABEL	BBISLAISABEL_culmen	BBN840BBK946culmen
BBN840	BBK946	BBN840BBK946	195	213	ulna	BBISLAISABEL	BBISLAISABEL_ulna	BBN840BBK946ulna
BBN849	BBP278	BBN849BBP278	12.9	19	mass	BBISLAISABEL	BBISLAISABEL_mass	BBN849BBP278mass
BBN849	BBP278	BBN849BBP278	200	218	ulna	BBISLAISABEL	BBISLAISABEL_ulna	BBN849BBP278ulna
BBN872	BBI025	BBN872BBI025	14.8	18.2	mass	BBISLAISABEL	BBISLAISABEL_mass	BBN872BBI025mass
BBN872	BBI025	BBN872BBI025	109	113	culmen	BBISLAISABEL	BBISLAISABEL_culmen	BBN872BBI025culmen
BBN872	BBI025	BBN872BBI025	194	212	ulna	BBISLAISABEL	BBISLAISABEL_ulna	BBN872BBI025ulna
BBN887	BBK667	BBN887BBK667	13.6	17.2	mass	BBISLAISABEL	BBISLAISABEL_mass	BBN887BBK667mass
BBN887	BBK667	BBN887BBK667	197	216	ulna	BBISLAISABEL	BBISLAISABEL_ulna	BBN887BBK667ulna
BBN902	BBP614	BBN902BBP614	13.4	17.6	mass	BBISLAISABEL	BBISLAISABEL_mass	BBN902BBP614mass
BBN902	BBP614	BBN902BBP614	12.5	17.6	mass	BBISLAISABEL	BBISLAISABEL_mass	BBN902BBP614mass
BBN902	BBP614	BBN902BBP614	108	115	culmen	BBISLAISABEL	BBISLAISABEL_culmen	BBN902BBP614culmen
BBN902	BBP614	BBN902BBP614	201	209	ulna	BBISLAISABEL	BBISLAISABEL_ulna	BBN902BBP614ulna
BBN902	BBP614	BBN902BBP614	200	209	ulna	BBISLAISABEL	BBISLAISABEL_ulna	BBN902BBP614ulna
BBN902	BBX604	BBN902BBX604	13.4	16.8	mass	BBISLAISABEL	BBISLAISABEL_mass	BBN902BBX604mass
BBN902	BBX604	BBN902BBX604	12.5	16.8	mass	BBISLAISABEL	BBISLAISABEL_mass	BBN902BBX604mass
BBN902	BBX604	BBN902BBX604	201	217	ulna	BBISLAISABEL	BBISLAISABEL_ulna	BBN902BBX604ulna
BBN902	BBX604	BBN902BBX604	200	217	ulna	BBISLAISABEL	BBISLAISABEL_ulna	BBN902BBX604ulna
BBN929	BBM963	BBN929BBM963	13.8	18.5	mass	BBISLAISABEL	BBISLAISABEL_mass	BBN929BBM963mass
BBN929	BBM963	BBN929BBM963	111	119	culmen	BBISLAISABEL	BBISLAISABEL_culmen	BBN929BBM963culmen
BBN929	BBM963	BBN929BBM963	195	213	ulna	BBISLAISABEL	BBISLAISABEL_ulna	BBN929BBM963ulna
BBN966	BBI657	BBN966BBI657	15.1	19.7	mass	BBISLAISABEL	BBISLAISABEL_mass	BBN966BBI657mass
BBN966	BBI657	BBN966BBI657	198	216	ulna	BBISLAISABEL	BBISLAISABEL_ulna	BBN966BBI657ulna
BBN974	BBR640	BBN974BBR640	13.5	17.1	mass	BBISLAISABEL	BBISLAISABEL_mass	BBN974BBR640mass
BBN974	BBR640	BBN974BBR640	106	115	culmen	BBISLAISABEL	BBISLAISABEL_culmen	BBN974BBR640culmen
BBN974	BBR640	BBN974BBR640	198	212	ulna	BBISLAISABEL	BBISLAISABEL_ulna	BBN974BBR640ulna
BBN975	BBR070	BBN975BBR070	12.8	16.1	mass	BBISLAISABEL	BBISLAISABEL_mass	BBN975BBR070mass
BBN975	BBR070	BBN975BBR070	13	16.1	mass	BBISLAISABEL	BBISLAISABEL_mass	BBN975BBR070mass
BBN975	BBR070	BBN975BBR070	109	120	culmen	BBISLAISABEL	BBISLAISABEL_culmen	BBN975BBR070culmen
BBN975	BBR070	BBN975BBR070	201	223	ulna	BBISLAISABEL	BBISLAISABEL_ulna	BBN975BBR070ulna
BBN975	BBR070	BBN975BBR070	209	223	ulna	BBISLAISABEL	BBISLAISABEL_ulna	BBN975BBR070ulna
BBN976	BBP955	BBN976BBP955	12.6	15.6	mass	BBISLAISABEL	BBISLAISABEL_mass	BBN976BBP955mass
BBN976	BBP955	BBN976BBP955	12.1	15.6	mass	BBISLAISABEL	BBISLAISABEL_mass	BBN976BBP955mass
BBN976	BBP955	BBN976BBP955	108	110	culmen	BBISLAISABEL	BBISLAISABEL_culmen	BBN976BBP955culmen
BBN976	BBP955	BBN976BBP955	198	210	ulna	BBISLAISABEL	BBISLAISABEL_ulna	BBN976BBP955ulna
BBN976	BBP955	BBN976BBP955	195	210	ulna	BBISLAISABEL	BBISLAISABEL_ulna	BBN976BBP955ulna
BBN976	BBS664	BBN976BBS664	12.6	16.4	mass	BBISLAISABEL	BBISLAISABEL_mass	BBN976BBS664mass
BBN976	BBS664	BBN976BBS664	12.1	16.4	mass	BBISLAISABEL	BBISLAISABEL_mass	BBN976BBS664mass
BBN976	BBS664	BBN976BBS664	198	215	ulna	BBISLAISABEL	BBISLAISABEL_ulna	BBN976BBS664ulna
BBN976	BBS664	BBN976BBS664	195	215	ulna	BBISLAISABEL	BBISLAISABEL_ulna	BBN976BBS664ulna
BBN991	BBS171	BBN991BBS171	12.7	17.7	mass	BBISLAISABEL	BBISLAISABEL_mass	BBN991BBS171mass
BBN991	BBS171	BBN991BBS171	104	118	culmen	BBISLAISABEL	BBISLAISABEL_culmen	BBN991BBS171culmen
BBN991	BBS171	BBN991BBS171	193	217	ulna	BBISLAISABEL	BBISLAISABEL_ulna	BBN991BBS171ulna
BBN997	BBJ035	BBN997BBJ035	12.8	17.2	mass	BBISLAISABEL	BBISLAISABEL_mass	BBN997BBJ035mass
BBN997	BBJ035	BBN997BBJ035	13.1	17.2	mass	BBISLAISABEL	BBISLAISABEL_mass	BBN997BBJ035mass
BBN997	BBJ035	BBN997BBJ035	16	17.2	mass	BBISLAISABEL	BBISLAISABEL_mass	BBN997BBJ035mass
BBN997	BBJ035	BBN997BBJ035	105	107	culmen	BBISLAISABEL	BBISLAISABEL_culmen	BBN997BBJ035culmen
BBN997	BBJ035	BBN997BBJ035	196	217	ulna	BBISLAISABEL	BBISLAISABEL_ulna	BBN997BBJ035ulna
BBN997	BBJ035	BBN997BBJ035	205	217	ulna	BBISLAISABEL	BBISLAISABEL_ulna	BBN997BBJ035ulna
BBN997	BBJ035	BBN997BBJ035	203	217	ulna	BBISLAISABEL	BBISLAISABEL_ulna	BBN997BBJ035ulna
BBN997	BBN478	BBN997BBN478	12.8	15.7	mass	BBISLAISABEL	BBISLAISABEL_mass	BBN997BBN478mass
BBN997	BBN478	BBN997BBN478	13.1	15.7	mass	BBISLAISABEL	BBISLAISABEL_mass	BBN997BBN478mass
BBN997	BBN478	BBN997BBN478	16	15.7	mass	BBISLAISABEL	BBISLAISABEL_mass	BBN997BBN478mass
BBN997	BBN478	BBN997BBN478	12.8	17	mass	BBISLAISABEL	BBISLAISABEL_mass	BBN997BBN478mass
BBN997	BBN478	BBN997BBN478	13.1	17	mass	BBISLAISABEL	BBISLAISABEL_mass	BBN997BBN478mass
BBN997	BBN478	BBN997BBN478	16	17	mass	BBISLAISABEL	BBISLAISABEL_mass	BBN997BBN478mass
BBN997	BBN478	BBN997BBN478	196	217	ulna	BBISLAISABEL	BBISLAISABEL_ulna	BBN997BBN478ulna
BBN997	BBN478	BBN997BBN478	205	217	ulna	BBISLAISABEL	BBISLAISABEL_ulna	BBN997BBN478ulna
BBN997	BBN478	BBN997BBN478	203	217	ulna	BBISLAISABEL	BBISLAISABEL_ulna	BBN997BBN478ulna
BBN997	BBN478	BBN997BBN478	196	217	ulna	BBISLAISABEL	BBISLAISABEL_ulna	BBN997BBN478ulna
BBN997	BBN478	BBN997BBN478	205	217	ulna	BBISLAISABEL	BBISLAISABEL_ulna	BBN997BBN478ulna
BBN997	BBN478	BBN997BBN478	203	217	ulna	BBISLAISABEL	BBISLAISABEL_ulna	BBN997BBN478ulna
BBO021	BBK665	BBO021BBK665	13.6	17.4	mass	BBISLAISABEL	BBISLAISABEL_mass	BBO021BBK665mass
BBO021	BBK665	BBO021BBK665	110	118	culmen	BBISLAISABEL	BBISLAISABEL_culmen	BBO021BBK665culmen
BBO021	BBK665	BBO021BBK665	207	220	ulna	BBISLAISABEL	BBISLAISABEL_ulna	BBO021BBK665ulna
BBO045	BBF512	BBO045BBF512	14.7	18.9	mass	BBISLAISABEL	BBISLAISABEL_mass	BBO045BBF512mass
BBO045	BBF512	BBO045BBF512	14.7	19.1	mass	BBISLAISABEL	BBISLAISABEL_mass	BBO045BBF512mass
BBO045	BBF512	BBO045BBF512	108	117	culmen	BBISLAISABEL	BBISLAISABEL_culmen	BBO045BBF512culmen
BBO045	BBF512	BBO045BBF512	193	227	ulna	BBISLAISABEL	BBISLAISABEL_ulna	BBO045BBF512ulna
BBO045	BBF512	BBO045BBF512	193	231	ulna	BBISLAISABEL	BBISLAISABEL_ulna	BBO045BBF512ulna
BBO122	BBP151	BBO122BBP151	15.1	11.3	mass	BBISLAISABEL	BBISLAISABEL_mass	BBO122BBP151mass
BBO122	BBP151	BBO122BBP151	106	114	culmen	BBISLAISABEL	BBISLAISABEL_culmen	BBO122BBP151culmen
BBO122	BBP151	BBO122BBP151	197	217	ulna	BBISLAISABEL	BBISLAISABEL_ulna	BBO122BBP151ulna
BBO153	BBO454	BBO153BBO454	12.3	16.1	mass	BBISLAISABEL	BBISLAISABEL_mass	BBO153BBO454mass
BBO153	BBO454	BBO153BBO454	104	118	culmen	BBISLAISABEL	BBISLAISABEL_culmen	BBO153BBO454culmen
BBO153	BBO454	BBO153BBO454	197	214	ulna	BBISLAISABEL	BBISLAISABEL_ulna	BBO153BBO454ulna
BBO177	BBJ902	BBO177BBJ902	13.5	16.7	mass	BBISLAISABEL	BBISLAISABEL_mass	BBO177BBJ902mass
BBO177	BBJ902	BBO177BBJ902	106	114	culmen	BBISLAISABEL	BBISLAISABEL_culmen	BBO177BBJ902culmen
BBO177	BBJ902	BBO177BBJ902	197	204	ulna	BBISLAISABEL	BBISLAISABEL_ulna	BBO177BBJ902ulna
BBO235	BBP282	BBO235BBP282	13.6	21	mass	BBISLAISABEL	BBISLAISABEL_mass	BBO235BBP282mass
BBO235	BBP282	BBO235BBP282	111	116	culmen	BBISLAISABEL	BBISLAISABEL_culmen	BBO235BBP282culmen
BBO235	BBP282	BBO235BBP282	197	215	ulna	BBISLAISABEL	BBISLAISABEL_ulna	BBO235BBP282ulna
BBO259	BBF544	BBO259BBF544	12.2	19	mass	BBISLAISABEL	BBISLAISABEL_mass	BBO259BBF544mass
BBO259	BBF544	BBO259BBF544	187	226	ulna	BBISLAISABEL	BBISLAISABEL_ulna	BBO259BBF544ulna
BBO265	BBI745	BBO265BBI745	12.2	16.4	mass	BBISLAISABEL	BBISLAISABEL_mass	BBO265BBI745mass
BBO265	BBI745	BBO265BBI745	12.9	16.4	mass	BBISLAISABEL	BBISLAISABEL_mass	BBO265BBI745mass
BBO265	BBI745	BBO265BBI745	205	209	ulna	BBISLAISABEL	BBISLAISABEL_ulna	BBO265BBI745ulna
BBO265	BBI745	BBO265BBI745	207	209	ulna	BBISLAISABEL	BBISLAISABEL_ulna	BBO265BBI745ulna
BBO269	BBH162	BBO269BBH162	13.7	18.7	mass	BBISLAISABEL	BBISLAISABEL_mass	BBO269BBH162mass
BBO269	BBH162	BBO269BBH162	105	111	culmen	BBISLAISABEL	BBISLAISABEL_culmen	BBO269BBH162culmen
BBO269	BBH162	BBO269BBH162	191	215	ulna	BBISLAISABEL	BBISLAISABEL_ulna	BBO269BBH162ulna
BBO296	BBJ401	BBO296BBJ401	15.3	17.9	mass	BBISLAISABEL	BBISLAISABEL_mass	BBO296BBJ401mass
BBO296	BBJ401	BBO296BBJ401	109	115	culmen	BBISLAISABEL	BBISLAISABEL_culmen	BBO296BBJ401culmen
BBO296	BBJ401	BBO296BBJ401	195	219	ulna	BBISLAISABEL	BBISLAISABEL_ulna	BBO296BBJ401ulna
BBO303	BBN565	BBO303BBN565	14.2	17.4	mass	BBISLAISABEL	BBISLAISABEL_mass	BBO303BBN565mass
BBO303	BBN565	BBO303BBN565	108	114	culmen	BBISLAISABEL	BBISLAISABEL_culmen	BBO303BBN565culmen
BBO303	BBN565	BBO303BBN565	198	213	ulna	BBISLAISABEL	BBISLAISABEL_ulna	BBO303BBN565ulna
BBO328	BBJ259	BBO328BBJ259	13	15.9	mass	BBISLAISABEL	BBISLAISABEL_mass	BBO328BBJ259mass
BBO328	BBJ259	BBO328BBJ259	106	116	culmen	BBISLAISABEL	BBISLAISABEL_culmen	BBO328BBJ259culmen
BBO328	BBJ259	BBO328BBJ259	192	207	ulna	BBISLAISABEL	BBISLAISABEL_ulna	BBO328BBJ259ulna
BBO337	BBI748	BBO337BBI748	14.4	16.6	mass	BBISLAISABEL	BBISLAISABEL_mass	BBO337BBI748mass
BBO337	BBI748	BBO337BBI748	109	116	culmen	BBISLAISABEL	BBISLAISABEL_culmen	BBO337BBI748culmen
BBO337	BBI748	BBO337BBI748	207	207	ulna	BBISLAISABEL	BBISLAISABEL_ulna	BBO337BBI748ulna
BBO340	BBP276	BBO340BBP276	13.4	16.5	mass	BBISLAISABEL	BBISLAISABEL_mass	BBO340BBP276mass
BBO340	BBP276	BBO340BBP276	107	117	culmen	BBISLAISABEL	BBISLAISABEL_culmen	BBO340BBP276culmen
BBO340	BBP276	BBO340BBP276	194	213	ulna	BBISLAISABEL	BBISLAISABEL_ulna	BBO340BBP276ulna
BBO374	BBJ542	BBO374BBJ542	13.4	13	mass	BBISLAISABEL	BBISLAISABEL_mass	BBO374BBJ542mass
BBO374	BBJ542	BBO374BBJ542	13.4	17.3	mass	BBISLAISABEL	BBISLAISABEL_mass	BBO374BBJ542mass
BBO374	BBJ542	BBO374BBJ542	111	107	culmen	BBISLAISABEL	BBISLAISABEL_culmen	BBO374BBJ542culmen
BBO374	BBJ542	BBO374BBJ542	111	109	culmen	BBISLAISABEL	BBISLAISABEL_culmen	BBO374BBJ542culmen
BBO374	BBJ542	BBO374BBJ542	200	199	ulna	BBISLAISABEL	BBISLAISABEL_ulna	BBO374BBJ542ulna
BBO374	BBJ542	BBO374BBJ542	200	213	ulna	BBISLAISABEL	BBISLAISABEL_ulna	BBO374BBJ542ulna
BBO406	BBFEM561	BBO406BBFEM561	13.6	19	mass	BBISLAISABEL	BBISLAISABEL_mass	BBO406BBFEM561mass
BBO406	BBFEM561	BBO406BBFEM561	13.4	19	mass	BBISLAISABEL	BBISLAISABEL_mass	BBO406BBFEM561mass
BBO406	BBFEM561	BBO406BBFEM561	109	115	culmen	BBISLAISABEL	BBISLAISABEL_culmen	BBO406BBFEM561culmen
BBO406	BBFEM561	BBO406BBFEM561	203	224	ulna	BBISLAISABEL	BBISLAISABEL_ulna	BBO406BBFEM561ulna
BBO406	BBFEM561	BBO406BBFEM561	203	224	ulna	BBISLAISABEL	BBISLAISABEL_ulna	BBO406BBFEM561ulna
BBO406	BBO512	BBO406BBO512	13.6	17.6	mass	BBISLAISABEL	BBISLAISABEL_mass	BBO406BBO512mass
BBO406	BBO512	BBO406BBO512	13.4	17.6	mass	BBISLAISABEL	BBISLAISABEL_mass	BBO406BBO512mass
BBO406	BBO512	BBO406BBO512	203	212	ulna	BBISLAISABEL	BBISLAISABEL_ulna	BBO406BBO512ulna
BBO406	BBO512	BBO406BBO512	203	212	ulna	BBISLAISABEL	BBISLAISABEL_ulna	BBO406BBO512ulna
BBO408	BBJ195	BBO408BBJ195	14.8	17.4	mass	BBISLAISABEL	BBISLAISABEL_mass	BBO408BBJ195mass
BBO408	BBJ195	BBO408BBJ195	108	119	culmen	BBISLAISABEL	BBISLAISABEL_culmen	BBO408BBJ195culmen
BBO408	BBJ195	BBO408BBJ195	201	212	ulna	BBISLAISABEL	BBISLAISABEL_ulna	BBO408BBJ195ulna
BBO410	BBP640	BBO410BBP640	12.5	17.1	mass	BBISLAISABEL	BBISLAISABEL_mass	BBO410BBP640mass
BBO410	BBP640	BBO410BBP640	12.5	16	mass	BBISLAISABEL	BBISLAISABEL_mass	BBO410BBP640mass
BBO410	BBP640	BBO410BBP640	108	116	culmen	BBISLAISABEL	BBISLAISABEL_culmen	BBO410BBP640culmen
BBO410	BBP640	BBO410BBP640	202	210	ulna	BBISLAISABEL	BBISLAISABEL_ulna	BBO410BBP640ulna
BBO410	BBP640	BBO410BBP640	202	218	ulna	BBISLAISABEL	BBISLAISABEL_ulna	BBO410BBP640ulna
BBO420	BBN114	BBO420BBN114	14.6	21.5	mass	BBISLAISABEL	BBISLAISABEL_mass	BBO420BBN114mass
BBO420	BBN114	BBO420BBN114	109	118	culmen	BBISLAISABEL	BBISLAISABEL_culmen	BBO420BBN114culmen
BBO420	BBN114	BBO420BBN114	193	213	ulna	BBISLAISABEL	BBISLAISABEL_ulna	BBO420BBN114ulna
BBO453	BBP653	BBO453BBP653	12.9	17.9	mass	BBISLAISABEL	BBISLAISABEL_mass	BBO453BBP653mass
BBO453	BBP653	BBO453BBP653	107	111	culmen	BBISLAISABEL	BBISLAISABEL_culmen	BBO453BBP653culmen
BBO453	BBP653	BBO453BBP653	199	212	ulna	BBISLAISABEL	BBISLAISABEL_ulna	BBO453BBP653ulna
BBO479	BBJ783	BBO479BBJ783	13.3	16.7	mass	BBISLAISABEL	BBISLAISABEL_mass	BBO479BBJ783mass
BBO479	BBJ783	BBO479BBJ783	110	126	culmen	BBISLAISABEL	BBISLAISABEL_culmen	BBO479BBJ783culmen
BBO479	BBJ783	BBO479BBJ783	205	213	ulna	BBISLAISABEL	BBISLAISABEL_ulna	BBO479BBJ783ulna
BBO492	BBP170	BBO492BBP170	13.8	18.6	mass	BBISLAISABEL	BBISLAISABEL_mass	BBO492BBP170mass
BBO492	BBP170	BBO492BBP170	104	114	culmen	BBISLAISABEL	BBISLAISABEL_culmen	BBO492BBP170culmen
BBO492	BBP170	BBO492BBP170	196	215	ulna	BBISLAISABEL	BBISLAISABEL_ulna	BBO492BBP170ulna
BBO497	BBS075	BBO497BBS075	12.5	18.2	mass	BBISLAISABEL	BBISLAISABEL_mass	BBO497BBS075mass
BBO497	BBS075	BBO497BBS075	12.5	17.1	mass	BBISLAISABEL	BBISLAISABEL_mass	BBO497BBS075mass
BBO497	BBS075	BBO497BBS075	202	219	ulna	BBISLAISABEL	BBISLAISABEL_ulna	BBO497BBS075ulna
BBO497	BBS075	BBO497BBS075	202	219	ulna	BBISLAISABEL	BBISLAISABEL_ulna	BBO497BBS075ulna
BBO500	BBJ471	BBO500BBJ471	14.55	17.05	mass	BBISLAISABEL	BBISLAISABEL_mass	BBO500BBJ471mass
BBO500	BBJ471	BBO500BBJ471	109	111	culmen	BBISLAISABEL	BBISLAISABEL_culmen	BBO500BBJ471culmen
BBO500	BBJ471	BBO500BBJ471	196	216	ulna	BBISLAISABEL	BBISLAISABEL_ulna	BBO500BBJ471ulna
BBO507	BBL114	BBO507BBL114	14.7	17.2	mass	BBISLAISABEL	BBISLAISABEL_mass	BBO507BBL114mass
BBO507	BBL114	BBO507BBL114	109	114	culmen	BBISLAISABEL	BBISLAISABEL_culmen	BBO507BBL114culmen
BBO507	BBL114	BBO507BBL114	197	212	ulna	BBISLAISABEL	BBISLAISABEL_ulna	BBO507BBL114ulna
BBO516	BBJ818	BBO516BBJ818	198	208	ulna	BBISLAISABEL	BBISLAISABEL_ulna	BBO516BBJ818ulna
BBO544	BBN539	BBO544BBN539	13.3	18.5	mass	BBISLAISABEL	BBISLAISABEL_mass	BBO544BBN539mass
BBO544	BBN539	BBO544BBN539	196	206	ulna	BBISLAISABEL	BBISLAISABEL_ulna	BBO544BBN539ulna
BBO544	BBP338	BBO544BBP338	13.3	15.6	mass	BBISLAISABEL	BBISLAISABEL_mass	BBO544BBP338mass
BBO544	BBP338	BBO544BBP338	196	212	ulna	BBISLAISABEL	BBISLAISABEL_ulna	BBO544BBP338ulna
BBO548	BBO339	BBO548BBO339	13.2	19.1	mass	BBISLAISABEL	BBISLAISABEL_mass	BBO548BBO339mass
BBO548	BBO339	BBO548BBO339	103	119	culmen	BBISLAISABEL	BBISLAISABEL_culmen	BBO548BBO339culmen
BBO548	BBO339	BBO548BBO339	191	220	ulna	BBISLAISABEL	BBISLAISABEL_ulna	BBO548BBO339ulna
BBO568	BBI926	BBO568BBI926	12.7	15.8	mass	BBISLAISABEL	BBISLAISABEL_mass	BBO568BBI926mass
BBO568	BBI926	BBO568BBI926	105	104	culmen	BBISLAISABEL	BBISLAISABEL_culmen	BBO568BBI926culmen
BBO568	BBI926	BBO568BBI926	194	211	ulna	BBISLAISABEL	BBISLAISABEL_ulna	BBO568BBI926ulna
BBO569	BBP203	BBO569BBP203	13.1	18	mass	BBISLAISABEL	BBISLAISABEL_mass	BBO569BBP203mass
BBO569	BBP203	BBO569BBP203	107	116	culmen	BBISLAISABEL	BBISLAISABEL_culmen	BBO569BBP203culmen
BBO569	BBP203	BBO569BBP203	198	213	ulna	BBISLAISABEL	BBISLAISABEL_ulna	BBO569BBP203ulna
BBO581	BBK833	BBO581BBK833	12.4	17.4	mass	BBISLAISABEL	BBISLAISABEL_mass	BBO581BBK833mass
BBO581	BBK833	BBO581BBK833	106	115	culmen	BBISLAISABEL	BBISLAISABEL_culmen	BBO581BBK833culmen
BBO581	BBK833	BBO581BBK833	201	201	ulna	BBISLAISABEL	BBISLAISABEL_ulna	BBO581BBK833ulna
BBO587	BBO227	BBO587BBO227	12.9	16.8	mass	BBISLAISABEL	BBISLAISABEL_mass	BBO587BBO227mass
BBO587	BBO227	BBO587BBO227	109	116	culmen	BBISLAISABEL	BBISLAISABEL_culmen	BBO587BBO227culmen
BBO587	BBO227	BBO587BBO227	198	215	ulna	BBISLAISABEL	BBISLAISABEL_ulna	BBO587BBO227ulna
BBO636	BBE066	BBO636BBE066	13.5	16	mass	BBISLAISABEL	BBISLAISABEL_mass	BBO636BBE066mass
BBO636	BBE066	BBO636BBE066	13.5	18.3	mass	BBISLAISABEL	BBISLAISABEL_mass	BBO636BBE066mass
BBO636	BBE066	BBO636BBE066	109	119	culmen	BBISLAISABEL	BBISLAISABEL_culmen	BBO636BBE066culmen
BBO636	BBE066	BBO636BBE066	198	220	ulna	BBISLAISABEL	BBISLAISABEL_ulna	BBO636BBE066ulna
BBO636	BBE066	BBO636BBE066	198	220	ulna	BBISLAISABEL	BBISLAISABEL_ulna	BBO636BBE066ulna
BBO720	BBR131	BBO720BBR131	14.7	16.4	mass	BBISLAISABEL	BBISLAISABEL_mass	BBO720BBR131mass
BBO720	BBR131	BBO720BBR131	108	112	culmen	BBISLAISABEL	BBISLAISABEL_culmen	BBO720BBR131culmen
BBO720	BBR131	BBO720BBR131	196	211	ulna	BBISLAISABEL	BBISLAISABEL_ulna	BBO720BBR131ulna
BBO751	BBN964	BBO751BBN964	14.05	19.65	mass	BBISLAISABEL	BBISLAISABEL_mass	BBO751BBN964mass
BBO751	BBN964	BBO751BBN964	111	121	culmen	BBISLAISABEL	BBISLAISABEL_culmen	BBO751BBN964culmen
BBO751	BBN964	BBO751BBN964	201	220	ulna	BBISLAISABEL	BBISLAISABEL_ulna	BBO751BBN964ulna
BBO757	BBI216	BBO757BBI216	15	18.8	mass	BBISLAISABEL	BBISLAISABEL_mass	BBO757BBI216mass
BBO757	BBI216	BBO757BBI216	202	214	ulna	BBISLAISABEL	BBISLAISABEL_ulna	BBO757BBI216ulna
BBO766	BBN912	BBO766BBN912	13.5	16.4	mass	BBISLAISABEL	BBISLAISABEL_mass	BBO766BBN912mass
BBO766	BBN912	BBO766BBN912	111	116	culmen	BBISLAISABEL	BBISLAISABEL_culmen	BBO766BBN912culmen
BBO766	BBN912	BBO766BBN912	195	210	ulna	BBISLAISABEL	BBISLAISABEL_ulna	BBO766BBN912ulna
BBO781	BBP355	BBO781BBP355	15	17.3	mass	BBISLAISABEL	BBISLAISABEL_mass	BBO781BBP355mass
BBO781	BBP355	BBO781BBP355	110	115	culmen	BBISLAISABEL	BBISLAISABEL_culmen	BBO781BBP355culmen
BBO781	BBP355	BBO781BBP355	193	212	ulna	BBISLAISABEL	BBISLAISABEL_ulna	BBO781BBP355ulna
BBO817	BBFEM66	BBO817BBFEM66	14.5	19.5	mass	BBISLAISABEL	BBISLAISABEL_mass	BBO817BBFEM66mass
BBO817	BBFEM66	BBO817BBFEM66	109	116	culmen	BBISLAISABEL	BBISLAISABEL_culmen	BBO817BBFEM66culmen
BBO817	BBFEM66	BBO817BBFEM66	190	212	ulna	BBISLAISABEL	BBISLAISABEL_ulna	BBO817BBFEM66ulna
BBO894	BBG475	BBO894BBG475	12.9	19.4	mass	BBISLAISABEL	BBISLAISABEL_mass	BBO894BBG475mass
BBO894	BBG475	BBO894BBG475	202	216	ulna	BBISLAISABEL	BBISLAISABEL_ulna	BBO894BBG475ulna
BBO894	BBS232	BBO894BBS232	12.9	18.4	mass	BBISLAISABEL	BBISLAISABEL_mass	BBO894BBS232mass
BBO894	BBS232	BBO894BBS232	202	211	ulna	BBISLAISABEL	BBISLAISABEL_ulna	BBO894BBS232ulna
BBP072	BBN658	BBP072BBN658	14	17.2	mass	BBISLAISABEL	BBISLAISABEL_mass	BBP072BBN658mass
BBP072	BBN658	BBP072BBN658	197	208	ulna	BBISLAISABEL	BBISLAISABEL_ulna	BBP072BBN658ulna
BBP084	BBK603	BBP084BBK603	14.1	16.8	mass	BBISLAISABEL	BBISLAISABEL_mass	BBP084BBK603mass
BBP084	BBK603	BBP084BBK603	13.3	16.8	mass	BBISLAISABEL	BBISLAISABEL_mass	BBP084BBK603mass
BBP084	BBK603	BBP084BBK603	14.1	17.5	mass	BBISLAISABEL	BBISLAISABEL_mass	BBP084BBK603mass
BBP084	BBK603	BBP084BBK603	13.3	17.5	mass	BBISLAISABEL	BBISLAISABEL_mass	BBP084BBK603mass
BBP084	BBK603	BBP084BBK603	109	108	culmen	BBISLAISABEL	BBISLAISABEL_culmen	BBP084BBK603culmen
BBP084	BBK603	BBP084BBK603	198	207	ulna	BBISLAISABEL	BBISLAISABEL_ulna	BBP084BBK603ulna
BBP084	BBK603	BBP084BBK603	204	207	ulna	BBISLAISABEL	BBISLAISABEL_ulna	BBP084BBK603ulna
BBP084	BBK603	BBP084BBK603	198	213	ulna	BBISLAISABEL	BBISLAISABEL_ulna	BBP084BBK603ulna
BBP084	BBK603	BBP084BBK603	204	213	ulna	BBISLAISABEL	BBISLAISABEL_ulna	BBP084BBK603ulna
BBP084	BBP241	BBP084BBP241	14.1	18	mass	BBISLAISABEL	BBISLAISABEL_mass	BBP084BBP241mass
BBP084	BBP241	BBP084BBP241	13.3	18	mass	BBISLAISABEL	BBISLAISABEL_mass	BBP084BBP241mass
BBP084	BBP241	BBP084BBP241	109	111	culmen	BBISLAISABEL	BBISLAISABEL_culmen	BBP084BBP241culmen
BBP084	BBP241	BBP084BBP241	198	208	ulna	BBISLAISABEL	BBISLAISABEL_ulna	BBP084BBP241ulna
BBP084	BBP241	BBP084BBP241	204	208	ulna	BBISLAISABEL	BBISLAISABEL_ulna	BBP084BBP241ulna
BBP088	BBG313	BBP088BBG313	12.4	17.1	mass	BBISLAISABEL	BBISLAISABEL_mass	BBP088BBG313mass
BBP088	BBG313	BBP088BBG313	105	115	culmen	BBISLAISABEL	BBISLAISABEL_culmen	BBP088BBG313culmen
BBP088	BBG313	BBP088BBG313	188	207	ulna	BBISLAISABEL	BBISLAISABEL_ulna	BBP088BBG313ulna
BBP107	BBL974	BBP107BBL974	13.5	16.5	mass	BBISLAISABEL	BBISLAISABEL_mass	BBP107BBL974mass
BBP107	BBL974	BBP107BBL974	105	112	culmen	BBISLAISABEL	BBISLAISABEL_culmen	BBP107BBL974culmen
BBP107	BBL974	BBP107BBL974	193	208	ulna	BBISLAISABEL	BBISLAISABEL_ulna	BBP107BBL974ulna
BBP124	BBI480	BBP124BBI480	14.4	19.4	mass	BBISLAISABEL	BBISLAISABEL_mass	BBP124BBI480mass
BBP124	BBI480	BBP124BBI480	107	117	culmen	BBISLAISABEL	BBISLAISABEL_culmen	BBP124BBI480culmen
BBP124	BBI480	BBP124BBI480	193	215	ulna	BBISLAISABEL	BBISLAISABEL_ulna	BBP124BBI480ulna
BBP152	BBT241	BBP152BBT241	12.8	16.4	mass	BBISLAISABEL	BBISLAISABEL_mass	BBP152BBT241mass
BBP152	BBT241	BBP152BBT241	205	222	ulna	BBISLAISABEL	BBISLAISABEL_ulna	BBP152BBT241ulna
BBP158	BBR666	BBP158BBR666	14.6	18.1	mass	BBISLAISABEL	BBISLAISABEL_mass	BBP158BBR666mass
BBP158	BBR666	BBP158BBR666	107	116	culmen	BBISLAISABEL	BBISLAISABEL_culmen	BBP158BBR666culmen
BBP158	BBR666	BBP158BBR666	200	219	ulna	BBISLAISABEL	BBISLAISABEL_ulna	BBP158BBR666ulna
BBP159	BBN973	BBP159BBN973	13.8	18	mass	BBISLAISABEL	BBISLAISABEL_mass	BBP159BBN973mass
BBP159	BBN973	BBP159BBN973	13.8	18	mass	BBISLAISABEL	BBISLAISABEL_mass	BBP159BBN973mass
BBP159	BBN973	BBP159BBN973	198	220	ulna	BBISLAISABEL	BBISLAISABEL_ulna	BBP159BBN973ulna
BBP159	BBN973	BBP159BBN973	190	220	ulna	BBISLAISABEL	BBISLAISABEL_ulna	BBP159BBN973ulna
BBP159	BBP368	BBP159BBP368	13.8	17	mass	BBISLAISABEL	BBISLAISABEL_mass	BBP159BBP368mass
BBP159	BBP368	BBP159BBP368	13.8	17	mass	BBISLAISABEL	BBISLAISABEL_mass	BBP159BBP368mass
BBP159	BBP368	BBP159BBP368	107	117	culmen	BBISLAISABEL	BBISLAISABEL_culmen	BBP159BBP368culmen
BBP159	BBP368	BBP159BBP368	107	117	culmen	BBISLAISABEL	BBISLAISABEL_culmen	BBP159BBP368culmen
BBP159	BBP368	BBP159BBP368	198	217	ulna	BBISLAISABEL	BBISLAISABEL_ulna	BBP159BBP368ulna
BBP159	BBP368	BBP159BBP368	190	217	ulna	BBISLAISABEL	BBISLAISABEL_ulna	BBP159BBP368ulna
BBP164	BBS283	BBP164BBS283	13.9	18.2	mass	BBISLAISABEL	BBISLAISABEL_mass	BBP164BBS283mass
BBP164	BBS283	BBP164BBS283	13.9	15.6	mass	BBISLAISABEL	BBISLAISABEL_mass	BBP164BBS283mass
BBP164	BBS283	BBP164BBS283	112	115	culmen	BBISLAISABEL	BBISLAISABEL_culmen	BBP164BBS283culmen
BBP164	BBS283	BBP164BBS283	196	216	ulna	BBISLAISABEL	BBISLAISABEL_ulna	BBP164BBS283ulna
BBP164	BBS283	BBP164BBS283	196	213	ulna	BBISLAISABEL	BBISLAISABEL_ulna	BBP164BBS283ulna
BBP171	BBP607	BBP171BBP607	13.4	17.6	mass	BBISLAISABEL	BBISLAISABEL_mass	BBP171BBP607mass
BBP171	BBP607	BBP171BBP607	111	111	culmen	BBISLAISABEL	BBISLAISABEL_culmen	BBP171BBP607culmen
BBP171	BBP607	BBP171BBP607	192	210	ulna	BBISLAISABEL	BBISLAISABEL_ulna	BBP171BBP607ulna
BBP172	BBR246	BBP172BBR246	13.6	17	mass	BBISLAISABEL	BBISLAISABEL_mass	BBP172BBR246mass
BBP172	BBR246	BBP172BBR246	11.9	17	mass	BBISLAISABEL	BBISLAISABEL_mass	BBP172BBR246mass
BBP172	BBR246	BBP172BBR246	13.6	17.8	mass	BBISLAISABEL	BBISLAISABEL_mass	BBP172BBR246mass
BBP172	BBR246	BBP172BBR246	11.9	17.8	mass	BBISLAISABEL	BBISLAISABEL_mass	BBP172BBR246mass
BBP172	BBR246	BBP172BBR246	107	114	culmen	BBISLAISABEL	BBISLAISABEL_culmen	BBP172BBR246culmen
BBP172	BBR246	BBP172BBR246	192	222	ulna	BBISLAISABEL	BBISLAISABEL_ulna	BBP172BBR246ulna
BBP172	BBR246	BBP172BBR246	194	222	ulna	BBISLAISABEL	BBISLAISABEL_ulna	BBP172BBR246ulna
BBP172	BBR246	BBP172BBR246	192	219	ulna	BBISLAISABEL	BBISLAISABEL_ulna	BBP172BBR246ulna
BBP172	BBR246	BBP172BBR246	194	219	ulna	BBISLAISABEL	BBISLAISABEL_ulna	BBP172BBR246ulna
BBP180	BBG721	BBP180BBG721	14.2	16.6	mass	BBISLAISABEL	BBISLAISABEL_mass	BBP180BBG721mass
BBP180	BBG721	BBP180BBG721	14.2	17.2	mass	BBISLAISABEL	BBISLAISABEL_mass	BBP180BBG721mass
BBP180	BBG721	BBP180BBG721	195	208	ulna	BBISLAISABEL	BBISLAISABEL_ulna	BBP180BBG721ulna
BBP180	BBG721	BBP180BBG721	195	209	ulna	BBISLAISABEL	BBISLAISABEL_ulna	BBP180BBG721ulna
BBP201	BBN826	BBP201BBN826	13.8	17.4	mass	BBISLAISABEL	BBISLAISABEL_mass	BBP201BBN826mass
BBP201	BBN826	BBP201BBN826	109	112	culmen	BBISLAISABEL	BBISLAISABEL_culmen	BBP201BBN826culmen
BBP201	BBN826	BBP201BBN826	210	212	ulna	BBISLAISABEL	BBISLAISABEL_ulna	BBP201BBN826ulna
BBP208	BBFEM42	BBP208BBFEM42	15	15.8	mass	BBISLAISABEL	BBISLAISABEL_mass	BBP208BBFEM42mass
BBP208	BBFEM42	BBP208BBFEM42	109	114	culmen	BBISLAISABEL	BBISLAISABEL_culmen	BBP208BBFEM42culmen
BBP208	BBFEM42	BBP208BBFEM42	190	209	ulna	BBISLAISABEL	BBISLAISABEL_ulna	BBP208BBFEM42ulna
BBP215	BBS181	BBP215BBS181	13.8	16	mass	BBISLAISABEL	BBISLAISABEL_mass	BBP215BBS181mass
BBP215	BBS181	BBP215BBS181	100	113	culmen	BBISLAISABEL	BBISLAISABEL_culmen	BBP215BBS181culmen
BBP215	BBS181	BBP215BBS181	191	217	ulna	BBISLAISABEL	BBISLAISABEL_ulna	BBP215BBS181ulna
BBP219	BBR642	BBP219BBR642	13.6	15.9	mass	BBISLAISABEL	BBISLAISABEL_mass	BBP219BBR642mass
BBP219	BBR642	BBP219BBR642	13.6	16.6	mass	BBISLAISABEL	BBISLAISABEL_mass	BBP219BBR642mass
BBP219	BBR642	BBP219BBR642	106	118	culmen	BBISLAISABEL	BBISLAISABEL_culmen	BBP219BBR642culmen
BBP219	BBR642	BBP219BBR642	199	214	ulna	BBISLAISABEL	BBISLAISABEL_ulna	BBP219BBR642ulna
BBP219	BBR642	BBP219BBR642	199	216	ulna	BBISLAISABEL	BBISLAISABEL_ulna	BBP219BBR642ulna
BBP226	BBFEM49	BBP226BBFEM49	14.9	18.1	mass	BBISLAISABEL	BBISLAISABEL_mass	BBP226BBFEM49mass
BBP226	BBFEM49	BBP226BBFEM49	102	120	culmen	BBISLAISABEL	BBISLAISABEL_culmen	BBP226BBFEM49culmen
BBP226	BBFEM49	BBP226BBFEM49	196	223	ulna	BBISLAISABEL	BBISLAISABEL_ulna	BBP226BBFEM49ulna
BBP238	BBP322	BBP238BBP322	12.8	15.2	mass	BBISLAISABEL	BBISLAISABEL_mass	BBP238BBP322mass
BBP238	BBP322	BBP238BBP322	107	111	culmen	BBISLAISABEL	BBISLAISABEL_culmen	BBP238BBP322culmen
BBP238	BBP322	BBP238BBP322	198	213	ulna	BBISLAISABEL	BBISLAISABEL_ulna	BBP238BBP322ulna
BBP243	BBX609	BBP243BBX609	12.6	16.8	mass	BBISLAISABEL	BBISLAISABEL_mass	BBP243BBX609mass
BBP243	BBX609	BBP243BBX609	192	210	ulna	BBISLAISABEL	BBISLAISABEL_ulna	BBP243BBX609ulna
BBP250	BBP331	BBP250BBP331	12.5	17.4	mass	BBISLAISABEL	BBISLAISABEL_mass	BBP250BBP331mass
BBP250	BBP331	BBP250BBP331	199	216	ulna	BBISLAISABEL	BBISLAISABEL_ulna	BBP250BBP331ulna
BBP277	BBS932	BBP277BBS932	13.9	16.2	mass	BBISLAISABEL	BBISLAISABEL_mass	BBP277BBS932mass
BBP277	BBS932	BBP277BBS932	193	209	ulna	BBISLAISABEL	BBISLAISABEL_ulna	BBP277BBS932ulna
BBP302	BBFEM4	BBP302BBFEM4	12.3	16.2	mass	BBISLAISABEL	BBISLAISABEL_mass	BBP302BBFEM4mass
BBP302	BBFEM4	BBP302BBFEM4	106	112	culmen	BBISLAISABEL	BBISLAISABEL_culmen	BBP302BBFEM4culmen
BBP302	BBFEM4	BBP302BBFEM4	186	211	ulna	BBISLAISABEL	BBISLAISABEL_ulna	BBP302BBFEM4ulna
BBP305	BBR970	BBP305BBR970	12.8	17.6	mass	BBISLAISABEL	BBISLAISABEL_mass	BBP305BBR970mass
BBP305	BBR970	BBP305BBR970	112	114	culmen	BBISLAISABEL	BBISLAISABEL_culmen	BBP305BBR970culmen
BBP305	BBR970	BBP305BBR970	200	212	ulna	BBISLAISABEL	BBISLAISABEL_ulna	BBP305BBR970ulna
BBP312	BBL695	BBP312BBL695	14.6	16.5	mass	BBISLAISABEL	BBISLAISABEL_mass	BBP312BBL695mass
BBP312	BBL695	BBP312BBL695	102	115	culmen	BBISLAISABEL	BBISLAISABEL_culmen	BBP312BBL695culmen
BBP312	BBL695	BBP312BBL695	193	217	ulna	BBISLAISABEL	BBISLAISABEL_ulna	BBP312BBL695ulna
BBP319	BBO765	BBP319BBO765	14.1	17	mass	BBISLAISABEL	BBISLAISABEL_mass	BBP319BBO765mass
BBP319	BBO765	BBP319BBO765	111	113	culmen	BBISLAISABEL	BBISLAISABEL_culmen	BBP319BBO765culmen
BBP319	BBO765	BBP319BBO765	200	214	ulna	BBISLAISABEL	BBISLAISABEL_ulna	BBP319BBO765ulna
BBP325	BBR662	BBP325BBR662	12.6	16.7	mass	BBISLAISABEL	BBISLAISABEL_mass	BBP325BBR662mass
BBP325	BBR662	BBP325BBR662	12.6	18.6	mass	BBISLAISABEL	BBISLAISABEL_mass	BBP325BBR662mass
BBP325	BBR662	BBP325BBR662	106	119	culmen	BBISLAISABEL	BBISLAISABEL_culmen	BBP325BBR662culmen
BBP325	BBR662	BBP325BBR662	195	215	ulna	BBISLAISABEL	BBISLAISABEL_ulna	BBP325BBR662ulna
BBP325	BBR662	BBP325BBR662	195	221	ulna	BBISLAISABEL	BBISLAISABEL_ulna	BBP325BBR662ulna
BBP330	BBR635	BBP330BBR635	14.1	18.2	mass	BBISLAISABEL	BBISLAISABEL_mass	BBP330BBR635mass
BBP330	BBR635	BBP330BBR635	108	115	culmen	BBISLAISABEL	BBISLAISABEL_culmen	BBP330BBR635culmen
BBP330	BBR635	BBP330BBR635	191	219	ulna	BBISLAISABEL	BBISLAISABEL_ulna	BBP330BBR635ulna
BBP332	BBF039	BBP332BBF039	13.8	16.8	mass	BBISLAISABEL	BBISLAISABEL_mass	BBP332BBF039mass
BBP332	BBF039	BBP332BBF039	113	114	culmen	BBISLAISABEL	BBISLAISABEL_culmen	BBP332BBF039culmen
BBP332	BBF039	BBP332BBF039	202	216	ulna	BBISLAISABEL	BBISLAISABEL_ulna	BBP332BBF039ulna
BBP337	BBP655	BBP337BBP655	15.1	18.3	mass	BBISLAISABEL	BBISLAISABEL_mass	BBP337BBP655mass
BBP337	BBP655	BBP337BBP655	111	112	culmen	BBISLAISABEL	BBISLAISABEL_culmen	BBP337BBP655culmen
BBP337	BBP655	BBP337BBP655	198	217	ulna	BBISLAISABEL	BBISLAISABEL_ulna	BBP337BBP655ulna
BBP364	BBR495	BBP364BBR495	12.7	18.5	mass	BBISLAISABEL	BBISLAISABEL_mass	BBP364BBR495mass
BBP364	BBR495	BBP364BBR495	202	221	ulna	BBISLAISABEL	BBISLAISABEL_ulna	BBP364BBR495ulna
BBP392	BBR156	BBP392BBR156	13.2	16.6	mass	BBISLAISABEL	BBISLAISABEL_mass	BBP392BBR156mass
BBP392	BBR156	BBP392BBR156	101	114	culmen	BBISLAISABEL	BBISLAISABEL_culmen	BBP392BBR156culmen
BBP392	BBR156	BBP392BBR156	191	213	ulna	BBISLAISABEL	BBISLAISABEL_ulna	BBP392BBR156ulna
BBP422	BBR628	BBP422BBR628	12.8	18.1	mass	BBISLAISABEL	BBISLAISABEL_mass	BBP422BBR628mass
BBP422	BBR628	BBP422BBR628	109	112	culmen	BBISLAISABEL	BBISLAISABEL_culmen	BBP422BBR628culmen
BBP422	BBR628	BBP422BBR628	204	210	ulna	BBISLAISABEL	BBISLAISABEL_ulna	BBP422BBR628ulna
BBP422	BBR628	BBP422BBR628	204	213	ulna	BBISLAISABEL	BBISLAISABEL_ulna	BBP422BBR628ulna
BBP444	BBR564	BBP444BBR564	12.6	16.65	mass	BBISLAISABEL	BBISLAISABEL_mass	BBP444BBR564mass
BBP444	BBR564	BBP444BBR564	108	114	culmen	BBISLAISABEL	BBISLAISABEL_culmen	BBP444BBR564culmen
BBP444	BBR564	BBP444BBR564	194	216	ulna	BBISLAISABEL	BBISLAISABEL_ulna	BBP444BBR564ulna
BBP470	BBP592	BBP470BBP592	15.3	18.4	mass	BBISLAISABEL	BBISLAISABEL_mass	BBP470BBP592mass
BBP470	BBP592	BBP470BBP592	12.7	18.4	mass	BBISLAISABEL	BBISLAISABEL_mass	BBP470BBP592mass
BBP470	BBP592	BBP470BBP592	13.3	18.4	mass	BBISLAISABEL	BBISLAISABEL_mass	BBP470BBP592mass
BBP470	BBP592	BBP470BBP592	15.3	18.1	mass	BBISLAISABEL	BBISLAISABEL_mass	BBP470BBP592mass
BBP470	BBP592	BBP470BBP592	12.7	18.1	mass	BBISLAISABEL	BBISLAISABEL_mass	BBP470BBP592mass
BBP470	BBP592	BBP470BBP592	13.3	18.1	mass	BBISLAISABEL	BBISLAISABEL_mass	BBP470BBP592mass
BBP470	BBP592	BBP470BBP592	107	115	culmen	BBISLAISABEL	BBISLAISABEL_culmen	BBP470BBP592culmen
BBP470	BBP592	BBP470BBP592	199	214	ulna	BBISLAISABEL	BBISLAISABEL_ulna	BBP470BBP592ulna
BBP470	BBP592	BBP470BBP592	196	214	ulna	BBISLAISABEL	BBISLAISABEL_ulna	BBP470BBP592ulna
BBP470	BBP592	BBP470BBP592	202	214	ulna	BBISLAISABEL	BBISLAISABEL_ulna	BBP470BBP592ulna
BBP470	BBP592	BBP470BBP592	199	218	ulna	BBISLAISABEL	BBISLAISABEL_ulna	BBP470BBP592ulna
BBP470	BBP592	BBP470BBP592	196	218	ulna	BBISLAISABEL	BBISLAISABEL_ulna	BBP470BBP592ulna
BBP470	BBP592	BBP470BBP592	202	218	ulna	BBISLAISABEL	BBISLAISABEL_ulna	BBP470BBP592ulna
BBP470	BBP716	BBP470BBP716	15.3	17.4	mass	BBISLAISABEL	BBISLAISABEL_mass	BBP470BBP716mass
BBP470	BBP716	BBP470BBP716	12.7	17.4	mass	BBISLAISABEL	BBISLAISABEL_mass	BBP470BBP716mass
BBP470	BBP716	BBP470BBP716	13.3	17.4	mass	BBISLAISABEL	BBISLAISABEL_mass	BBP470BBP716mass
BBP470	BBP716	BBP470BBP716	15.3	15.5	mass	BBISLAISABEL	BBISLAISABEL_mass	BBP470BBP716mass
BBP470	BBP716	BBP470BBP716	12.7	15.5	mass	BBISLAISABEL	BBISLAISABEL_mass	BBP470BBP716mass
BBP470	BBP716	BBP470BBP716	13.3	15.5	mass	BBISLAISABEL	BBISLAISABEL_mass	BBP470BBP716mass
BBP470	BBP716	BBP470BBP716	15.3	16.3	mass	BBISLAISABEL	BBISLAISABEL_mass	BBP470BBP716mass
BBP470	BBP716	BBP470BBP716	12.7	16.3	mass	BBISLAISABEL	BBISLAISABEL_mass	BBP470BBP716mass
BBP470	BBP716	BBP470BBP716	13.3	16.3	mass	BBISLAISABEL	BBISLAISABEL_mass	BBP470BBP716mass
BBP470	BBP716	BBP470BBP716	107	116	culmen	BBISLAISABEL	BBISLAISABEL_culmen	BBP470BBP716culmen
BBP470	BBP716	BBP470BBP716	199	211	ulna	BBISLAISABEL	BBISLAISABEL_ulna	BBP470BBP716ulna
BBP470	BBP716	BBP470BBP716	196	211	ulna	BBISLAISABEL	BBISLAISABEL_ulna	BBP470BBP716ulna
BBP470	BBP716	BBP470BBP716	202	211	ulna	BBISLAISABEL	BBISLAISABEL_ulna	BBP470BBP716ulna
BBP470	BBP716	BBP470BBP716	199	215	ulna	BBISLAISABEL	BBISLAISABEL_ulna	BBP470BBP716ulna
BBP470	BBP716	BBP470BBP716	196	215	ulna	BBISLAISABEL	BBISLAISABEL_ulna	BBP470BBP716ulna
BBP470	BBP716	BBP470BBP716	202	215	ulna	BBISLAISABEL	BBISLAISABEL_ulna	BBP470BBP716ulna
BBP470	BBP716	BBP470BBP716	199	212	ulna	BBISLAISABEL	BBISLAISABEL_ulna	BBP470BBP716ulna
BBP470	BBP716	BBP470BBP716	196	212	ulna	BBISLAISABEL	BBISLAISABEL_ulna	BBP470BBP716ulna
BBP470	BBP716	BBP470BBP716	202	212	ulna	BBISLAISABEL	BBISLAISABEL_ulna	BBP470BBP716ulna
BBP493	BBR291	BBP493BBR291	13.2	17.6	mass	BBISLAISABEL	BBISLAISABEL_mass	BBP493BBR291mass
BBP493	BBR291	BBP493BBR291	201	217	ulna	BBISLAISABEL	BBISLAISABEL_ulna	BBP493BBR291ulna
BBP495	BBI309	BBP495BBI309	13.7	15.7	mass	BBISLAISABEL	BBISLAISABEL_mass	BBP495BBI309mass
BBP495	BBI309	BBP495BBI309	105	114	culmen	BBISLAISABEL	BBISLAISABEL_culmen	BBP495BBI309culmen
BBP495	BBI309	BBP495BBI309	194	207	ulna	BBISLAISABEL	BBISLAISABEL_ulna	BBP495BBI309ulna
BBP513	BBR853	BBP513BBR853	11.5	16.1	mass	BBISLAISABEL	BBISLAISABEL_mass	BBP513BBR853mass
BBP513	BBR853	BBP513BBR853	102	110	culmen	BBISLAISABEL	BBISLAISABEL_culmen	BBP513BBR853culmen
BBP513	BBR853	BBP513BBR853	185	208	ulna	BBISLAISABEL	BBISLAISABEL_ulna	BBP513BBR853ulna
BBP546	BBFEM330	BBP546BBFEM330	14.1	16.2	mass	BBISLAISABEL	BBISLAISABEL_mass	BBP546BBFEM330mass
BBP546	BBFEM330	BBP546BBFEM330	107	114	culmen	BBISLAISABEL	BBISLAISABEL_culmen	BBP546BBFEM330culmen
BBP546	BBFEM330	BBP546BBFEM330	201	217	ulna	BBISLAISABEL	BBISLAISABEL_ulna	BBP546BBFEM330ulna
BBP547	BBS484	BBP547BBS484	11.5	16.4	mass	BBISLAISABEL	BBISLAISABEL_mass	BBP547BBS484mass
BBP547	BBS484	BBP547BBS484	106	112	culmen	BBISLAISABEL	BBISLAISABEL_culmen	BBP547BBS484culmen
BBP547	BBS484	BBP547BBS484	200	203	ulna	BBISLAISABEL	BBISLAISABEL_ulna	BBP547BBS484ulna
BBP555	BBP489	BBP555BBP489	13.25	17.05	mass	BBISLAISABEL	BBISLAISABEL_mass	BBP555BBP489mass
BBP555	BBP489	BBP555BBP489	102	117	culmen	BBISLAISABEL	BBISLAISABEL_culmen	BBP555BBP489culmen
BBP555	BBP489	BBP555BBP489	190	215	ulna	BBISLAISABEL	BBISLAISABEL_ulna	BBP555BBP489ulna
BBP556	BBO809	BBP556BBO809	12.6	17	mass	BBISLAISABEL	BBISLAISABEL_mass	BBP556BBO809mass
BBP556	BBO809	BBP556BBO809	12.8	17	mass	BBISLAISABEL	BBISLAISABEL_mass	BBP556BBO809mass
BBP556	BBO809	BBP556BBO809	202	213	ulna	BBISLAISABEL	BBISLAISABEL_ulna	BBP556BBO809ulna
BBP556	BBO809	BBP556BBO809	197	213	ulna	BBISLAISABEL	BBISLAISABEL_ulna	BBP556BBO809ulna
BBP556	BBR926	BBP556BBR926	12.6	17.2	mass	BBISLAISABEL	BBISLAISABEL_mass	BBP556BBR926mass
BBP556	BBR926	BBP556BBR926	12.8	17.2	mass	BBISLAISABEL	BBISLAISABEL_mass	BBP556BBR926mass
BBP556	BBR926	BBP556BBR926	202	217	ulna	BBISLAISABEL	BBISLAISABEL_ulna	BBP556BBR926ulna
BBP556	BBR926	BBP556BBR926	197	217	ulna	BBISLAISABEL	BBISLAISABEL_ulna	BBP556BBR926ulna
BBP558	BBS344	BBP558BBS344	14	16.4	mass	BBISLAISABEL	BBISLAISABEL_mass	BBP558BBS344mass
BBP558	BBS344	BBP558BBS344	107	112	culmen	BBISLAISABEL	BBISLAISABEL_culmen	BBP558BBS344culmen
BBP558	BBS344	BBP558BBS344	196	214	ulna	BBISLAISABEL	BBISLAISABEL_ulna	BBP558BBS344ulna
BBP569	BBS058	BBP569BBS058	13.1	17.2	mass	BBISLAISABEL	BBISLAISABEL_mass	BBP569BBS058mass
BBP569	BBS058	BBP569BBS058	114	114	culmen	BBISLAISABEL	BBISLAISABEL_culmen	BBP569BBS058culmen
BBP569	BBS058	BBP569BBS058	201	216	ulna	BBISLAISABEL	BBISLAISABEL_ulna	BBP569BBS058ulna
BBP590	BB293	BBP590BB293	12.9	17.8	mass	BBISLAISABEL	BBISLAISABEL_mass	BBP590BB293mass
BBP590	BB293	BBP590BB293	110	116	culmen	BBISLAISABEL	BBISLAISABEL_culmen	BBP590BB293culmen
BBP590	BB293	BBP590BB293	197	216	ulna	BBISLAISABEL	BBISLAISABEL_ulna	BBP590BB293ulna
BBP646	BBO330	BBP646BBO330	13.1	16.05	mass	BBISLAISABEL	BBISLAISABEL_mass	BBP646BBO330mass
BBP646	BBO330	BBP646BBO330	108	116	culmen	BBISLAISABEL	BBISLAISABEL_culmen	BBP646BBO330culmen
BBP646	BBO330	BBP646BBO330	201	218	ulna	BBISLAISABEL	BBISLAISABEL_ulna	BBP646BBO330ulna
BBP658	BBP548	BBP658BBP548	12.5	16.5	mass	BBISLAISABEL	BBISLAISABEL_mass	BBP658BBP548mass
BBP658	BBP548	BBP658BBP548	109	115	culmen	BBISLAISABEL	BBISLAISABEL_culmen	BBP658BBP548culmen
BBP658	BBP548	BBP658BBP548	192	216	ulna	BBISLAISABEL	BBISLAISABEL_ulna	BBP658BBP548ulna
BBP667	BBR732	BBP667BBR732	11.1	17.5	mass	BBISLAISABEL	BBISLAISABEL_mass	BBP667BBR732mass
BBP667	BBR732	BBP667BBR732	200	216	ulna	BBISLAISABEL	BBISLAISABEL_ulna	BBP667BBR732ulna
BBP713	BBFEM193	BBP713BBFEM193	13.9	17.5	mass	BBISLAISABEL	BBISLAISABEL_mass	BBP713BBFEM193mass
BBP713	BBFEM193	BBP713BBFEM193	108	115	culmen	BBISLAISABEL	BBISLAISABEL_culmen	BBP713BBFEM193culmen
BBP713	BBFEM193	BBP713BBFEM193	191	215	ulna	BBISLAISABEL	BBISLAISABEL_ulna	BBP713BBFEM193ulna
BBP718	BBP202	BBP718BBP202	16.6	19	mass	BBISLAISABEL	BBISLAISABEL_mass	BBP718BBP202mass
BBP718	BBP202	BBP718BBP202	103	115	culmen	BBISLAISABEL	BBISLAISABEL_culmen	BBP718BBP202culmen
BBP718	BBP202	BBP718BBP202	194	210	ulna	BBISLAISABEL	BBISLAISABEL_ulna	BBP718BBP202ulna
BBP731	BBP377	BBP731BBP377	13.2	21	mass	BBISLAISABEL	BBISLAISABEL_mass	BBP731BBP377mass
BBP731	BBP377	BBP731BBP377	13.2	18.9	mass	BBISLAISABEL	BBISLAISABEL_mass	BBP731BBP377mass
BBP731	BBP377	BBP731BBP377	108	112	culmen	BBISLAISABEL	BBISLAISABEL_culmen	BBP731BBP377culmen
BBP731	BBP377	BBP731BBP377	197	213	ulna	BBISLAISABEL	BBISLAISABEL_ulna	BBP731BBP377ulna
BBP731	BBP377	BBP731BBP377	197	218	ulna	BBISLAISABEL	BBISLAISABEL_ulna	BBP731BBP377ulna
BBP734	BBP425	BBP734BBP425	14.8	16.7	mass	BBISLAISABEL	BBISLAISABEL_mass	BBP734BBP425mass
BBP734	BBP425	BBP734BBP425	105	115	culmen	BBISLAISABEL	BBISLAISABEL_culmen	BBP734BBP425culmen
BBP734	BBP425	BBP734BBP425	193	216	ulna	BBISLAISABEL	BBISLAISABEL_ulna	BBP734BBP425ulna
BBP825	BBP185	BBP825BBP185	12.2	17.2	mass	BBISLAISABEL	BBISLAISABEL_mass	BBP825BBP185mass
BBP825	BBP185	BBP825BBP185	105	115	culmen	BBISLAISABEL	BBISLAISABEL_culmen	BBP825BBP185culmen
BBP825	BBP185	BBP825BBP185	196	217	ulna	BBISLAISABEL	BBISLAISABEL_ulna	BBP825BBP185ulna
BBP827	BBX394	BBP827BBX394	11.5	18.2	mass	BBISLAISABEL	BBISLAISABEL_mass	BBP827BBX394mass
BBP827	BBX394	BBP827BBX394	190	216	ulna	BBISLAISABEL	BBISLAISABEL_ulna	BBP827BBX394ulna
BBP833	BBR477	BBP833BBR477	12.7	18.7	mass	BBISLAISABEL	BBISLAISABEL_mass	BBP833BBR477mass
BBP833	BBR477	BBP833BBR477	105	110	culmen	BBISLAISABEL	BBISLAISABEL_culmen	BBP833BBR477culmen
BBP833	BBR477	BBP833BBR477	194	213	ulna	BBISLAISABEL	BBISLAISABEL_ulna	BBP833BBR477ulna
BBP885	BBP274	BBP885BBP274	13.7	15.9	mass	BBISLAISABEL	BBISLAISABEL_mass	BBP885BBP274mass
BBP885	BBP274	BBP885BBP274	201	213	ulna	BBISLAISABEL	BBISLAISABEL_ulna	BBP885BBP274ulna
BBP885	BBP496	BBP885BBP496	13.7	18.1	mass	BBISLAISABEL	BBISLAISABEL_mass	BBP885BBP496mass
BBP885	BBP496	BBP885BBP496	201	216	ulna	BBISLAISABEL	BBISLAISABEL_ulna	BBP885BBP496ulna
BBP924	BBR265	BBP924BBR265	12.7	16.2	mass	BBISLAISABEL	BBISLAISABEL_mass	BBP924BBR265mass
BBP924	BBR265	BBP924BBR265	108	115	culmen	BBISLAISABEL	BBISLAISABEL_culmen	BBP924BBR265culmen
BBP924	BBR265	BBP924BBR265	193	216	ulna	BBISLAISABEL	BBISLAISABEL_ulna	BBP924BBR265ulna
BBP972	BBH837	BBP972BBH837	15.9	19.1	mass	BBISLAISABEL	BBISLAISABEL_mass	BBP972BBH837mass
BBP972	BBH837	BBP972BBH837	110	117	culmen	BBISLAISABEL	BBISLAISABEL_culmen	BBP972BBH837culmen
BBP972	BBH837	BBP972BBH837	202	217	ulna	BBISLAISABEL	BBISLAISABEL_ulna	BBP972BBH837ulna
BBP975	BBE492	BBP975BBE492	12.9	16.7	mass	BBISLAISABEL	BBISLAISABEL_mass	BBP975BBE492mass
BBP975	BBE492	BBP975BBE492	200	205	ulna	BBISLAISABEL	BBISLAISABEL_ulna	BBP975BBE492ulna
BBP976	BBM940	BBP976BBM940	12.6	14.8	mass	BBISLAISABEL	BBISLAISABEL_mass	BBP976BBM940mass
BBP976	BBM940	BBP976BBM940	106	117	culmen	BBISLAISABEL	BBISLAISABEL_culmen	BBP976BBM940culmen
BBP976	BBM940	BBP976BBM940	198	218	ulna	BBISLAISABEL	BBISLAISABEL_ulna	BBP976BBM940ulna
BBR069	BBS072	BBR069BBS072	12.6	15.7	mass	BBISLAISABEL	BBISLAISABEL_mass	BBR069BBS072mass
BBR069	BBS072	BBR069BBS072	109	116	culmen	BBISLAISABEL	BBISLAISABEL_culmen	BBR069BBS072culmen
BBR069	BBS072	BBR069BBS072	194	209	ulna	BBISLAISABEL	BBISLAISABEL_ulna	BBR069BBS072ulna
BBR071	BBP716	BBR071BBP716	12.5	17.4	mass	BBISLAISABEL	BBISLAISABEL_mass	BBR071BBP716mass
BBR071	BBP716	BBR071BBP716	12.1	17.4	mass	BBISLAISABEL	BBISLAISABEL_mass	BBR071BBP716mass
BBR071	BBP716	BBR071BBP716	12.5	15.5	mass	BBISLAISABEL	BBISLAISABEL_mass	BBR071BBP716mass
BBR071	BBP716	BBR071BBP716	12.1	15.5	mass	BBISLAISABEL	BBISLAISABEL_mass	BBR071BBP716mass
BBR071	BBP716	BBR071BBP716	12.5	16.3	mass	BBISLAISABEL	BBISLAISABEL_mass	BBR071BBP716mass
BBR071	BBP716	BBR071BBP716	12.1	16.3	mass	BBISLAISABEL	BBISLAISABEL_mass	BBR071BBP716mass
BBR071	BBP716	BBR071BBP716	200	211	ulna	BBISLAISABEL	BBISLAISABEL_ulna	BBR071BBP716ulna
BBR071	BBP716	BBR071BBP716	196	211	ulna	BBISLAISABEL	BBISLAISABEL_ulna	BBR071BBP716ulna
BBR071	BBP716	BBR071BBP716	200	215	ulna	BBISLAISABEL	BBISLAISABEL_ulna	BBR071BBP716ulna
BBR071	BBP716	BBR071BBP716	196	215	ulna	BBISLAISABEL	BBISLAISABEL_ulna	BBR071BBP716ulna
BBR071	BBP716	BBR071BBP716	200	212	ulna	BBISLAISABEL	BBISLAISABEL_ulna	BBR071BBP716ulna
BBR071	BBP716	BBR071BBP716	196	212	ulna	BBISLAISABEL	BBISLAISABEL_ulna	BBR071BBP716ulna
BBR073	BBP989	BBR073BBP989	13	17	mass	BBISLAISABEL	BBISLAISABEL_mass	BBR073BBP989mass
BBR073	BBP989	BBR073BBP989	103	114	culmen	BBISLAISABEL	BBISLAISABEL_culmen	BBR073BBP989culmen
BBR073	BBP989	BBR073BBP989	196	223	ulna	BBISLAISABEL	BBISLAISABEL_ulna	BBR073BBP989ulna
BBR125	BBR860	BBR125BBR860	12.4	16.7	mass	BBISLAISABEL	BBISLAISABEL_mass	BBR125BBR860mass
BBR125	BBR860	BBR125BBR860	109	113	culmen	BBISLAISABEL	BBISLAISABEL_culmen	BBR125BBR860culmen
BBR125	BBR860	BBR125BBR860	199	215	ulna	BBISLAISABEL	BBISLAISABEL_ulna	BBR125BBR860ulna
BBR128	BBR537	BBR128BBR537	13.3	18.1	mass	BBISLAISABEL	BBISLAISABEL_mass	BBR128BBR537mass
BBR128	BBR537	BBR128BBR537	196	219	ulna	BBISLAISABEL	BBISLAISABEL_ulna	BBR128BBR537ulna
BBR181	BBP428	BBR181BBP428	13	15.3	mass	BBISLAISABEL	BBISLAISABEL_mass	BBR181BBP428mass
BBR181	BBP428	BBR181BBP428	107	112	culmen	BBISLAISABEL	BBISLAISABEL_culmen	BBR181BBP428culmen
BBR181	BBP428	BBR181BBP428	199	210	ulna	BBISLAISABEL	BBISLAISABEL_ulna	BBR181BBP428ulna
BBR253	BBI233	BBR253BBI233	13.8	18.2	mass	BBISLAISABEL	BBISLAISABEL_mass	BBR253BBI233mass
BBR253	BBI233	BBR253BBI233	201	210	ulna	BBISLAISABEL	BBISLAISABEL_ulna	BBR253BBI233ulna
BBR284	BBR078	BBR284BBR078	17.6	16.1	mass	BBISLAISABEL	BBISLAISABEL_mass	BBR284BBR078mass
BBR284	BBR078	BBR284BBR078	15.7	16.1	mass	BBISLAISABEL	BBISLAISABEL_mass	BBR284BBR078mass
BBR284	BBR078	BBR284BBR078	104	111	culmen	BBISLAISABEL	BBISLAISABEL_culmen	BBR284BBR078culmen
BBR284	BBR078	BBR284BBR078	111	111	culmen	BBISLAISABEL	BBISLAISABEL_culmen	BBR284BBR078culmen
BBR284	BBR078	BBR284BBR078	202	217	ulna	BBISLAISABEL	BBISLAISABEL_ulna	BBR284BBR078ulna
BBR284	BBR078	BBR284BBR078	213	217	ulna	BBISLAISABEL	BBISLAISABEL_ulna	BBR284BBR078ulna
BBR284	BBS434	BBR284BBS434	17.6	17.6	mass	BBISLAISABEL	BBISLAISABEL_mass	BBR284BBS434mass
BBR284	BBS434	BBR284BBS434	15.7	17.6	mass	BBISLAISABEL	BBISLAISABEL_mass	BBR284BBS434mass
BBR284	BBS434	BBR284BBS434	104	115	culmen	BBISLAISABEL	BBISLAISABEL_culmen	BBR284BBS434culmen
BBR284	BBS434	BBR284BBS434	111	115	culmen	BBISLAISABEL	BBISLAISABEL_culmen	BBR284BBS434culmen
BBR284	BBS434	BBR284BBS434	202	209	ulna	BBISLAISABEL	BBISLAISABEL_ulna	BBR284BBS434ulna
BBR284	BBS434	BBR284BBS434	213	209	ulna	BBISLAISABEL	BBISLAISABEL_ulna	BBR284BBS434ulna
BBR346	BBR283	BBR346BBR283	12.6	17.1	mass	BBISLAISABEL	BBISLAISABEL_mass	BBR346BBR283mass
BBR346	BBR283	BBR346BBR283	193	223	ulna	BBISLAISABEL	BBISLAISABEL_ulna	BBR346BBR283ulna
BBR349	BBN474	BBR349BBN474	13.3	17.4	mass	BBISLAISABEL	BBISLAISABEL_mass	BBR349BBN474mass
BBR349	BBN474	BBR349BBN474	13.3	17.9	mass	BBISLAISABEL	BBISLAISABEL_mass	BBR349BBN474mass
BBR349	BBN474	BBR349BBN474	13.3	18.2	mass	BBISLAISABEL	BBISLAISABEL_mass	BBR349BBN474mass
BBR349	BBN474	BBR349BBN474	196	214	ulna	BBISLAISABEL	BBISLAISABEL_ulna	BBR349BBN474ulna
BBR349	BBN474	BBR349BBN474	196	220	ulna	BBISLAISABEL	BBISLAISABEL_ulna	BBR349BBN474ulna
BBR349	BBN474	BBR349BBN474	196	220	ulna	BBISLAISABEL	BBISLAISABEL_ulna	BBR349BBN474ulna
BBR370	BBS834	BBR370BBS834	12.6	19.3	mass	BBISLAISABEL	BBISLAISABEL_mass	BBR370BBS834mass
BBR370	BBS834	BBR370BBS834	193	214	ulna	BBISLAISABEL	BBISLAISABEL_ulna	BBR370BBS834ulna
BBR427	BBJ256	BBR427BBJ256	12.2	18.4	mass	BBISLAISABEL	BBISLAISABEL_mass	BBR427BBJ256mass
BBR427	BBJ256	BBR427BBJ256	12.8	18.4	mass	BBISLAISABEL	BBISLAISABEL_mass	BBR427BBJ256mass
BBR427	BBJ256	BBR427BBJ256	12.2	17	mass	BBISLAISABEL	BBISLAISABEL_mass	BBR427BBJ256mass
BBR427	BBJ256	BBR427BBJ256	12.8	17	mass	BBISLAISABEL	BBISLAISABEL_mass	BBR427BBJ256mass
BBR427	BBJ256	BBR427BBJ256	12.2	18.7	mass	BBISLAISABEL	BBISLAISABEL_mass	BBR427BBJ256mass
BBR427	BBJ256	BBR427BBJ256	12.8	18.7	mass	BBISLAISABEL	BBISLAISABEL_mass	BBR427BBJ256mass
BBR427	BBJ256	BBR427BBJ256	12.2	18.2	mass	BBISLAISABEL	BBISLAISABEL_mass	BBR427BBJ256mass
BBR427	BBJ256	BBR427BBJ256	12.8	18.2	mass	BBISLAISABEL	BBISLAISABEL_mass	BBR427BBJ256mass
BBR427	BBJ256	BBR427BBJ256	197	211	ulna	BBISLAISABEL	BBISLAISABEL_ulna	BBR427BBJ256ulna
BBR427	BBJ256	BBR427BBJ256	195	211	ulna	BBISLAISABEL	BBISLAISABEL_ulna	BBR427BBJ256ulna
BBR427	BBJ256	BBR427BBJ256	197	212	ulna	BBISLAISABEL	BBISLAISABEL_ulna	BBR427BBJ256ulna
BBR427	BBJ256	BBR427BBJ256	195	212	ulna	BBISLAISABEL	BBISLAISABEL_ulna	BBR427BBJ256ulna
BBR427	BBJ256	BBR427BBJ256	197	215	ulna	BBISLAISABEL	BBISLAISABEL_ulna	BBR427BBJ256ulna
BBR427	BBJ256	BBR427BBJ256	195	215	ulna	BBISLAISABEL	BBISLAISABEL_ulna	BBR427BBJ256ulna
BBR427	BBJ256	BBR427BBJ256	197	216	ulna	BBISLAISABEL	BBISLAISABEL_ulna	BBR427BBJ256ulna
BBR427	BBJ256	BBR427BBJ256	195	216	ulna	BBISLAISABEL	BBISLAISABEL_ulna	BBR427BBJ256ulna
BBR488	BBO066	BBR488BBO066	12.7	16.7	mass	BBISLAISABEL	BBISLAISABEL_mass	BBR488BBO066mass
BBR488	BBO066	BBR488BBO066	106	115	culmen	BBISLAISABEL	BBISLAISABEL_culmen	BBR488BBO066culmen
BBR488	BBO066	BBR488BBO066	197	216	ulna	BBISLAISABEL	BBISLAISABEL_ulna	BBR488BBO066ulna
BBR512	BBT547	BBR512BBT547	12.7	17.7	mass	BBISLAISABEL	BBISLAISABEL_mass	BBR512BBT547mass
BBR512	BBT547	BBR512BBT547	198	213	ulna	BBISLAISABEL	BBISLAISABEL_ulna	BBR512BBT547ulna
BBR534	BBR713	BBR534BBR713	14.9	15.7	mass	BBISLAISABEL	BBISLAISABEL_mass	BBR534BBR713mass
BBR534	BBR713	BBR534BBR713	108	115	culmen	BBISLAISABEL	BBISLAISABEL_culmen	BBR534BBR713culmen
BBR534	BBR713	BBR534BBR713	201	213	ulna	BBISLAISABEL	BBISLAISABEL_ulna	BBR534BBR713ulna
BBR565	BBR116	BBR565BBR116	13.1	18	mass	BBISLAISABEL	BBISLAISABEL_mass	BBR565BBR116mass
BBR565	BBR116	BBR565BBR116	106	112	culmen	BBISLAISABEL	BBISLAISABEL_culmen	BBR565BBR116culmen
BBR565	BBR116	BBR565BBR116	194	216	ulna	BBISLAISABEL	BBISLAISABEL_ulna	BBR565BBR116ulna
BBR565	BBR116	BBR565BBR116	199	216	ulna	BBISLAISABEL	BBISLAISABEL_ulna	BBR565BBR116ulna
BBR566	BBT174	BBR566BBT174	12.4	15.6	mass	BBISLAISABEL	BBISLAISABEL_mass	BBR566BBT174mass
BBR566	BBT174	BBR566BBT174	198	216	ulna	BBISLAISABEL	BBISLAISABEL_ulna	BBR566BBT174ulna
BBR577	BBR924	BBR577BBR924	12.5	16.3	mass	BBISLAISABEL	BBISLAISABEL_mass	BBR577BBR924mass
BBR577	BBR924	BBR577BBR924	106	112	culmen	BBISLAISABEL	BBISLAISABEL_culmen	BBR577BBR924culmen
BBR577	BBR924	BBR577BBR924	196	210	ulna	BBISLAISABEL	BBISLAISABEL_ulna	BBR577BBR924ulna
BBR632	BBT898	BBR632BBT898	11.6	16.2	mass	BBISLAISABEL	BBISLAISABEL_mass	BBR632BBT898mass
BBR632	BBT898	BBR632BBT898	189	221	ulna	BBISLAISABEL	BBISLAISABEL_ulna	BBR632BBT898ulna
BBR638	BBS012	BBR638BBS012	14.1	18.8	mass	BBISLAISABEL	BBISLAISABEL_mass	BBR638BBS012mass
BBR638	BBS012	BBR638BBS012	102	112	culmen	BBISLAISABEL	BBISLAISABEL_culmen	BBR638BBS012culmen
BBR638	BBS012	BBR638BBS012	196	223	ulna	BBISLAISABEL	BBISLAISABEL_ulna	BBR638BBS012ulna
BBR650	BBR579	BBR650BBR579	14.7	16.9	mass	BBISLAISABEL	BBISLAISABEL_mass	BBR650BBR579mass
BBR650	BBR579	BBR650BBR579	108	114	culmen	BBISLAISABEL	BBISLAISABEL_culmen	BBR650BBR579culmen
BBR650	BBR579	BBR650BBR579	200	220	ulna	BBISLAISABEL	BBISLAISABEL_ulna	BBR650BBR579ulna
BBR669	BBM961	BBR669BBM961	13.1	18.3	mass	BBISLAISABEL	BBISLAISABEL_mass	BBR669BBM961mass
BBR669	BBM961	BBR669BBM961	110	115	culmen	BBISLAISABEL	BBISLAISABEL_culmen	BBR669BBM961culmen
BBR669	BBM961	BBR669BBM961	194	218	ulna	BBISLAISABEL	BBISLAISABEL_ulna	BBR669BBM961ulna
BBR711	BBS081	BBR711BBS081	12.5	17.7	mass	BBISLAISABEL	BBISLAISABEL_mass	BBR711BBS081mass
BBR711	BBS081	BBR711BBS081	112	114	culmen	BBISLAISABEL	BBISLAISABEL_culmen	BBR711BBS081culmen
BBR711	BBS081	BBR711BBS081	193	221	ulna	BBISLAISABEL	BBISLAISABEL_ulna	BBR711BBS081ulna
BBR739	BBI431	BBR739BBI431	13.15	18.2	mass	BBISLAISABEL	BBISLAISABEL_mass	BBR739BBI431mass
BBR739	BBI431	BBR739BBI431	199	213	ulna	BBISLAISABEL	BBISLAISABEL_ulna	BBR739BBI431ulna
BBR750	BBS126	BBR750BBS126	13.05	16.6	mass	BBISLAISABEL	BBISLAISABEL_mass	BBR750BBS126mass
BBR750	BBS126	BBR750BBS126	109	116	culmen	BBISLAISABEL	BBISLAISABEL_culmen	BBR750BBS126culmen
BBR750	BBS126	BBR750BBS126	201	215	ulna	BBISLAISABEL	BBISLAISABEL_ulna	BBR750BBS126ulna
BBR830	BBI783	BBR830BBI783	14	17	mass	BBISLAISABEL	BBISLAISABEL_mass	BBR830BBI783mass
BBR830	BBI783	BBR830BBI783	199	222	ulna	BBISLAISABEL	BBISLAISABEL_ulna	BBR830BBI783ulna
BBR859	BBFEM195	BBR859BBFEM195	14.7	15.9	mass	BBISLAISABEL	BBISLAISABEL_mass	BBR859BBFEM195mass
BBR859	BBFEM195	BBR859BBFEM195	109	115	culmen	BBISLAISABEL	BBISLAISABEL_culmen	BBR859BBFEM195culmen
BBR859	BBFEM195	BBR859BBFEM195	203	214	ulna	BBISLAISABEL	BBISLAISABEL_ulna	BBR859BBFEM195ulna
BBR912	BBI937	BBR912BBI937	13.8	16	mass	BBISLAISABEL	BBISLAISABEL_mass	BBR912BBI937mass
BBR912	BBI937	BBR912BBI937	13.8	16.6	mass	BBISLAISABEL	BBISLAISABEL_mass	BBR912BBI937mass
BBR912	BBI937	BBR912BBI937	13.8	17	mass	BBISLAISABEL	BBISLAISABEL_mass	BBR912BBI937mass
BBR912	BBI937	BBR912BBI937	195	220	ulna	BBISLAISABEL	BBISLAISABEL_ulna	BBR912BBI937ulna
BBR912	BBI937	BBR912BBI937	195	217	ulna	BBISLAISABEL	BBISLAISABEL_ulna	BBR912BBI937ulna
BBR912	BBI937	BBR912BBI937	195	216	ulna	BBISLAISABEL	BBISLAISABEL_ulna	BBR912BBI937ulna
BBR935	BBT022	BBR935BBT022	13	15.2	mass	BBISLAISABEL	BBISLAISABEL_mass	BBR935BBT022mass
BBR935	BBT022	BBR935BBT022	196	211	ulna	BBISLAISABEL	BBISLAISABEL_ulna	BBR935BBT022ulna
BBR939	BBS280	BBR939BBS280	12	16.8	mass	BBISLAISABEL	BBISLAISABEL_mass	BBR939BBS280mass
BBR939	BBS280	BBR939BBS280	199	214	ulna	BBISLAISABEL	BBISLAISABEL_ulna	BBR939BBS280ulna
BBR941	BBS924	BBR941BBS924	13.3	17.8	mass	BBISLAISABEL	BBISLAISABEL_mass	BBR941BBS924mass
BBR941	BBS924	BBR941BBS924	188	220	ulna	BBISLAISABEL	BBISLAISABEL_ulna	BBR941BBS924ulna
BBR982	BBS829	BBR982BBS829	11.7	17.3	mass	BBISLAISABEL	BBISLAISABEL_mass	BBR982BBS829mass
BBR982	BBS829	BBR982BBS829	197	219	ulna	BBISLAISABEL	BBISLAISABEL_ulna	BBR982BBS829ulna
BBS005	BBS096	BBS005BBS096	17.6	11.6	mass	BBISLAISABEL	BBISLAISABEL_mass	BBS005BBS096mass
BBS005	BBS096	BBS005BBS096	17.6	18.8	mass	BBISLAISABEL	BBISLAISABEL_mass	BBS005BBS096mass
BBS005	BBS096	BBS005BBS096	192	218	ulna	BBISLAISABEL	BBISLAISABEL_ulna	BBS005BBS096ulna
BBS005	BBS096	BBS005BBS096	192	204	ulna	BBISLAISABEL	BBISLAISABEL_ulna	BBS005BBS096ulna
BBS010	BBS016	BBS010BBS016	13	18	mass	BBISLAISABEL	BBISLAISABEL_mass	BBS010BBS016mass
BBS010	BBS016	BBS010BBS016	13.7	18	mass	BBISLAISABEL	BBISLAISABEL_mass	BBS010BBS016mass
BBS010	BBS016	BBS010BBS016	203	209	ulna	BBISLAISABEL	BBISLAISABEL_ulna	BBS010BBS016ulna
BBS010	BBS016	BBS010BBS016	202	209	ulna	BBISLAISABEL	BBISLAISABEL_ulna	BBS010BBS016ulna
BBS037	BBFEM9	BBS037BBFEM9	12.9	16.45	mass	BBISLAISABEL	BBISLAISABEL_mass	BBS037BBFEM9mass
BBS037	BBFEM9	BBS037BBFEM9	108	112	culmen	BBISLAISABEL	BBISLAISABEL_culmen	BBS037BBFEM9culmen
BBS037	BBFEM9	BBS037BBFEM9	194	211	ulna	BBISLAISABEL	BBISLAISABEL_ulna	BBS037BBFEM9ulna
BBS080	BBL731	BBS080BBL731	12.6	17.4	mass	BBISLAISABEL	BBISLAISABEL_mass	BBS080BBL731mass
BBS080	BBL731	BBS080BBL731	204	221	ulna	BBISLAISABEL	BBISLAISABEL_ulna	BBS080BBL731ulna
BBS085	BBR250	BBS085BBR250	14.3	19.5	mass	BBISLAISABEL	BBISLAISABEL_mass	BBS085BBR250mass
BBS085	BBR250	BBS085BBR250	105	115	culmen	BBISLAISABEL	BBISLAISABEL_culmen	BBS085BBR250culmen
BBS085	BBR250	BBS085BBR250	195	213	ulna	BBISLAISABEL	BBISLAISABEL_ulna	BBS085BBR250ulna
BBS094	BBS739	BBS094BBS739	12.8	17.6	mass	BBISLAISABEL	BBISLAISABEL_mass	BBS094BBS739mass
BBS094	BBS739	BBS094BBS739	197	220	ulna	BBISLAISABEL	BBISLAISABEL_ulna	BBS094BBS739ulna
BBS144	BBS092	BBS144BBS092	12.8	18.6	mass	BBISLAISABEL	BBISLAISABEL_mass	BBS144BBS092mass
BBS144	BBS092	BBS144BBS092	196	215	ulna	BBISLAISABEL	BBISLAISABEL_ulna	BBS144BBS092ulna
BBS151	BBS075	BBS151BBS075	14.2	18.2	mass	BBISLAISABEL	BBISLAISABEL_mass	BBS151BBS075mass
BBS151	BBS075	BBS151BBS075	14.2	17.1	mass	BBISLAISABEL	BBISLAISABEL_mass	BBS151BBS075mass
BBS151	BBS075	BBS151BBS075	106	119	culmen	BBISLAISABEL	BBISLAISABEL_culmen	BBS151BBS075culmen
BBS151	BBS075	BBS151BBS075	197	219	ulna	BBISLAISABEL	BBISLAISABEL_ulna	BBS151BBS075ulna
BBS151	BBS075	BBS151BBS075	197	219	ulna	BBISLAISABEL	BBISLAISABEL_ulna	BBS151BBS075ulna
BBS183	BBJ256	BBS183BBJ256	12.4	18.4	mass	BBISLAISABEL	BBISLAISABEL_mass	BBS183BBJ256mass
BBS183	BBJ256	BBS183BBJ256	12.4	17	mass	BBISLAISABEL	BBISLAISABEL_mass	BBS183BBJ256mass
BBS183	BBJ256	BBS183BBJ256	12.4	18.7	mass	BBISLAISABEL	BBISLAISABEL_mass	BBS183BBJ256mass
BBS183	BBJ256	BBS183BBJ256	12.4	18.2	mass	BBISLAISABEL	BBISLAISABEL_mass	BBS183BBJ256mass
BBS183	BBJ256	BBS183BBJ256	206	211	ulna	BBISLAISABEL	BBISLAISABEL_ulna	BBS183BBJ256ulna
BBS183	BBJ256	BBS183BBJ256	206	212	ulna	BBISLAISABEL	BBISLAISABEL_ulna	BBS183BBJ256ulna
BBS183	BBJ256	BBS183BBJ256	206	215	ulna	BBISLAISABEL	BBISLAISABEL_ulna	BBS183BBJ256ulna
BBS183	BBJ256	BBS183BBJ256	206	216	ulna	BBISLAISABEL	BBISLAISABEL_ulna	BBS183BBJ256ulna
BBS263	BBP356	BBS263BBP356	12.9	16.25	mass	BBISLAISABEL	BBISLAISABEL_mass	BBS263BBP356mass
BBS263	BBP356	BBS263BBP356	12.9	16.7	mass	BBISLAISABEL	BBISLAISABEL_mass	BBS263BBP356mass
BBS263	BBP356	BBS263BBP356	205	211	ulna	BBISLAISABEL	BBISLAISABEL_ulna	BBS263BBP356ulna
BBS263	BBP356	BBS263BBP356	205	214	ulna	BBISLAISABEL	BBISLAISABEL_ulna	BBS263BBP356ulna
BBS326	BBR708	BBS326BBR708	13.25	18.25	mass	BBISLAISABEL	BBISLAISABEL_mass	BBS326BBR708mass
BBS326	BBR708	BBS326BBR708	102	112	culmen	BBISLAISABEL	BBISLAISABEL_culmen	BBS326BBR708culmen
BBS326	BBR708	BBS326BBR708	190	204	ulna	BBISLAISABEL	BBISLAISABEL_ulna	BBS326BBR708ulna
BBS364	BBS437	BBS364BBS437	14.3	17.5	mass	BBISLAISABEL	BBISLAISABEL_mass	BBS364BBS437mass
BBS364	BBS437	BBS364BBS437	110	117	culmen	BBISLAISABEL	BBISLAISABEL_culmen	BBS364BBS437culmen
BBS364	BBS437	BBS364BBS437	201	214	ulna	BBISLAISABEL	BBISLAISABEL_ulna	BBS364BBS437ulna
BBS366	BBR402	BBS366BBR402	11.8	17.5	mass	BBISLAISABEL	BBISLAISABEL_mass	BBS366BBR402mass
BBS366	BBR402	BBS366BBR402	11.8	16.9	mass	BBISLAISABEL	BBISLAISABEL_mass	BBS366BBR402mass
BBS366	BBR402	BBS366BBR402	193	222	ulna	BBISLAISABEL	BBISLAISABEL_ulna	BBS366BBR402ulna
BBS366	BBR402	BBS366BBR402	193	218	ulna	BBISLAISABEL	BBISLAISABEL_ulna	BBS366BBR402ulna
BBS391	BBR858	BBS391BBR858	14.6	16.6	mass	BBISLAISABEL	BBISLAISABEL_mass	BBS391BBR858mass
BBS391	BBR858	BBS391BBR858	14.2	16.6	mass	BBISLAISABEL	BBISLAISABEL_mass	BBS391BBR858mass
BBS391	BBR858	BBS391BBR858	110	119	culmen	BBISLAISABEL	BBISLAISABEL_culmen	BBS391BBR858culmen
BBS391	BBR858	BBS391BBR858	194	219	ulna	BBISLAISABEL	BBISLAISABEL_ulna	BBS391BBR858ulna
BBS391	BBR858	BBS391BBR858	208	219	ulna	BBISLAISABEL	BBISLAISABEL_ulna	BBS391BBR858ulna
BBS394	BBP155	BBS394BBP155	12.5	17	mass	BBISLAISABEL	BBISLAISABEL_mass	BBS394BBP155mass
BBS394	BBP155	BBS394BBP155	13	17	mass	BBISLAISABEL	BBISLAISABEL_mass	BBS394BBP155mass
BBS394	BBP155	BBS394BBP155	197	206	ulna	BBISLAISABEL	BBISLAISABEL_ulna	BBS394BBP155ulna
BBS394	BBP155	BBS394BBP155	198	206	ulna	BBISLAISABEL	BBISLAISABEL_ulna	BBS394BBP155ulna
BBS394	BBR348	BBS394BBR348	12.5	18.7	mass	BBISLAISABEL	BBISLAISABEL_mass	BBS394BBR348mass
BBS394	BBR348	BBS394BBR348	13	18.7	mass	BBISLAISABEL	BBISLAISABEL_mass	BBS394BBR348mass
BBS394	BBR348	BBS394BBR348	12.5	20.5	mass	BBISLAISABEL	BBISLAISABEL_mass	BBS394BBR348mass
BBS394	BBR348	BBS394BBR348	13	20.5	mass	BBISLAISABEL	BBISLAISABEL_mass	BBS394BBR348mass
BBS394	BBR348	BBS394BBR348	197	218	ulna	BBISLAISABEL	BBISLAISABEL_ulna	BBS394BBR348ulna
BBS394	BBR348	BBS394BBR348	198	218	ulna	BBISLAISABEL	BBISLAISABEL_ulna	BBS394BBR348ulna
BBS394	BBR348	BBS394BBR348	197	220	ulna	BBISLAISABEL	BBISLAISABEL_ulna	BBS394BBR348ulna
BBS394	BBR348	BBS394BBR348	198	220	ulna	BBISLAISABEL	BBISLAISABEL_ulna	BBS394BBR348ulna
BBS429	BBS283	BBS429BBS283	12.2	18.2	mass	BBISLAISABEL	BBISLAISABEL_mass	BBS429BBS283mass
BBS429	BBS283	BBS429BBS283	12.5	18.2	mass	BBISLAISABEL	BBISLAISABEL_mass	BBS429BBS283mass
BBS429	BBS283	BBS429BBS283	12.2	15.6	mass	BBISLAISABEL	BBISLAISABEL_mass	BBS429BBS283mass
BBS429	BBS283	BBS429BBS283	12.5	15.6	mass	BBISLAISABEL	BBISLAISABEL_mass	BBS429BBS283mass
BBS429	BBS283	BBS429BBS283	113	115	culmen	BBISLAISABEL	BBISLAISABEL_culmen	BBS429BBS283culmen
BBS429	BBS283	BBS429BBS283	192	216	ulna	BBISLAISABEL	BBISLAISABEL_ulna	BBS429BBS283ulna
BBS429	BBS283	BBS429BBS283	193	216	ulna	BBISLAISABEL	BBISLAISABEL_ulna	BBS429BBS283ulna
BBS429	BBS283	BBS429BBS283	192	213	ulna	BBISLAISABEL	BBISLAISABEL_ulna	BBS429BBS283ulna
BBS429	BBS283	BBS429BBS283	193	213	ulna	BBISLAISABEL	BBISLAISABEL_ulna	BBS429BBS283ulna
BBS429	BBS478	BBS429BBS478	12.2	18.5	mass	BBISLAISABEL	BBISLAISABEL_mass	BBS429BBS478mass
BBS429	BBS478	BBS429BBS478	12.5	18.5	mass	BBISLAISABEL	BBISLAISABEL_mass	BBS429BBS478mass
BBS429	BBS478	BBS429BBS478	113	117	culmen	BBISLAISABEL	BBISLAISABEL_culmen	BBS429BBS478culmen
BBS429	BBS478	BBS429BBS478	192	224	ulna	BBISLAISABEL	BBISLAISABEL_ulna	BBS429BBS478ulna
BBS429	BBS478	BBS429BBS478	193	224	ulna	BBISLAISABEL	BBISLAISABEL_ulna	BBS429BBS478ulna
BBS464	BBN714	BBS464BBN714	13.7	18	mass	BBISLAISABEL	BBISLAISABEL_mass	BBS464BBN714mass
BBS464	BBN714	BBS464BBN714	196	216	ulna	BBISLAISABEL	BBISLAISABEL_ulna	BBS464BBN714ulna
BBS467	BBS270	BBS467BBS270	13.4	21.2	mass	BBISLAISABEL	BBISLAISABEL_mass	BBS467BBS270mass
BBS467	BBS270	BBS467BBS270	13.4	20	mass	BBISLAISABEL	BBISLAISABEL_mass	BBS467BBS270mass
BBS467	BBS270	BBS467BBS270	205	211	ulna	BBISLAISABEL	BBISLAISABEL_ulna	BBS467BBS270ulna
BBS467	BBS270	BBS467BBS270	205	216	ulna	BBISLAISABEL	BBISLAISABEL_ulna	BBS467BBS270ulna
BBS479	BBG329	BBS479BBG329	13	17.1	mass	BBISLAISABEL	BBISLAISABEL_mass	BBS479BBG329mass
BBS479	BBG329	BBS479BBG329	13	16.7	mass	BBISLAISABEL	BBISLAISABEL_mass	BBS479BBG329mass
BBS479	BBG329	BBS479BBG329	196	211	ulna	BBISLAISABEL	BBISLAISABEL_ulna	BBS479BBG329ulna
BBS479	BBG329	BBS479BBG329	196	212	ulna	BBISLAISABEL	BBISLAISABEL_ulna	BBS479BBG329ulna
BBS512	BBR074	BBS512BBR074	12.2	17.2	mass	BBISLAISABEL	BBISLAISABEL_mass	BBS512BBR074mass
BBS512	BBR074	BBS512BBR074	200	219	ulna	BBISLAISABEL	BBISLAISABEL_ulna	BBS512BBR074ulna
BBS698	BBP488	BBS698BBP488	11.6	16.2	mass	BBISLAISABEL	BBISLAISABEL_mass	BBS698BBP488mass
BBS698	BBP488	BBS698BBP488	192	217	ulna	BBISLAISABEL	BBISLAISABEL_ulna	BBS698BBP488ulna
BBS749	BBN474	BBS749BBN474	13.1	17.4	mass	BBISLAISABEL	BBISLAISABEL_mass	BBS749BBN474mass
BBS749	BBN474	BBS749BBN474	13.1	17.9	mass	BBISLAISABEL	BBISLAISABEL_mass	BBS749BBN474mass
BBS749	BBN474	BBS749BBN474	13.1	18.2	mass	BBISLAISABEL	BBISLAISABEL_mass	BBS749BBN474mass
BBS749	BBN474	BBS749BBN474	196	214	ulna	BBISLAISABEL	BBISLAISABEL_ulna	BBS749BBN474ulna
BBS749	BBN474	BBS749BBN474	196	220	ulna	BBISLAISABEL	BBISLAISABEL_ulna	BBS749BBN474ulna
BBS749	BBN474	BBS749BBN474	196	220	ulna	BBISLAISABEL	BBISLAISABEL_ulna	BBS749BBN474ulna
BBT140	BBR835	BBT140BBR835	12.7	17.4	mass	BBISLAISABEL	BBISLAISABEL_mass	BBT140BBR835mass
BBT140	BBR835	BBT140BBR835	195	211	ulna	BBISLAISABEL	BBISLAISABEL_ulna	BBT140BBR835ulna
BBT351	BBR661	BBT351BBR661	13.2	20	mass	BBISLAISABEL	BBISLAISABEL_mass	BBT351BBR661mass
BBT351	BBR661	BBT351BBR661	204	227	ulna	BBISLAISABEL	BBISLAISABEL_ulna	BBT351BBR661ulna
BBT877	BBH853	BBT877BBH853	14	19	mass	BBISLAISABEL	BBISLAISABEL_mass	BBT877BBH853mass
BBT877	BBH853	BBT877BBH853	200	218	ulna	BBISLAISABEL	BBISLAISABEL_ulna	BBT877BBH853ulna
BBT891	BBI984	BBT891BBI984	12.3	18.8	mass	BBISLAISABEL	BBISLAISABEL_mass	BBT891BBI984mass
BBU905	BBU083	BBU905BBU083	13.9	18.1	mass	BBISLAISABEL	BBISLAISABEL_mass	BBU905BBU083mass
BBU905	BBU083	BBU905BBU083	198	212	ulna	BBISLAISABEL	BBISLAISABEL_ulna	BBU905BBU083ulna
BBX395	BBP517	BBX395BBP517	13.8	16.2	mass	BBISLAISABEL	BBISLAISABEL_mass	BBX395BBP517mass
BBX395	BBP517	BBX395BBP517	13.8	16.6	mass	BBISLAISABEL	BBISLAISABEL_mass	BBX395BBP517mass
BBX395	BBP517	BBX395BBP517	200	209	ulna	BBISLAISABEL	BBISLAISABEL_ulna	BBX395BBP517ulna
BBX395	BBP517	BBX395BBP517	200	214	ulna	BBISLAISABEL	BBISLAISABEL_ulna	BBX395BBP517ulna
BBX603	BBN571	BBX603BBN571	14	18.8	mass	BBISLAISABEL	BBISLAISABEL_mass	BBX603BBN571mass
BBX603	BBN571	BBX603BBN571	201	212	ulna	BBISLAISABEL	BBISLAISABEL_ulna	BBX603BBN571ulna
BBX605	BBR662	BBX605BBR662	13.1	16.7	mass	BBISLAISABEL	BBISLAISABEL_mass	BBX605BBR662mass
BBX605	BBR662	BBX605BBR662	13.1	18.6	mass	BBISLAISABEL	BBISLAISABEL_mass	BBX605BBR662mass
BBX605	BBR662	BBX605BBR662	193	215	ulna	BBISLAISABEL	BBISLAISABEL_ulna	BBX605BBR662ulna
BBX605	BBR662	BBX605BBR662	193	221	ulna	BBISLAISABEL	BBISLAISABEL_ulna	BBX605BBR662ulna
BBX607	BBH091	BBX607BBH091	12.4	18.7	mass	BBISLAISABEL	BBISLAISABEL_mass	BBX607BBH091mass
BBX607	BBH091	BBX607BBH091	12.4	18.9	mass	BBISLAISABEL	BBISLAISABEL_mass	BBX607BBH091mass
BBX607	BBH091	BBX607BBH091	197	214	ulna	BBISLAISABEL	BBISLAISABEL_ulna	BBX607BBH091ulna
BBX607	BBH091	BBX607BBH091	197	212	ulna	BBISLAISABEL	BBISLAISABEL_ulna	BBX607BBH091ulna
BBX612	BBX611	BBX612BBX611	13.3	17.3	mass	BBISLAISABEL	BBISLAISABEL_mass	BBX612BBX611mass
BBX612	BBX611	BBX612BBX611	194	212	ulna	BBISLAISABEL	BBISLAISABEL_ulna	BBX612BBX611ulna
BBX613	BBH743	BBX613BBH743	13	19.1	mass	BBISLAISABEL	BBISLAISABEL_mass	BBX613BBH743mass
BBX613	BBH743	BBX613BBH743	191	221	ulna	BBISLAISABEL	BBISLAISABEL_ulna	BBX613BBH743ulna
BSS240969	BSS415767	BSS240969BSS415767	11.9	11.8	tarsus	BS	BS_tarsus	BSS240969BSS415767tarsus
BSS240969	BSS415767	BSS240969BSS415767	11.6	11.8	tarsus	BS	BS_tarsus	BSS240969BSS415767tarsus
BSS240969	BSS415767	BSS240969BSS415767	12.62	11.8	tarsus	BS	BS_tarsus	BSS240969BSS415767tarsus
BSS240969	BSS415767	BSS240969BSS415767	12.2	12.4	wing	BS	BS_wing	BSS240969BSS415767wing
BSS240969	BSS415767	BSS240969BSS415767	12.6	12.4	wing	BS	BS_wing	BSS240969BSS415767wing
BSS240969	BSS415767	BSS240969BSS415767	12.6	12.4	wing	BS	BS_wing	BSS240969BSS415767wing
BSS240969	BSS415767	BSS240969BSS415767	12.6	12.4	wing	BS	BS_wing	BSS240969BSS415767wing
BSS240969	BSS415767	BSS240969BSS415767	119.5	98.5	tail	BS	BS_tail	BSS240969BSS415767tail
BSS240969	BSS415767	BSS240969BSS415767	123	98.5	tail	BS	BS_tail	BSS240969BSS415767tail
BSS240969	BSS415767	BSS240969BSS415767	128	98.5	tail	BS	BS_tail	BSS240969BSS415767tail
BSS240969	BSS415767	BSS240969BSS415767	110.833	98.5	tail	BS	BS_tail	BSS240969BSS415767tail
BSS240969	BSS529918	BSS240969BSS529918	11.9	11.54	tarsus	BS	BS_tarsus	BSS240969BSS529918tarsus
BSS240969	BSS529918	BSS240969BSS529918	11.6	11.54	tarsus	BS	BS_tarsus	BSS240969BSS529918tarsus
BSS240969	BSS529918	BSS240969BSS529918	12.62	11.54	tarsus	BS	BS_tarsus	BSS240969BSS529918tarsus
BSS240969	BSS529918	BSS240969BSS529918	12.2	12.8	wing	BS	BS_wing	BSS240969BSS529918wing
BSS240969	BSS529918	BSS240969BSS529918	12.6	12.8	wing	BS	BS_wing	BSS240969BSS529918wing
BSS240969	BSS529918	BSS240969BSS529918	12.6	12.8	wing	BS	BS_wing	BSS240969BSS529918wing
BSS240969	BSS529918	BSS240969BSS529918	12.6	12.8	wing	BS	BS_wing	BSS240969BSS529918wing
BSS240969	BSS529918	BSS240969BSS529918	17.2	19.8	mass	BS	BS_mass	BSS240969BSS529918mass
BSS240969	BSS529918	BSS240969BSS529918	17.6	19.8	mass	BS	BS_mass	BSS240969BSS529918mass
BSS240969	BSS529918	BSS240969BSS529918	18.3	19.8	mass	BS	BS_mass	BSS240969BSS529918mass
BSS240969	BSS529918	BSS240969BSS529918	17.43	19.8	mass	BS	BS_mass	BSS240969BSS529918mass
BSS240969	BSS529918	BSS240969BSS529918	119.5	100.5	tail	BS	BS_tail	BSS240969BSS529918tail
BSS240969	BSS529918	BSS240969BSS529918	123	100.5	tail	BS	BS_tail	BSS240969BSS529918tail
BSS240969	BSS529918	BSS240969BSS529918	128	100.5	tail	BS	BS_tail	BSS240969BSS529918tail
BSS240969	BSS529918	BSS240969BSS529918	110.833	100.5	tail	BS	BS_tail	BSS240969BSS529918tail
BSS240969	BSS529923	BSS240969BSS529923	11.9	10.48	tarsus	BS	BS_tarsus	BSS240969BSS529923tarsus
BSS240969	BSS529923	BSS240969BSS529923	11.6	10.48	tarsus	BS	BS_tarsus	BSS240969BSS529923tarsus
BSS240969	BSS529923	BSS240969BSS529923	12.62	10.48	tarsus	BS	BS_tarsus	BSS240969BSS529923tarsus
BSS240969	BSS529923	BSS240969BSS529923	11.9	11.14	tarsus	BS	BS_tarsus	BSS240969BSS529923tarsus
BSS240969	BSS529923	BSS240969BSS529923	11.6	11.14	tarsus	BS	BS_tarsus	BSS240969BSS529923tarsus
BSS240969	BSS529923	BSS240969BSS529923	12.62	11.14	tarsus	BS	BS_tarsus	BSS240969BSS529923tarsus
BSS240969	BSS529923	BSS240969BSS529923	12.2	12.3	wing	BS	BS_wing	BSS240969BSS529923wing
BSS240969	BSS529923	BSS240969BSS529923	12.6	12.3	wing	BS	BS_wing	BSS240969BSS529923wing
BSS240969	BSS529923	BSS240969BSS529923	12.6	12.3	wing	BS	BS_wing	BSS240969BSS529923wing
BSS240969	BSS529923	BSS240969BSS529923	12.6	12.3	wing	BS	BS_wing	BSS240969BSS529923wing
BSS240969	BSS529923	BSS240969BSS529923	12.2	12.3	wing	BS	BS_wing	BSS240969BSS529923wing
BSS240969	BSS529923	BSS240969BSS529923	12.6	12.3	wing	BS	BS_wing	BSS240969BSS529923wing
BSS240969	BSS529923	BSS240969BSS529923	12.6	12.3	wing	BS	BS_wing	BSS240969BSS529923wing
BSS240969	BSS529923	BSS240969BSS529923	12.6	12.3	wing	BS	BS_wing	BSS240969BSS529923wing
BSS240969	BSS529923	BSS240969BSS529923	17.2	15.8	mass	BS	BS_mass	BSS240969BSS529923mass
BSS240969	BSS529923	BSS240969BSS529923	17.6	15.8	mass	BS	BS_mass	BSS240969BSS529923mass
BSS240969	BSS529923	BSS240969BSS529923	18.3	15.8	mass	BS	BS_mass	BSS240969BSS529923mass
BSS240969	BSS529923	BSS240969BSS529923	17.43	15.8	mass	BS	BS_mass	BSS240969BSS529923mass
BSS240969	BSS529923	BSS240969BSS529923	119.5	85	tail	BS	BS_tail	BSS240969BSS529923tail
BSS240969	BSS529923	BSS240969BSS529923	123	85	tail	BS	BS_tail	BSS240969BSS529923tail
BSS240969	BSS529923	BSS240969BSS529923	128	85	tail	BS	BS_tail	BSS240969BSS529923tail
BSS240969	BSS529923	BSS240969BSS529923	110.833	85	tail	BS	BS_tail	BSS240969BSS529923tail
BSS240969	BSS529923	BSS240969BSS529923	119.5	91	tail	BS	BS_tail	BSS240969BSS529923tail
BSS240969	BSS529923	BSS240969BSS529923	123	91	tail	BS	BS_tail	BSS240969BSS529923tail
BSS240969	BSS529923	BSS240969BSS529923	128	91	tail	BS	BS_tail	BSS240969BSS529923tail
BSS240969	BSS529923	BSS240969BSS529923	110.833	91	tail	BS	BS_tail	BSS240969BSS529923tail
BSS240969	BSS590539	BSS240969BSS590539	11.9	11.39	tarsus	BS	BS_tarsus	BSS240969BSS590539tarsus
BSS240969	BSS590539	BSS240969BSS590539	11.6	11.39	tarsus	BS	BS_tarsus	BSS240969BSS590539tarsus
BSS240969	BSS590539	BSS240969BSS590539	12.62	11.39	tarsus	BS	BS_tarsus	BSS240969BSS590539tarsus
BSS240969	BSS590539	BSS240969BSS590539	12.2	12.4	wing	BS	BS_wing	BSS240969BSS590539wing
BSS240969	BSS590539	BSS240969BSS590539	12.6	12.4	wing	BS	BS_wing	BSS240969BSS590539wing
BSS240969	BSS590539	BSS240969BSS590539	12.6	12.4	wing	BS	BS_wing	BSS240969BSS590539wing
BSS240969	BSS590539	BSS240969BSS590539	12.6	12.4	wing	BS	BS_wing	BSS240969BSS590539wing
BSS240969	BSS590539	BSS240969BSS590539	17.2	19.7	mass	BS	BS_mass	BSS240969BSS590539mass
BSS240969	BSS590539	BSS240969BSS590539	17.6	19.7	mass	BS	BS_mass	BSS240969BSS590539mass
BSS240969	BSS590539	BSS240969BSS590539	18.3	19.7	mass	BS	BS_mass	BSS240969BSS590539mass
BSS240969	BSS590539	BSS240969BSS590539	17.43	19.7	mass	BS	BS_mass	BSS240969BSS590539mass
BSS240969	BSS590539	BSS240969BSS590539	119.5	90	tail	BS	BS_tail	BSS240969BSS590539tail
BSS240969	BSS590539	BSS240969BSS590539	123	90	tail	BS	BS_tail	BSS240969BSS590539tail
BSS240969	BSS590539	BSS240969BSS590539	128	90	tail	BS	BS_tail	BSS240969BSS590539tail
BSS240969	BSS590539	BSS240969BSS590539	110.833	90	tail	BS	BS_tail	BSS240969BSS590539tail
BSS241266	BSS284297	BSS241266BSS284297	10.9	11.6	tarsus	BS	BS_tarsus	BSS241266BSS284297tarsus
BSS241266	BSS284297	BSS241266BSS284297	12.2	12.3	wing	BS	BS_wing	BSS241266BSS284297wing
BSS241266	BSS284297	BSS241266BSS284297	12.1	12.3	wing	BS	BS_wing	BSS241266BSS284297wing
BSS241266	BSS284297	BSS241266BSS284297	12.3	12.3	wing	BS	BS_wing	BSS241266BSS284297wing
BSS241266	BSS284298	BSS241266BSS284298	10.9	11.6	tarsus	BS	BS_tarsus	BSS241266BSS284298tarsus
BSS241266	BSS284298	BSS241266BSS284298	10.9	12.16	tarsus	BS	BS_tarsus	BSS241266BSS284298tarsus
BSS241266	BSS284298	BSS241266BSS284298	10.9	11.25	tarsus	BS	BS_tarsus	BSS241266BSS284298tarsus
BSS241266	BSS284298	BSS241266BSS284298	10.9	11.84	tarsus	BS	BS_tarsus	BSS241266BSS284298tarsus
BSS241266	BSS284298	BSS241266BSS284298	12.2	12.6	wing	BS	BS_wing	BSS241266BSS284298wing
BSS241266	BSS284298	BSS241266BSS284298	12.1	12.6	wing	BS	BS_wing	BSS241266BSS284298wing
BSS241266	BSS284298	BSS241266BSS284298	12.3	12.6	wing	BS	BS_wing	BSS241266BSS284298wing
BSS241266	BSS284298	BSS241266BSS284298	12.2	12.6	wing	BS	BS_wing	BSS241266BSS284298wing
BSS241266	BSS284298	BSS241266BSS284298	12.1	12.6	wing	BS	BS_wing	BSS241266BSS284298wing
BSS241266	BSS284298	BSS241266BSS284298	12.3	12.6	wing	BS	BS_wing	BSS241266BSS284298wing
BSS241266	BSS284298	BSS241266BSS284298	12.2	12.7	wing	BS	BS_wing	BSS241266BSS284298wing
BSS241266	BSS284298	BSS241266BSS284298	12.1	12.7	wing	BS	BS_wing	BSS241266BSS284298wing
BSS241266	BSS284298	BSS241266BSS284298	12.3	12.7	wing	BS	BS_wing	BSS241266BSS284298wing
BSS241266	BSS284298	BSS241266BSS284298	12.2	12.6	wing	BS	BS_wing	BSS241266BSS284298wing
BSS241266	BSS284298	BSS241266BSS284298	12.1	12.6	wing	BS	BS_wing	BSS241266BSS284298wing
BSS241266	BSS284298	BSS241266BSS284298	12.3	12.6	wing	BS	BS_wing	BSS241266BSS284298wing
BSS241266	BSS284298	BSS241266BSS284298	16.2	21.1	mass	BS	BS_mass	BSS241266BSS284298mass
BSS241266	BSS284298	BSS241266BSS284298	16.3	21.1	mass	BS	BS_mass	BSS241266BSS284298mass
BSS241266	BSS284298	BSS241266BSS284298	17.2	21.1	mass	BS	BS_mass	BSS241266BSS284298mass
BSS241266	BSS284298	BSS241266BSS284298	16.2	20.1	mass	BS	BS_mass	BSS241266BSS284298mass
BSS241266	BSS284298	BSS241266BSS284298	16.3	20.1	mass	BS	BS_mass	BSS241266BSS284298mass
BSS241266	BSS284298	BSS241266BSS284298	17.2	20.1	mass	BS	BS_mass	BSS241266BSS284298mass
BSS241266	BSS284298	BSS241266BSS284298	16.2	22.94	mass	BS	BS_mass	BSS241266BSS284298mass
BSS241266	BSS284298	BSS241266BSS284298	16.3	22.94	mass	BS	BS_mass	BSS241266BSS284298mass
[truncated: 70,740 more rows]

## Sheet: BS
FIDMID	BS_mass_times	BS_tail_times	BS_tarsus_times	BS_wing_times	total_times				BS_mass	BS_tail	BS_tarsus	BS_wing
BSS528432BSS529981	1	1	1	1	4			unique pair	127	222	209	233
BSS528855BSS529919	1	1	1	1	4			single measurement pair	48	73	95	77
BSS529304BSS539496	1	1	1	1	4			mutiple measurements pair	79	149	114	156
BSS539470BSS590544	1	1	1	1	4			% mutiple measurement	0.622047	0.671171	0.545455	0.669528
BSS540408BSS679514	1	1	1	1	4			# combinations	299	660	469	699
BSS540436BSS529970	1	1	1	1	4			mean combinations	2.35433	2.97297	2.24402	3
BSS540461BSS540460	1	1	1	1	4			mean combinations_whole	2.689
BSS540586BSS540900	1	1	1	1	4			% mutiple measurement_whole	0.629583
BSS540974BSS590669	1	1	1	1	4			unique pair_whole	235
BSS590552BSS590541	1	1	1	1	4
BSS644664BSS679515	1	1	1	1	4
BSS644687BSS679516	1	1	1	1	4
BSS528877BSS529479	1		1	1	3
BSS529936BSS529932	1		1	1	3
BSS590538BSS590535	1		1	1	3
BSS590565BSS590657	1		1	1	3
BSS503699BSS529951	1	1		1	3
BSS529303BSS540658	1	1		1	3
BSS529454BSFRED	1	1		1	3
BSS539490BSS529480	1	1		1	3
BSS540997BSS540849	1	1		1	3
BSTJ03761BSS529917	1	1		1	3
BSTJ03762BSS540973	1	1		1	3
BSS529350BSS539497	1			1	2
BSS241280BSS528404	1	1	1	2	5
BSS417389BSS528404	1	1	1	2	5
BSS415855BSS528444	1	2	1	2	6
BSS529935BSS529976	1	2	1	2	6
BSS539469BSS528442	1	2	1	2	6
BSS540616BSS529937	1	2	1	2	6
BSS590543BSS678057	1	2	1	2	6
BSS590555BSS529910	1	2	1	2	6
BSS242059BSS528445	1	2	2	2	7
BSS503641BSS503635	1	2	2	2	7
BSS529492BSS529913	1	2	2	2	7
BSS540558BSS590668	1	2	2	2	7
BSS540854BSS540894	1	2	2	2	7
BSS540896BSS540946	1	2	2	2	7
BSS590551BSS590547	1	2	2	2	7
BSS590569BSS590567	1	2	2	2	7
BSS590578BSS590664	1		2	2	5
BSS503639BSS503635	1	2		2	5
BSS528448BSS528445	1	2		2	5
BSS540814BSS590540	1	3	3	3	10
BSS541000BSS590566	1	3	3	3	10
BSS540854BSS540743	1	4	4	4	13
BSS241286BSS529937	1	6	3	6	16
BSS540558BSS590665	1	6	6	6	19
BSS284291BSS539484	2	1	1	2	6
BSS529971BSS529959	2	2	1	2	7
BSS540429BSS590658	2	2	1	2	7
BSS529930BSS540459	2	2	2	2	8
BSS539499BSS529958	2	2	2	2	8
BSS540893BSS540672	2	2	2	2	8
BSS540960BSS540890	2	2	2	2	8
BSS540960BSS590581	2	2	2	2	8
BSS540966BSS540889	2	2	2	2	8
BSS590546BSS590659	2	2	2	2	8
BSS590560BSS529336	2	2	2	2	8
BSS590591BSS529336	2	2	2	2	8
BSS529493BSS529962	2	2		2	6
BSS529971BSS539498	2	2		2	6
BSS529977BSS529478	2	2		2	6
BSS529977BSS540733	2	2		2	6
BSS539479BSS540459	2	2		2	6
BSS241273BSS539480	2	3	1	3	9
BSS529472BSS540983	2	3	1	3	9
BSS417383BSTE25984	2	2	2	3	9
BSS540855BSTE25984	2	2	2	3	9
BSS415854BSS528440	2	3	2	3	10
BSS529914BSS529911	2	3	3	3	11
BSS590542BSS590536	2	3	3	3	11
BSS678071BSS529911	2	3	3	3	11
BSS241289BSTE25984	2	2		3	7
BSS539478BSS539481	2	3		3	8
BSS284291BSS528442	2	2	1	4	9
BSS503651BSS528402	2	4	3	4	13
BSS503651BSS540737	2	4	3	4	13
BSS417394BSS528406	2	4	4	4	14
BSS529492BSS540889	2	4	4	4	14
BSS644611BSS528406	2	4	4	4	14
BSS529493BSS529910	2	4		4	10
BSS417393BSS528410	2	5	4	5	16
BSS241273BSS528444	2	6	1	6	15
BSS540749BSS590665	2	6	3	6	17
BSS241286BSS539500	2	6	6	6	20
BSS241286BSS540499	2	6	6	6	20
BSS541000BSS539481	2	9	9	9	29
BSS503651BSS590665	2	12	9	12	35
BSU92672BSS679540	3	2	1	3	9
BSS241266BSS590537	3	3	1	3	10
BSS539492BSS529931	3	3	2	3	11
BSS529979BSS529956	3		2	3	8
BSS241294BSS528409	3	3		3	9
BSS417390BSS503634	3	4	3	4	14
BSS241293BSS528409	3	4		4	11
BSS503633BSS503634	3	4		4	11
BSS528871BSS284298	3	4		4	11
BSS417385BSS528403	3	5	3	5	16
BSS417391BSS528403	3	5	3	5	16
BSU92672BSS540977	3	4	2	6	15
BSS678078BSS529956	3	6	4	6	19
BSS529969BSS503634	3	4	3	8	18
BSS529495BSS529954	4	4	2	4	14
BSS240969BSS529918	4	4	3	4	15
BSS240969BSS590539	4	4	3	4	15
BSS529489BSS539500	4	4	4	4	16
BSS529489BSS540672	4	4	4	4	16
BSS503638BSS528405	4	4		4	12
BSS503662BSS540700	4	4		4	12
BSS241273BSS590659	4	6	2	6	18
BSS417400BSS539481	4	6	3	6	19
BSU92670BSS528440	4	6	4	6	20
BSS590545BSS590564	4	9	4	6	23
BSS240969BSS529923	4	8	6	8	26
BSS529472BSS590536	4	9	3	9	25
BSS241294BSS539495	6	6	2	3	17
BSS540749BSS503634	6	8	3	8	25
BSS540429BSS284298	6	8	4	8	26
BSS529968BSS528403	6	10	6	10	32
BSS417399BSS590553	6	12	8	12	38
BSS529491BSS528410	6	10	4	15	35
BSS417399BSS528440	6	18	8	18	50
BSS241293BSS528410	6	20	12	20	58
BSS529491BSS529931	9	6	2	9	26
BSS241266BSS284298	9	12	4	12	37
BSS417399BSS284298	9	24	16	24	73
BSS241268BSS417396		1	1	1	3
BSS241287BSS528408		1	1	1	3
BSS415857BSS415858		1	1	1	3
BSS415860BSS284292		1	1	1	3
BSS415862BSS415859		1	1	1	3
BSS417386BSS503637		1	1	1	3
BSS528412BSS503636		1	1	1	3
BSS540936BSS590576		1	1	1	3
BSS590558BSS737411		1	1	1	3
BSS644766BSS677691		1	1	1	3
BSS645205BSS678065		1	1	1	3
BSS677657BSS677652		1	1	1	3
BSS677660BSS737917		1	1	1	3
BSS677665BSS737195		1	1	1	3
BSS677666BSS737483		1	1	1	3
BSS677677BSS677679		1	1	1	3
BSS677678BSS679550		1	1	1	3
BSS677689BSS737989		1	1	1	3
BSS677911BSS737173		1	1	1	3
BSS678114BSS704237		1	1	1	3
BSS679217BSS704214		1	1	1	3
BSS679219BSS704213		1	1	1	3
BSS679261BSS704231		1	1	1	3
BSS679264BSS677694		1	1	1	3
BSS679328BSS679554		1	1	1	3
BSS679358BSS677692		1	1	1	3
BSS679438BSS737936		1	1	1	3
BSS679520BSS704228		1	1	1	3
BSS679537BSS678042		1	1	1	3
BSS679599BSS737409		1	1	1	3
BSS679608BSS737931		1	1	1	3
BSS679630BSS704230		1	1	1	3
BSS679689BSS737362		1	1	1	3
BSS704232BSS677688		1	1	1	3
BSS704289BSS704219		1	1	1	3
BSS737178BSS733922		1	1	1	3
BSS737188BSS737937		1	1	1	3
BSS737224BSS678073		1	1	1	3
BSS737245BSS737456		1	1	1	3
BSS737390BSS737391		1	1	1	3
BSS737434BSS737998		1	1	1	3
BSS737804BSS679577		1	1	1	3
BSS737916BSS679230		1	1	1	3
BSS737934BSS737933		1	1	1	3
BSS737942BSS737946		1	1	1	3
BSS737948BSS737951		1	1	1	3
BSS737956BSS737908		1	1	1	3
BSS737999BSS737189		1	1	1	3
BSS417392BSS528401			1	1	2
BSS590556BSS590557			1	1	2
BSS704227BSS737198			1	1	2
BSS704235BSS737412			1	1	2
BSS644627BSS678068		1		1	2
BSS529969BSS590599		1	1	2	4
BSS417400BSS417200		2	1	2	5
BSS590561BSS678057		2	1	2	5
BSS677676BSS645103		2	1	2	5
BSS677676BSS737943		2	1	2	5
BSS678067BSS539494		2	1	2	5
BSS529369BSS529958		2	2	2	6
BSS529961BSS540890		2	2	2	6
BSS539486BSS540743		2	2	2	6
BSS540891BSS540499		2	2	2	6
BSS540915BSS540977		2	2	2	6
BSS590699BSS679220		2	2	2	6
BSS645284BSS678044		2	2	2	6
BSS677684BSS704243		2	2	2	6
BSS677685BSS677686		2	2	2	6
BSS677685BSS704226		2	2	2	6
BSS677693BSS704248		2	2	2	6
BSS679201BSS737990		2	2	2	6
BSS679206BSS737973		2	2	2	6
BSS679545BSS590567		2	2	2	6
BSS679560BSS529923		2	2	2	6
BSS704212BSS679267		2	2	2	6
BSS704212BSS737944		2	2	2	6
BSS704229BSS590664		2	2	2	6
BSS704233BSS540946		2	2	2	6
BSS704238BSS704240		2	2	2	6
BSS704239BSS704222		2	2	2	6
BSS704247BSS704246		2	2	2	6
BSS704252BSS737413		2	2	2	6
BSS737980BSS704246		2	2	2	6
BSS737982BSS737413		2	2	2	6
BSU92670BSS417398		2	2	2	6
BSS241266BSS284297			1	3	4
BSS529972BSS529956		3	2	3	8
BSS539488BSS447732		2	3	3	8
BSS539488BSS704250		2	3	3	8
BSS540814BSS678050		3	3	3	9
BSS540814BSS704215		3	3	3	9
BSS541000BSS737929		3	3	3	9
BSS539488BSS529978		2		3	5
BSS540500BSS539494		2	1	4	7
BSS240969BSS415767		4	3	4	11
BSS503651BSS644683		4	3	4	11
BSS540416BSS528406		4	4	4	12
BSS645284BSS679220		4	4	4	12
BSS677684BSS590547		4	4	4	12
BSS679206BSS704248		4	4	4	12
BSS704238BSS704222		4	4	4	12
BSS679628BSS528403		5	3	5	13
BSS417399BSS679549		6	4	6	16
BSS417399BSS737926		6	4	6	16
BSS529961BSS529911		6	6	6	18
BSS679201BSS528406		8	8	8	24
BSS679619BSS704245		1	1		2
BSS645286BSS645283			1		1

## Sheet: BB
FIDMID	BBISLAISABEL_culmen_times	BBISLAISABEL_mass_times	BBISLAISABEL_ulna_times	total_times				BBISLAISABEL_culmen	BBISLAISABEL_mass	BBISLAISABEL_ulna
BBA566BBP483	1	1	1	3			unique pair	339	508	509
BBB803BBG336	1	1	1	3			single measurement pair	332	374	372
BBB825BBG734	1	1	1	3			mutiple measurements pair	7	134	137
BBB925BBN958	1	1	1	3			% mutiple measurement	0.020649	0.26378	0.269155
BBC015BBJ406	1	1	1	3			# combinations	346	776	782
BBC419BBM317	1	1	1	3			mean combinations	1.02065	1.52756	1.53635
BBC464BBH922	1	1	1	3			mean combinations_whole	1.40413
BBC529BBR913	1	1	1	3			% mutiple measurement_whole	0.205015
BBC548BBP615	1	1	1	3			unique pair_whole	510
BBC623BBJ712	1	1	1	3
BBE454BBP560	1	1	1	3
BBF045BBP899	1	1	1	3
BBF065BBI311	1	1	1	3
BBF068BBJ740	1	1	1	3
BBF077BBK453	1	1	1	3
BBF238BBI609	1	1	1	3
BBF354BBI877	1	1	1	3
BBF525BBO593	1	1	1	3
BBF532BBN906	1	1	1	3
BBF569BBJ858	1	1	1	3
BBF680BBR513	1	1	1	3
BBF789BBFEM165	1	1	1	3
BBG018BBI938	1	1	1	3
BBG123BBJ769	1	1	1	3
BBG134BBK877	1	1	1	3
BBG148BBG379	1	1	1	3
BBG472BBH977	1	1	1	3
BBG533BBL760	1	1	1	3
BBG621BBM009	1	1	1	3
BBG783BBN992	1	1	1	3
BBH024BBO969	1	1	1	3
BBH137BBO260	1	1	1	3
BBH198BBL394	1	1	1	3
BBH248BBO776	1	1	1	3
BBH285BBL844	1	1	1	3
BBH302BBR783	1	1	1	3
BBH511BBP591	1	1	1	3
BBH530BBH828	1	1	1	3
BBH637BBFEM591	1	1	1	3
BBH803BBO380	1	1	1	3
BBH846BBF463	1	1	1	3
BBH878BBG876	1	1	1	3
BBH942BBN819	1	1	1	3
BBH983BBJ633	1	1	1	3
BBI055BBF487	1	1	1	3
BBI069BBC634	1	1	1	3
BBI133BBJ187	1	1	1	3
BBI140BBI063	1	1	1	3
BBI163BBL619	1	1	1	3
BBI187BBJ081	1	1	1	3
BBI190BBI201	1	1	1	3
BBI226BBL541	1	1	1	3
BBI254BBFEM618	1	1	1	3
BBI374BBI436	1	1	1	3
BBI389BBJ746	1	1	1	3
BBI434BBJ351	1	1	1	3
BBI483BBH856	1	1	1	3
BBI488BBJ662	1	1	1	3
BBI497BBL759	1	1	1	3
BBI573BBB935	1	1	1	3
BBI615BBF442	1	1	1	3
BBI626BBI441	1	1	1	3
BBI630BBC110	1	1	1	3
BBI656BBP460	1	1	1	3
BBI706BBP105	1	1	1	3
BBI830BBFEM756	1	1	1	3
BBI847BBJ680	1	1	1	3
BBJ043BBL995	1	1	1	3
BBJ101BBL472	1	1	1	3
BBJ194BBH447	1	1	1	3
BBJ200BBI874	1	1	1	3
BBJ215BBS530	1	1	1	3
BBJ224BBS083	1	1	1	3
BBJ247BBG888	1	1	1	3
BBJ260BBH192	1	1	1	3
BBJ269BBP805	1	1	1	3
BBJ277BBI029	1	1	1	3
BBJ278BBI335	1	1	1	3
BBJ360BBI522	1	1	1	3
BBJ367BBP082	1	1	1	3
BBJ409BBE966	1	1	1	3
BBJ410BBK859	1	1	1	3
BBJ414BBN308	1	1	1	3
BBJ434BBK856	1	1	1	3
BBJ442BBP402	1	1	1	3
BBJ460BBJ422	1	1	1	3
BBJ479BBP400	1	1	1	3
BBJ480BBJ726	1	1	1	3
BBJ481BBI132	1	1	1	3
BBJ488BBFEM86	1	1	1	3
BBJ533BBJ276	1	1	1	3
BBJ539BBI491	1	1	1	3
BBJ550BBP303	1	1	1	3
BBJ652BBN807	1	1	1	3
BBJ668BBM089	1	1	1	3
BBJ685BBI439	1	1	1	3
BBJ687BBP534	1	1	1	3
BBJ711BBI518	1	1	1	3
BBJ733BBJ311	1	1	1	3
BBJ754BBJ164	1	1	1	3
BBJ835BBB945	1	1	1	3
BBJ842BBJ248	1	1	1	3
BBJ924BBE867	1	1	1	3
BBJ941BBK901	1	1	1	3
BBJ984BBO539	1	1	1	3
BBK017BBN715	1	1	1	3
BBK065BBS405	1	1	1	3
BBK187BBS156	1	1	1	3
BBK210BBI917	1	1	1	3
BBK456BBB836	1	1	1	3
BBK519BBJ287	1	1	1	3
BBK550BBP399	1	1	1	3
BBK554BBP973	1	1	1	3
BBK606BBH910	1	1	1	3
BBK645BBJ671	1	1	1	3
BBK669BBJ411	1	1	1	3
BBK730BBJ279	1	1	1	3
BBK741BBL797	1	1	1	3
BBK745BBH501	1	1	1	3
BBK794BBP257	1	1	1	3
BBK795BBI991	1	1	1	3
BBK800BBP090	1	1	1	3
BBK809BBP532	1	1	1	3
BBK860BBI422	1	1	1	3
BBK881BBJ692	1	1	1	3
BBL072BBFEM370	1	1	1	3
BBL511BBI039	1	1	1	3
BBL545BBG354	1	1	1	3
BBL602BBL014	1	1	1	3
BBL603BBL470	1	1	1	3
BBL617BBK076	1	1	1	3
BBL751BBJ303	1	1	1	3
BBL806BBP750	1	1	1	3
BBL855BBN490	1	1	1	3
BBL884BBP679	1	1	1	3
BBL935BBP183	1	1	1	3
BBL960BBC150	1	1	1	3
BBL970BBM515	1	1	1	3
BBM087BBO221	1	1	1	3
BBM188BBM572	1	1	1	3
BBM211BBO305	1	1	1	3
BBM271BBJ280	1	1	1	3
BBM299BBK591	1	1	1	3
BBM361BBN901	1	1	1	3
BBM432BBL892	1	1	1	3
BBM678BBO437	1	1	1	3
BBM817BBK967	1	1	1	3
BBM937BBA507	1	1	1	3
BBM979BBL608	1	1	1	3
BBMALE102BBI987	1	1	1	3
BBMALE258BBR228	1	1	1	3
BBMALE33BBL620	1	1	1	3
BBMALE518BBF819	1	1	1	3
BBMALE538BBR932	1	1	1	3
BBMALE55BBP746	1	1	1	3
BBMALE653BBS307	1	1	1	3
BBMALE659BBN774	1	1	1	3
BBMALE685BBP904	1	1	1	3
BBMALE693BBK455	1	1	1	3
BBMALE7BBR636	1	1	1	3
BBN067BBL758	1	1	1	3
BBN115BBH079	1	1	1	3
BBN129BBO546	1	1	1	3
BBN198BBJ257	1	1	1	3
BBN217BBL767	1	1	1	3
BBN309BBI611	1	1	1	3
BBN384BBN762	1	1	1	3
BBN411BBP295	1	1	1	3
BBN462BBN566	1	1	1	3
BBN481BBN628	1	1	1	3
BBN599BBN399	1	1	1	3
BBN609BBP280	1	1	1	3
BBN683BBN768	1	1	1	3
BBN684BBI703	1	1	1	3
BBN688BBL678	1	1	1	3
BBN723BBFEM181	1	1	1	3
BBN734BBR593	1	1	1	3
BBN767BBP712	1	1	1	3
BBN803BBJ227	1	1	1	3
BBN840BBK946	1	1	1	3
BBN872BBI025	1	1	1	3
BBN929BBM963	1	1	1	3
BBN974BBR640	1	1	1	3
BBN991BBS171	1	1	1	3
BBO021BBK665	1	1	1	3
BBO122BBP151	1	1	1	3
BBO153BBO454	1	1	1	3
BBO177BBJ902	1	1	1	3
BBO235BBP282	1	1	1	3
BBO269BBH162	1	1	1	3
BBO296BBJ401	1	1	1	3
BBO303BBN565	1	1	1	3
BBO328BBJ259	1	1	1	3
BBO337BBI748	1	1	1	3
BBO340BBP276	1	1	1	3
BBO408BBJ195	1	1	1	3
BBO420BBN114	1	1	1	3
BBO453BBP653	1	1	1	3
BBO479BBJ783	1	1	1	3
BBO492BBP170	1	1	1	3
BBO500BBJ471	1	1	1	3
BBO507BBL114	1	1	1	3
BBO548BBO339	1	1	1	3
BBO568BBI926	1	1	1	3
BBO569BBP203	1	1	1	3
BBO581BBK833	1	1	1	3
BBO587BBO227	1	1	1	3
BBO720BBR131	1	1	1	3
BBO751BBN964	1	1	1	3
BBO766BBN912	1	1	1	3
BBO781BBP355	1	1	1	3
BBO817BBFEM66	1	1	1	3
BBP088BBG313	1	1	1	3
BBP107BBL974	1	1	1	3
BBP124BBI480	1	1	1	3
BBP158BBR666	1	1	1	3
BBP171BBP607	1	1	1	3
BBP201BBN826	1	1	1	3
BBP208BBFEM42	1	1	1	3
BBP215BBS181	1	1	1	3
BBP226BBFEM49	1	1	1	3
BBP238BBP322	1	1	1	3
BBP302BBFEM4	1	1	1	3
BBP305BBR970	1	1	1	3
BBP312BBL695	1	1	1	3
BBP319BBO765	1	1	1	3
BBP330BBR635	1	1	1	3
BBP332BBF039	1	1	1	3
BBP337BBP655	1	1	1	3
BBP392BBR156	1	1	1	3
BBP444BBR564	1	1	1	3
BBP495BBI309	1	1	1	3
BBP513BBR853	1	1	1	3
BBP546BBFEM330	1	1	1	3
BBP547BBS484	1	1	1	3
BBP555BBP489	1	1	1	3
BBP558BBS344	1	1	1	3
BBP569BBS058	1	1	1	3
BBP590BB293	1	1	1	3
BBP646BBO330	1	1	1	3
BBP658BBP548	1	1	1	3
BBP713BBFEM193	1	1	1	3
BBP718BBP202	1	1	1	3
BBP734BBP425	1	1	1	3
BBP825BBP185	1	1	1	3
BBP833BBR477	1	1	1	3
BBP924BBR265	1	1	1	3
BBP972BBH837	1	1	1	3
BBP976BBM940	1	1	1	3
BBR069BBS072	1	1	1	3
BBR073BBP989	1	1	1	3
BBR125BBR860	1	1	1	3
BBR181BBP428	1	1	1	3
BBR488BBO066	1	1	1	3
BBR534BBR713	1	1	1	3
BBR577BBR924	1	1	1	3
BBR638BBS012	1	1	1	3
BBR650BBR579	1	1	1	3
BBR669BBM961	1	1	1	3
BBR711BBS081	1	1	1	3
BBR750BBS126	1	1	1	3
BBR859BBFEM195	1	1	1	3
BBS037BBFEM9	1	1	1	3
BBS085BBR250	1	1	1	3
BBS326BBR708	1	1	1	3
BBS364BBS437	1	1	1	3
BBA259BBS518		1	1	2
BBAPR3BBT375		1	1	2
BBB891BBP606		1	1	2
BBC477BBE297		1	1	2
BBC598BBI517		1	1	2
BBC622BBH792		1	1	2
BBE189BBF835		1	1	2
BBF091BBO798		1	1	2
BBF426BBF639		1	1	2
BBF654BBB834		1	1	2
BBG825BBJ019		1	1	2
BBH133BBI657		1	1	2
BBH154BBK734		1	1	2
BBH525BBF458		1	1	2
BBH574BBO663		1	1	2
BBH589BBI577		1	1	2
BBH857BBC771		1	1	2
BBH873BBC573		1	1	2
BBH960BBJ387		1	1	2
BBI021BBK667		1	1	2
BBI021BBP135		1	1	2
BBI173BBJ382		1	1	2
BBI239BBB939		1	1	2
BBI314BBN770		1	1	2
BBI406BBR455		1	1	2
BBI595BBN936		1	1	2
BBI687BBH850		1	1	2
BBI751BBI780		1	1	2
BBI871BBN714		1	1	2
BBJ085BBJ918		1	1	2
BBJ174BBI778		1	1	2
BBJ212BBJ021		1	1	2
BBJ379BBE095		1	1	2
BBJ426BBR746		1	1	2
BBJ428BBK752		1	1	2
BBJ675BBJ095		1	1	2
BBJ701BBJ144		1	1	2
BBJ714BBP503		1	1	2
BBJ714BBS090		1	1	2
BBK104BBP642		1	1	2
BBK753BBJ817		1	1	2
BBL519BBI797		1	1	2
BBL519BBJ310		1	1	2
BBL615BBL770		1	1	2
BBL621BBH618		1	1	2
BBL623BBI417		1	1	2
BBL754BBN022		1	1	2
BBL809BBG834		1	1	2
BBM363BBI983		1	1	2
BBM426BBP735		1	1	2
BBMALE214BBN539		1	1	2
BBN023BBI591		1	1	2
BBN023BBP791		1	1	2
BBN046BBR700		1	1	2
BBN223BBK547		1	1	2
BBN395BBM934		1	1	2
BBN678BBN805		1	1	2
BBN701BBO002		1	1	2
BBN849BBP278		1	1	2
BBN887BBK667		1	1	2
BBN966BBI657		1	1	2
BBO259BBF544		1	1	2
BBO544BBN539		1	1	2
BBO544BBP338		1	1	2
BBO757BBI216		1	1	2
BBO894BBG475		1	1	2
BBO894BBS232		1	1	2
BBP072BBN658		1	1	2
BBP152BBT241		1	1	2
BBP243BBX609		1	1	2
BBP250BBP331		1	1	2
BBP277BBS932		1	1	2
BBP364BBR495		1	1	2
BBP493BBR291		1	1	2
BBP667BBR732		1	1	2
BBP827BBX394		1	1	2
BBP885BBP274		1	1	2
BBP885BBP496		1	1	2
BBP975BBE492		1	1	2
BBR128BBR537		1	1	2
BBR253BBI233		1	1	2
BBR346BBR283		1	1	2
BBR370BBS834		1	1	2
BBR512BBT547		1	1	2
BBR566BBT174		1	1	2
BBR632BBT898		1	1	2
BBR739BBI431		1	1	2
BBR830BBI783		1	1	2
BBR935BBT022		1	1	2
BBR939BBS280		1	1	2
BBR941BBS924		1	1	2
BBR982BBS829		1	1	2
BBS080BBL731		1	1	2
BBS094BBS739		1	1	2
BBS144BBS092		1	1	2
BBS464BBN714		1	1	2
BBS512BBR074		1	1	2
BBS698BBP488		1	1	2
BBT140BBR835		1	1	2
BBT351BBR661		1	1	2
BBT877BBH853		1	1	2
BBU905BBU083		1	1	2
BBX603BBN571		1	1	2
BBX612BBX611		1	1	2
BBX613BBH743		1	1	2
BBO516BBJ818			1	1
BBP422BBR628	1	1	2	4
BBR565BBR116	1	1	2	4
BBA497BBS078	1	2	2	5
BBE965BBG341	1	2	2	5
BBG603BBN317	1	2	2	5
BBG632BBF594	1	2	2	5
BBG909BBM981	1	2	2	5
BBH320BBF601	1	2	2	5
BBH477BBK491	1	2	2	5
BBI211BBI138	1	2	2	5
BBI404BBH142	1	2	2	5
BBJ173BBK603	1	2	2	5
BBJ366BBJ759	1	2	2	5
BBJ373BBO485	1	2	2	5
BBJ396BBS269	1	2	2	5
BBJ526BBI576	1	2	2	5
BBJ544BBM986	1	2	2	5
BBJ959BBJ283	1	2	2	5
BBJ987BBI070	1	2	2	5
BBK452BBI136	1	2	2	5
BBK457BBA459	1	2	2	5
BBK958BBL832	1	2	2	5
BBM383BBP517	1	2	2	5
BBMALE87BBR559	1	2	2	5
BBN470BBA747	1	2	2	5
BBN902BBP614	1	2	2	5
BBN975BBR070	1	2	2	5
BBN976BBP955	1	2	2	5
BBO045BBF512	1	2	2	5
BBO406BBFEM561	1	2	2	5
BBO410BBP640	1	2	2	5
BBO636BBE066	1	2	2	5
BBP084BBP241	1	2	2	5
BBP164BBS283	1	2	2	5
BBP219BBR642	1	2	2	5
BBP325BBR662	1	2	2	5
BBP731BBP377	1	2	2	5
BBS151BBS075	1	2	2	5
BBS391BBR858	1	2	2	5
BBS429BBS478	1	2	2	5
BBO374BBJ542	2	2	2	6
BBP159BBP368	2	2	2	6
BBR284BBR078	2	2	2	6
BBR284BBS434	2	2	2	6
BBE437BBJ945		2	2	4
BBE892BBP394		2	2	4
BBF402BBC104		2	2	4
BBG106BBP664		2	2	4
BBG909BBX393		2	2	4
BBH877BBR839		2	2	4
BBI595BBM986		2	2	4
BBI675BBP602		2	2	4
BBJ085BBF887		2	2	4
BBJ127BBC230		2	2	4
BBJ298BBR570		2	2	4
BBJ365BBL832		2	2	4
BBJ504BBJ375		2	2	4
BBJ531BBK006		2	2	4
BBK907BBP296		2	2	4
BBL616BBG329		2	2	4
BBM364BBP377		2	2	4
BBM944BBI608		2	2	4
BBN045BBI136		2	2	4
BBN204BBI608		2	2	4
BBN716BBL752		2	2	4
BBN828BBP676		2	2	4
BBN902BBX604		2	2	4
BBN976BBS664		2	2	4
BBO265BBI745		2	2	4
BBO406BBO512		2	2	4
BBO497BBS075		2	2	4
BBP159BBN973		2	2	4
BBP180BBG721		2	2	4
BBP556BBO809		2	2	4
BBP556BBR926		2	2	4
BBS005BBS096		2	2	4
BBS010BBS016		2	2	4
BBS263BBP356		2	2	4
BBS366BBR402		2	2	4
BBS394BBP155		2	2	4
BBS467BBS270		2	2	4
BBS479BBG329		2	2	4
BBX395BBP517		2	2	4
BBX605BBR662		2	2	4
BBX607BBH091		2	2	4
BBH888BBK460	1	4	2	7
BBJ542BBR231	2		2	4
BBM942BBN474	1	3	3	7
BBN997BBJ035	1	3	3	7
BBK542BBP229	2	3	3	8
BBR349BBN474		3	3	6
BBR912BBI937		3	3	6
BBS749BBN474		3	3	6
BBF083BBN736	1	2	4	7
BBK457BBR628	1	2	4	7
BBF102BBL073	1	4	4	9
BBH794BBN705	1	4	4	9
BBJ228BBI699	1	4	4	9
BBJ366BBF601	1	4	4	9
BBJ376BBP384	1	4	4	9
BBJ504BBR559	1	4	4	9
BBJ722BBI212	1	4	4	9
BBJ947BBJ958	1	4	4	9
BBK489BBI627	1	4	4	9
BBK754BBH810	1	4	4	9
BBL805BBG853	1	4	4	9
BBM935BBJ494	1	4	4	9
BBN604BBJ528	1	4	4	9
BBN716BBP592	1	4	4	9
BBP084BBK603	1	4	4	9
BBP172BBR246	1	4	4	9
BBS429BBS283	1	4	4	9
BBB116BBA747		4	4	8
BBB116BBP356		4	4	8
BBE437BBR246		4	4	8
BBE965BBS735		4	4	8
BBI211BBR402		4	4	8
BBI315BBF075		4	4	8
BBJ127BBF887		4	4	8
BBK666BBI594		4	4	8
BBK755BBN205		4	4	8
BBN629BBF268		4	4	8
BBS183BBJ256		4	4	8
BBS394BBR348		4	4	8
BBF251BBM475	1	6	6	13
BBP470BBP592	1	6	6	13
BBK542BBJ241	2	6	6	14
BBF251BBH091		6	6	12
BBF451BBI937		6	6	12
BBJ734BBL753		6	6	12
BBN997BBN478		6	6	12
BBR071BBP716		6	6	12
BBI067BBJ256		8	8	16
BBR427BBJ256		8	8	16
BBI494BBG187	1	9	9	19
BBP470BBP716	1	9	9	19
BBH514BBC168		12	12	24
BBT891BBI984		1		1

## Sheet: BT_A
FIDMID	KOLBETERBERG_mass_times	KOLBETERBERG_tarsus_times	KOLBETERBERG_wing_times	total_times							KOLBETERBERG_mass	KOLBETERBERG_tarsus	KOLBETERBERG_wing
BTB1G9222BTB1G9301	1	1	1	3						unique pair	331	330	328
BTB1G9513BTBK49202	1	1	1	3						single measurement pair	32	31	30
BTB1G9564BTB1L4662	1	1	1	3						mutiple measurements pair	299	299	298
BTB1G9636BTB1L4591	1	1	1	3						% mutiple measurement	0.903323	0.906061	0.908537
BTB1G9669BTB1G9673	1	1	1	3						# combinations	4113	3777	3752
BTB1G9717BTB1L4655	1	1	1	3						mean combinations	12.426	11.4455	11.439
BTB1L4601BTB1L4613	1	1	1	3						mean combinations_whole	11.7715
BTB1L4608BTB1G9033	1	1	1	3						% mutiple measurement_whole	0.905966
BTB1L4610BTB1L4609	1	1	1	3						unique pair_whole	332
BTB1L4639BTB1G9540	1	1	1	3
BTB1L4671BTB1L4666	1	1	1	3
BTB1P5849BTB1P5848	1	1	1	3
BTB1P5852BTB1P5302	1	1	1	3
BTBF18646BTBF18698	1	1	1	3
BTBF18669BTBK04284	1	1	1	3
BTBF18674BTBF18687	1	1	1	3
BTBF18697BTBF18700	1	1	1	3
BTBK03872BTBK49172	1	1	1	3
BTBK04039BTBK04038	1	1	1	3
BTBK04055BTBY59792	1	1	1	3
BTBK04061BTBK04060	1	1	1	3
BTBK40550BTB1L4838	1	1	1	3
BTBK40588BTBK40587	1	1	1	3
BTBK49315BTBK04262	1	1	1	3
BTBK49337BTBK49336	1	1	1	3
BTBK49352BTBK49353	1	1	1	3
BTBY59746BTBY59809	1	1	1	3
BTBY59805BTBY59791	1	1	1	3
BTBY59837BTBY59834	1	1	1	3
BTBK04005BTBY60000		1	1	2
BTBY59752BTBY59792	1	2	2	5
BTB1G9542BTB1G9898	2	2	2	6
BTB1G9551BTB1G9678	2	2	2	6
BTB1G9554BTB1G9670	2	2	2	6
BTB1G9688BTB1G9681	2	2	2	6
BTB1G9900BTB1G9668	2	2	2	6
BTB1L4343BTB1L4577	2	2	2	6
BTB1L4637BTB1G9893	2	2	2	6
BTB1L4677BTB1L4675	2	2	2	6
BTB1L4677BTBK40557	2	2	2	6
BTB1L4700BTB1P5298	2	2	2	6
BTB1P5198BTB1V5198	2	2	2	6
BTB1P5288BTBK40555	2	2	2	6
BTBF18271BTBF18660	2	2	2	6
BTBF18606BTBK03889	2	2	2	6
BTBK04040BTBY59907	2	2	2	6
BTBK04056BTBK04012	2	2	2	6
BTBK04070BTBK04054	2	2	2	6
BTBK40554BTBK40553	2	2	2	6
BTBK49191BTBK49200	2	2	2	6
BTBK49193BTBK49198	2	2	2	6
BTBK49199BTB1G9108	2	2	2	6
BTBK49320BTB1G9221	2	2	2	6
BTBK49331BTB1G9104	2	2	2	6
BTBY59709BTBY59701	2	2	2	6
BTBY59766BTBY59808	2	2	2	6
BTBY59768BTBY59767	2	2	2	6
BTB1G9556BTB1G9677	3	2	2	7
BTB1L4612BTB1L4605	3	2	2	7
BTBY59812BTBY59814	3	2	2	7
BTBF18643BTBF18623	4	2	2	8
BTBK03806BTBY59732	4	2	2	8
BTBK04005BTBK04028	4	2	2	8
BTBY59787BTBY59736	6	2	2	10
BTB1G9535BTB1G9679	2		2	4
BTB1G9416BTBK49330	3	2	3	8
BTBY59776BTBY59790	1	3	3	7
BTB1G9521BTB1L4663	3	3	3	9
BTB1G9549BTB1G9110	3	3	3	9
BTB1G9683BTBK04207	3	3	3	9
BTB1G9683BTBK49329	3	3	3	9
BTB1G9696BTBF18673	3	3	3	9
BTB1L4260BTB1L4646	3	3	3	9
BTB1L4888BTB1P5848	3	3	3	9
BTB1L4902BTB1L4594	3	3	3	9
BTB1P5207BTBK40525	3	3	3	9
BTB1P5300BTB1P5299	3	3	3	9
BTB1P5422BTBK40618	3	3	3	9
BTB1P5849BTB1L4668	3	3	3	9
BTBF18457BTBF18410	3	3	3	9
BTBF18618BTBK49314	3	3	3	9
BTBF18699BTBF18410	3	3	3	9
BTBF18740BTBK49339	3	3	3	9
BTBK04002BTBK04074	3	3	3	9
BTBK04020BTBK04037	3	3	3	9
BTBK04221BTBK04271	3	3	3	9
BTBK40526BTB1L4595	3	3	3	9
BTBK40676BTBK40585	3	3	3	9
BTBK49335BTB1G9610	3	3	3	9
BTBY59758BTBY59810	3	3	3	9
BTBK04009BTBK04050	8	2	4	14
BTB1G9065BTB1L4653	4	4	4	12
BTB1G9111BTB1L4679	4	4	4	12
BTB1G9334BTB1G9530	4	4	4	12
BTB1G9490BTB1L4620	4	4	4	12
BTB1G9495BTB1G9685	4	4	4	12
BTB1G9516BTB1L4648	4	4	4	12
BTB1G9543BTB1L4587	4	4	4	12
BTB1G9544BTB1G9545	4	4	4	12
BTB1G9977BTB1L4661	4	4	4	12
BTB1L4195BTB1L4672	4	4	4	12
BTB1L4195BTBK40563	4	4	4	12
BTB1L4565BTB1L4656	4	4	4	12
BTB1L4572BTB1L4638	4	4	4	12
BTB1L4578BTB1L4665	4	4	4	12
BTB1L4681BTBK40549	4	4	4	12
BTB1L4689BTB1L4580	4	4	4	12
BTB1L4800BTB1L4620	4	4	4	12
BTB1L4972BTB1G9806	4	4	4	12
BTB1P5200BTB1L4597	4	4	4	12
BTB1P5297BTB1P5841	4	4	4	12
BTB1P5686BTB1P5681	4	4	4	12
BTBF18270BTBF18637	4	4	4	12
BTBF18315BTBF18612	4	4	4	12
BTBF18621BTBF18668	4	4	4	12
BTBF18647BTBK04057	4	4	4	12
BTBK04285BTBF18670	4	4	4	12
BTBK40559BTBK40560	4	4	4	12
BTBK49333BTBF18668	4	4	4	12
BTBK49376BTB1L4603	4	4	4	12
BTBK04015BTBK04076	5	4	4	13
BTBK04027BTBK04046	6	4	4	14
BTBY59762BTBY59761	6	4	4	14
BTBY59769BTBK04043	6	4	4	14
BTBK04018BTBK04047	8	4	4	16
BTB1G9546BTB1G9663	5	5	4	14
BTBY59764BTBY59783	6	6	4	16
BTBY59703BTBY59750	9	6	4	19
BTB1G9480BTB1G9676	5	5	5	15
BTB1G9480BTBK40565	5	5	5	15
BTB1G9538BTB1L4645	5	5	5	15
BTB1L4564BTB1L4673	5	5	5	15
BTB1L4589BTB1G9819	5	5	5	15
BTBK03947BTBK04063	5	5	5	15
BTBK04058BTBK04059	5	5	5	15
BTBK04073BTBK04072	5	5	5	15
BTBK49195BTB1G9102	5	5	5	15
BTBY59705BTBY59868	5	5	5	15
BTBY59735BTBY59788	6	5	5	16
BTBF18602BTBK04286	12	5	5	22
BTBF18516BTBK04050	6	3	6	15
BTB1G9550BTBF18668	6	4	6	16
BTBY59771BTBY59747	4	6	6	16
BTB1G9188BTB1G9534	6	6	6	18
BTB1G9493BTB1G9897	6	6	6	18
BTB1G9527BTB1G9680	6	6	6	18
BTB1G9527BTB1L4678	6	6	6	18
BTB1G9539BTBK04051	6	6	6	18
BTB1G9547BTB1G9517	6	6	6	18
BTB1G9667BTB1G9664	6	6	6	18
BTB1G9671BTB1L4579	6	6	6	18
BTB1G9834BTB1L4654	6	6	6	18
BTB1L4566BTB1L4620	6	6	6	18
BTB1L4571BTB1L4659	6	6	6	18
BTB1L4574BTB1L4649	6	6	6	18
BTB1L4695BTBK40558	6	6	6	18
BTBF18598BTB1G9102	6	6	6	18
BTBF18662BTBK04053	6	6	6	18
BTBK04149BTBF18632	6	6	6	18
BTBY59702BTBY59732	6	6	6	18
BTBY59740BTBY59718	6	6	6	18
BTB1L4568BTBK40527	7	6	6	19
BTBK40556BTB1G9533	8	6	6	20
BTBY59719BTBK04035	8	6	6	20
BTBY59779BTBY59763	9	6	6	21
BTBF18645BTBK04080	12	6	6	24
BTBK04003BTBK04080	12	6	6	24
BTBK04009BTBK04068	12	6	6	24
BTB1G9476BTB1G9529	7	7	7	21
BTB1G9492BTB1G9528	7	7	7	21
BTB1G9492BTB1L4674	7	7	7	21
BTB1L4251BTBK40548	7	7	7	21
BTB1L4606BTBK04019	7	7	7	21
BTB1L4629BTB1L4650	7	7	7	21
BTB1L4629BTBK40552	7	7	7	21
BTBF18619BTBY59785	7	7	7	21
BTBK04055BTBK04019	7	7	7	21
BTBY59710BTBK04029	7	7	7	21
BTBF18629BTBF18652	8	7	7	22
BTB1G9471BTB1G9666	14	7	7	28
BTBY59707BTBY59755	6	8	8	22
BTB1G9014BTB1L4652	8	8	8	24
BTB1G9052BTB1L4669	8	8	8	24
BTB1G9052BTBK04207	8	8	8	24
BTB1G9052BTBK40584	8	8	8	24
BTB1G9076BTB1G9510	8	8	8	24
BTB1G9088BTB1G9586	8	8	8	24
BTB1G9506BTB1G9662	8	8	8	24
BTB1G9675BTB1G9682	8	8	8	24
BTB1L4565BTB1L4638	8	8	8	24
BTBF18649BTBF18648	8	8	8	24
BTBF18695BTB1L4622	8	8	8	24
BTBF18928BTBK49192	8	8	8	24
BTBK04040BTBF18613	8	8	8	24
BTBY59733BTBY59783	8	8	8	24
BTBK04027BTBK04075	12	8	8	28
BTBK04096BTBF18339	12	8	8	28
BTBK49183BTBK04096	12	8	8	28
BTBY59812BTBY59744	15	8	8	31
BTBK04273BTBY59907	8	8	9	25
BTBY59776BTBK04004	3	9	9	21
BTB1G9203BTB1G9899	8	9	9	26
BTB1G9203BTB1L4667	8	9	9	26
BTB1L4214BTB1L4596	9	9	9	27
BTB1L4214BTB1L4658	9	9	9	27
BTB1L4701BTBK40618	9	9	9	27
BTB1L4701BTBK49227	9	9	9	27
BTB1P5291BTB1L4643	9	9	9	27
BTB1P5294BTB1P5172	9	9	9	27
BTB1P5697BTB1L4592	9	9	9	27
BTBK49182BTBK49326	9	9	9	27
BTBK49335BTBK04051	9	9	9	27
BTBK49338BTBK49310	9	9	9	27
BTBY59778BTBY59777	9	9	9	27
BTB1G9463BTB1L4644	10	9	9	28
BTBY59784BTBY59704	10	9	9	28
BTB1L4426BTB1G9533	12	9	9	30
BTB1G9461BTB1P5864	10	10	10	30
BTB1G9480BTB1L4604	10	10	10	30
BTB1G9482BTB1L4580	10	10	10	30
BTB1G9532BTB1G9484	10	10	10	30
BTBF18604BTBK04035	10	10	10	30
BTBF18824BTBK49328	10	10	10	30
BTBK04073BTBF18665	10	10	10	30
BTBK49195BTBK49196	10	10	10	30
BTBK49197BTBY59782	10	10	10	30
BTBK49399BTB1G9536	10	10	10	30
BTB1P5857BTBF18671	11	10	10	31
BTBF18634BTBF18655	15	10	10	35
BTBY59762BTBY59782	15	10	10	35
BTBK04138BTB1G9105	11	11	10	32
BTBF18597BTBY59773	10	12	10	32
BTBK49187BTBY59773	10	12	10	32
BTBY59840BTB1G9107	11	11	11	33
BTB1G9550BTBK40564	12	8	12	32
BTBY59737BTBY59720	9	12	12	33
BTB1G9468BTB1G9674	12	12	12	36
BTB1L4581BTB1G9664	12	12	12	36
BTB1L4640BTB1L4631	12	12	12	36
BTBF18603BTBF18672	12	12	12	36
BTBF18607BTBF18426	12	12	12	36
BTBF18800BTBF18663	12	12	12	36
BTBK04042BTBK04030	12	12	12	36
BTBK04071BTBK04026	12	12	12	36
BTBK40695BTB1P5195	12	12	12	36
BTB1G9525BTB1G9524	14	12	12	38
BTB1G9671BTB1G9553	15	12	12	39
BTBY59717BTBY59734	15	12	12	39
BTBF18928BTB1G9474	16	12	12	40
BTBK04065BTBY59747	16	12	12	40
BTBK04034BTBY59749	28	13	13	54
BTB1G9471BTB1L4660	14	14	14	42
BTB1L4584BTB1L4660	14	14	14	42
BTBF18625BTBF18638	14	14	14	42
BTBK04021BTBY59750	21	14	14	49
BTBF18601BTBF18639	16	16	14	46
BTBF18601BTBK49351	16	16	14	46
BTB1G9538BTBK49326	15	15	15	45
BTB1L4694BTB1L4757	15	15	15	45
BTB1L4923BTBK40586	15	15	15	45
BTBF18617BTBY59782	15	15	15	45
BTB1L4576BTB1L4668	18	15	15	48
BTBK03883BTBK04068	18	15	15	48
BTB1G9088BTB1P5293	16	16	16	48
BTB1G9088BTBK40567	16	16	16	48
BTB1L4647BTB1L4410	16	16	16	48
BTBK04153BTBY59732	16	16	16	48
BTBK49174BTBF18426	16	16	16	48
BTB1L4221BTB1L4376	18	16	16	50
BTBF18588BTBF18973	18	16	16	50
BTBK04273BTB1G9106	16	16	18	50
BTB1G9203BTB1L4659	16	18	18	52
BTB1G9470BTB1G9616	18	18	18	54
BTB1G9547BTB1G9466	18	18	18	54
BTB1G9552BTB1G9497	18	18	18	54
BTBF18593BTBK04048	18	18	18	54
BTBF18664BTBF18622	18	18	18	54
BTBK49177BTB1G9466	18	18	18	54
BTBK49325BTBF18622	18	18	18	54
BTB1G9065BTBK49328	20	20	20	60
BTB1L4897BTB1G9498	20	20	20	60
BTBK03947BTBF18675	20	20	20	60
BTBY59714BTBY59782	20	20	20	60
BTBF18824BTBF18671	22	20	20	62
BTBF18375BTBF18611	24	20	20	64
BTBK04015BTBF18661	25	20	20	65
BTB1G9556BTBF18671	33	20	20	73
BTBK04138BTBK04054	22	22	20	64
BTBY59735BTBY59725	30	25	20	75
BTBY59710BTBK04044	28	21	21	70
BTBY59719BTBY59785	28	21	21	70
BTB1G9468BTB1L4582	24	24	24	72
BTBK04287BTBK04030	24	24	24	72
BTBY59781BTBY59730	24	24	24	72
BTBF18609BTB1L4605	39	24	24	87
BTBY59715BTBY59807	40	24	24	88
BTB1G9501BTBK49190	25	25	25	75
BTBK03883BTBY59773	30	30	25	85
BTBK04034BTBK04067	28	26	26	80
BTB1G9470BTB1L4593	27	27	27	81
BTB1G9289BTB1G9496	28	28	28	84
BTB1G9403BTB1G9520	28	28	28	84
BTB1G9486BTB1G9498	30	30	30	90
BTB1G9525BTBF18661	35	30	30	95
BTBK04058BTBY59807	40	30	30	100
BTB1G9076BTB1G9553	40	32	32	104
BTBY59915BTBK04078	33	33	33	99
BTB1G9548BTB1L4602	36	36	36	108
BTB1G9491BTB1G9672	36	40	40	116
BTBF18895BTBF18655	40	40	40	120
BTBK49173BTBF18671	44	40	40	124
BTB1L4736BTBF18615	42	42	42	126
BTBY59716BTBY59723	63	42	42	147
BTBY59786BTBY59745	36	44	44	124
BTBF18614BTBK04078	44	44	44	132
BTBK04073BTBK04048	45	45	45	135
BTBF18609BTBK04049	52	48	48	148
BTB1G9210BTBK49324	56	48	48	152
BTBF18695BTBY59807	64	48	48	160
BTB1G9804BTBF18615	70	56	56	182
BTB1G9468BTB1P5108	60	60	60	180
BTBK49137BTBY59785	63	63	63	189
BTBK03883BTBF18615	84	70	70	224
BTB1G9487BTB1G9511	78	78	78	234
BTBF18609BTBF18926	91	84	84	259
BTBK04138BTBK49310	99	99	90	288
BTBK49137BTBK04078	99	99	99	297
BTBK04034BTBF18615	196	182	182	560
BTB1P5875BTB1P5865	1	1		2
BTB1P5823BTB1P5868	3	3		6
BTB1P5823BTB1P5869	3	3		6
BTBF18628BTBF18644	2			2

## Sheet: BT_D
FIDMID	WESTERHOLZ_mass_times	WESTERHOLZ_primary_3_times	WESTERHOLZ_tarsus_times	total_times							WESTERHOLZ_mass	WESTERHOLZ_primary_3	WESTERHOLZ_tarsus
BTB1V5468BTB2X3061	1	1	1	3						unique pair	509	471	503
BTB2F5368BTB2X3075	1	1	1	3						single measurement pair	82	99	93
BTB2F5449BTB2X3079	1	1	1	3						mutiple measurements pair	427	372	410
BTB2F5618BTB2X3097	1	1	1	3						% mutiple measurement	0.8389	0.789809	0.815109
BTB2V8623BTB2X4959	1	1	1	3						# combinations	3421	2240	2537
BTB2V8702BTB2V8703	1	1	1	3						mean combinations	6.72102	4.75584	5.04374
BTB2V8771BTB2X7280	1	1	1	3						mean combinations_whole	5.52798
BTB2V8800BTB2X4197	1	1	1	3						% mutiple measurement_whole	0.815239
BTB2V8832BTB2V8630	1	1	1	3						unique pair_whole	511
BTB2V8835BTB2X7149	1	1	1	3
BTB2V8839BTB2X4983	1	1	1	3
BTB2V8840BTB2X7629	1	1	1	3
BTB2V8845BTB2V8844	1	1	1	3
BTB2V8851BTB3Y5727	1	1	1	3
BTB2X3032BTB2X3033	1	1	1	3
BTB2X3045BTB2X3043	1	1	1	3
BTB2X3064BTB2X3065	1	1	1	3
BTB2X3085BTB2X3084	1	1	1	3
BTB2X3091BTB2X3089	1	1	1	3
BTB2X3092BTB1V5385	1	1	1	3
BTB2X3095BTB2X3094	1	1	1	3
BTB2X3125BTB2X3630	1	1	1	3
BTB2X3357BTB2X3631	1	1	1	3
BTB2X3491BTB2X3494	1	1	1	3
BTB2X3643BTB2X3644	1	1	1	3
BTB2X3682BTB2X3864	1	1	1	3
BTB2X3683BTB2V8704	1	1	1	3
BTB2X3690BTB2X3925	1	1	1	3
BTB2X3701BTB2X3524	1	1	1	3
BTB2X3862BTB2V8716	1	1	1	3
BTB2X3937BTB2X3615	1	1	1	3
BTB2X3938BTB2X4123	1	1	1	3
BTB2X3945BTB2X3946	1	1	1	3
BTB2X4031BTB2X4061	1	1	1	3
BTB2X4110BTB2X3940	1	1	1	3
BTB2X4133BTB2X4845	1	1	1	3
BTB2X4223BTB2X3942	1	1	1	3
BTB2X4266BTB2V8708	1	1	1	3
BTB2X4355BTB2X3700	1	1	1	3
BTB2X4541BTB2X7140	1	1	1	3
BTB2X4825BTB2X4930	1	1	1	3
BTB2X4935BTB2X4937	1	1	1	3
BTB2X4951BTB2X4984	1	1	1	3
BTB2X4961BTB2X7338	1	1	1	3
BTB2X4972BTB2X4973	1	1	1	3
BTB2X4978BTB2V8662	1	1	1	3
BTB2X4987BTB2X4986	1	1	1	3
BTB2X4994BTB2X7258	1	1	1	3
BTB2X4996BTB2X4675	1	1	1	3
BTB2X7045BTB2X4957	1	1	1	3
BTB2X7049BTB1V5098	1	1	1	3
BTB2X7052BTB2X7604	1	1	1	3
BTB2X7089BTB2V8833	1	1	1	3
BTB2X7148BTB2X7069	1	1	1	3
BTB2X7158BTB2X4988	1	1	1	3
BTB2X7177BTB2V8774	1	1	1	3
BTB2X7185BTB2X4943	1	1	1	3
BTB2X7262BTB2X4966	1	1	1	3
BTB2X7273BTB3Y5874	1	1	1	3
BTB2X7357BTB2V8830	1	1	1	3
BTB2X7373BTB2V8838	1	1	1	3
BTB2X7382BTB2X4938	1	1	1	3
BTB2X7411BTB2V8836	1	1	1	3
BTB2X7449BTB2V8843	1	1	1	3
BTB2X7453BTB2X7452	1	1	1	3
BTB2X7608BTB2X7340	1	1	1	3
BTB2X7614BTB2V8626	1	1	1	3
BTB2X7626BTB2X7378	1	1	1	3
BTB2X7632BTB2X7563	1	1	1	3
BTB2X7834BTB2X7836	1	1	1	3
BTB2X7889BTB2X7890	1	1	1	3
BTB3Y5608BTB2X7149	1	1	1	3
BTB3Y5610BTB3Y5609	1	1	1	3
BTB3Y5722BTB2X7556	1	1	1	3
BTB3Y5723BTB3Y5724	1	1	1	3
BTB3Y5734BTB2X4101	1	1	1	3
BTB2V8837BTB2X4979	2	1	1	4
BTB2V8952BTB2X4855	2	1	1	4
BTB2V8952BTB2X7243	2	1	1	4
BTB2X4897BTB2X4949	2	1	1	4
BTB3Y5728BTB2V8972	2	1	1	4
BTB2X3640BTB2X3642	4	1	1	6
BTB1V5398BTB1V5385	5	1	1	7
BTB1V5398BTB1V5482	5	1	1	7
BTB1V5371BTB2F5648	2	1	2	5
BTB1V5591BTB2X3078	2	1	2	5
BTB2V8446BTB2X3080	2	1	2	5
BTB2V8433BTB2X3076	3	1	2	6
BTB1P5976BTB2X3066	4	1	2	7
BTB2F5366BTB2F5581	4	1	2	7
BTB2V8124BTB2X3490	4	1	2	7
BTB2V8462BTB1V5549	4	1	2	7
BTB2X3500BTB2V8434	5	1	2	8
BTB1V5387BTB1V5376	12	1	2	15
BTB1P5984BTB2X3496	7	1	3	11
BTB1V5558BTB2V8439	4	1	4	9
BTB1V5588BTB1V5561	4	1	4	9
BTB1V5554BTB1P5993	8	1	4	13
BTB1P5972BTB2X3073	9	1	5	15
BTB1V5072BTB2X4929	2	2	2	6
BTB1V5078BTB2V8705	2	2	2	6
BTB1V5078BTB2V8994	2	2	2	6
BTB1V5478BTB2X3062	2	2	2	6
BTB2F5658BTB2X3036	2	2	2	6
BTB2V8683BTB2X4977	2	2	2	6
BTB2V8683BTB2X7829	2	2	2	6
BTB2V8780BTB2X4346	2	2	2	6
BTB2V8788BTB2V8789	2	2	2	6
BTB2V8790BTB2X4675	2	2	2	6
BTB2V8794BTB2X4995	2	2	2	6
BTB2V8803BTB2X7616	2	2	2	6
BTB2V8806BTB2V8493	2	2	2	6
BTB2V8807BTB2X3469	2	2	2	6
BTB2V8819BTB2X7033	2	2	2	6
BTB2V8821BTB2V8648	2	2	2	6
BTB2V8828BTB2X4925	2	2	2	6
BTB2X3035BTB2X3034	2	2	2	6
BTB2X3042BTB2X3041	2	2	2	6
BTB2X3048BTB2X3047	2	2	2	6
BTB2X3072BTB2F5301	2	2	2	6
BTB2X3072BTB2X3070	2	2	2	6
BTB2X3087BTB2X3653	2	2	2	6
BTB2X3149BTB2X3656	2	2	2	6
BTB2X3193BTB2V8707	2	2	2	6
BTB2X3315BTB2V8717	2	2	2	6
BTB2X3315BTB2X3663	2	2	2	6
BTB2X3608BTB2X3656	2	2	2	6
BTB2X3654BTB2X3655	2	2	2	6
BTB2X3691BTB2V8901	2	2	2	6
BTB2X3888BTB2X4598	2	2	2	6
BTB2X3924BTB2X3923	2	2	2	6
BTB2X3926BTB2X3927	2	2	2	6
BTB2X3932BTB2A7698	2	2	2	6
BTB2X3941BTB2X4250	2	2	2	6
BTB2X4112BTB2X4036	2	2	2	6
BTB2X4190BTB2X4305	2	2	2	6
BTB2X4218BTB2V8804	2	2	2	6
BTB2X4218BTB2X3944	2	2	2	6
BTB2X4358BTB2X3934	2	2	2	6
BTB2X4378BTB2V8707	2	2	2	6
BTB2X4382BTB2X4305	2	2	2	6
BTB2X4382BTB2X7334	2	2	2	6
BTB2X4455BTB2X4551	2	2	2	6
BTB2X4802BTB2X4893	2	2	2	6
BTB2X4899BTB2X3922	2	2	2	6
BTB2X4924BTB2X4024	2	2	2	6
BTB2X4926BTB2V8834	2	2	2	6
BTB2X4954BTB2X4984	2	2	2	6
BTB2X4955BTB2V8795	2	2	2	6
BTB2X4955BTB2X7334	2	2	2	6
BTB2X4974BTB2X4976	2	2	2	6
BTB2X4974BTB2X4999	2	2	2	6
BTB2X4982BTB2X7375	2	2	2	6
BTB2X4989BTB2X4990	2	2	2	6
BTB2X4992BTB2X4993	2	2	2	6
BTB2X4998BTB2X7408	2	2	2	6
BTB2X7057BTB2V8829	2	2	2	6
BTB2X7057BTB3Y5721	2	2	2	6
BTB2X7109BTB3Y5730	2	2	2	6
BTB2X7110BTB2X7187	2	2	2	6
BTB2X7148BTB2X4993	2	2	2	6
BTB2X7199BTB2V8805	2	2	2	6
BTB2X7221BTB2X7311	2	2	2	6
BTB2X7304BTB2X4931	2	2	2	6
BTB2X7322BTB2X4849	2	2	2	6
BTB2X7339BTB2V8901	2	2	2	6
BTB2X7358BTB2X7638	2	2	2	6
BTB2X7401BTB2X4958	2	2	2	6
BTB2X7438BTB2X7415	2	2	2	6
BTB2X7441BTB2X7615	2	2	2	6
BTB2X7827BTB2X4925	2	2	2	6
BTB2X7831BTB2X7830	2	2	2	6
BTB2X7842BTB2X7311	2	2	2	6
BTB2X7845BTB3Y5513	2	2	2	6
BTB2X7886BTB2X7885	2	2	2	6
BTB3Y5732BTB3Y5731	2	2	2	6
BTB3Y5820BTB3Y6701	2	2	2	6
BTB3Y5984BTB3Y6650	2	2	2	6
BTB2V8028BTB2V8621	3	2	2	7
BTB2V8028BTB2X4997	3	2	2	7
BTB2X3021BTB2X3099	3	2	2	7
BTB2X4896BTB2V8804	3	2	2	7
BTB2X4901BTB3Y5604	3	2	2	7
BTB2X4963BTB2X4965	3	2	2	7
BTB2X7152BTB2X7623	3	2	2	7
BTB2X7354BTB2X7104	3	2	2	7
BTB2X7426BTB2X4975	3	2	2	7
BTB2X7590BTB3Y5729	3	2	2	7
BTB2X7817BTB3Y6041	3	2	2	7
BTB2X7828BTB2X7833	3	2	2	7
BTB2X7838BTB2X7839	3	2	2	7
BTB2X7958BTB3Y5748	3	2	2	7
BTB3Y5725BTB3Y5726	3	2	2	7
BTB3Y5877BTB3Y5602	3	2	2	7
BTB3Y6014BTB3Y5737	3	2	2	7
BTB2V8837BTB3Y5603	4	2	2	8
BTB2X4627BTB2X4928	4	2	2	8
BTB2X4922BTB2X4928	4	2	2	8
BTB2X7548BTB2X4598	4	2	2	8
BTB2X3030BTB2X4102	3	2	3	8
BTB2X3831BTB1V5574	8	2	3	13
BTB1V5577BTB2X3077	4	2	4	10
BTB2X3081BTB1V5051	6	2	4	12
BTB2F5443BTB2X3096	8	2	4	14
BTB1V5555BTB1V5490	36	2	4	42
BTB1V5369BTB1P5977	15	2	6	23
BTB2X4853BTB2X7001	3	3	2	8
BTB1V5477BTB1V5497	3	3	3	9
BTB1V5477BTB2X3652	3	3	3	9
BTB2A7682BTB2X3851	3	3	3	9
BTB2V8128BTB2V8308	3	3	3	9
BTB2V8495BTB2V8709	3	3	3	9
BTB2V8779BTB2X7085	3	3	3	9
BTB2V8796BTB2V8710	3	3	3	9
BTB2V8797BTB2X3409	3	3	3	9
BTB2V8825BTB2X7137	3	3	3	9
BTB2V8993BTB2V8668	3	3	3	9
BTB2V8993BTB2X7309	3	3	3	9
BTB2V8993BTB3Y5735	3	3	3	9
BTB2X3071BTB2X3069	3	3	3	9
BTB2X3074BTB1V5393	3	3	3	9
BTB2X3802BTB2X3068	3	3	3	9
BTB2X4331BTB2V8820	3	3	3	9
BTB2X4331BTB2X4981	3	3	3	9
BTB2X4454BTB2V8701	3	3	3	9
BTB2X4599BTB2V8667	3	3	3	9
BTB2X4895BTB2X7324	3	3	3	9
BTB2X4952BTB2X7214	3	3	3	9
BTB2X4952BTB2X7844	3	3	3	9
BTB2X4980BTB2V8709	3	3	3	9
BTB2X7042BTB2X7309	3	3	3	9
BTB2X7273BTB2X3651	3	3	3	9
BTB2X7410BTB2V8679	3	3	3	9
BTB2X7410BTB3Y5736	3	3	3	9
BTB2X7411BTB2X3930	3	3	3	9
BTB2X7533BTB2X7090	3	3	3	9
BTB2X7911BTB2X7832	3	3	3	9
BTB3Y5606BTB2X7121	3	3	3	9
BTB3Y5607BTB3Y5504	3	3	3	9
BTB2V8645BTB2X7145	4	3	3	10
BTB2X3038BTB2X3037	4	3	3	10
BTB2X3498BTB2X3090	4	3	3	10
BTB2X3498BTB2X3497	4	3	3	10
BTB2X3897BTB2V8798	4	3	3	10
BTB2X3943BTB2X3806	4	3	3	10
BTB2X3943BTB2X7174	4	3	3	10
BTB2X4898BTB2X4923	4	3	3	10
BTB2X4967BTB2X7054	4	3	3	10
BTB2X4970BTB2X4971	4	3	3	10
BTB2X7097BTB2X7058	4	3	3	10
BTB2X7195BTB2V8659	4	3	3	10
BTB2X4331BTB2X4207	6	3	3	12
BTB2X4466BTB2X4418	6	3	3	12
BTB2X7969BTB2V8712	6	3	3	12
BTB1V5545BTB1V5485	7	3	3	13
BTB1V5370BTB1V5482	4	3	4	11
BTB1V5370BTB2X3090	4	3	4	11
BTB1V5538BTB2X3082	4	3	4	11
BTB1V5538BTB2X4193	4	3	4	11
BTB2X3100BTB1V5571	8	3	4	15
BTB1V5591BTB1V5386	8	3	6	17
BTB1V5534BTB2X3068	12	3	6	21
BTB1V5558BTB1V5571	4	3	8	15
BTB2X3438BTB1P5985	8	3	8	19
BTB2X3040BTB2X3039	3	4	4	11
BTB2V8799BTB2X3622	4	4	4	12
BTB2X3020BTB2X3948	4	4	4	12
BTB2X3087BTB2X3499	4	4	4	12
BTB2X3342BTB2X3702	4	4	4	12
BTB2X3350BTB2X3328	4	4	4	12
BTB2X3476BTB2X3641	4	4	4	12
BTB2X3619BTB1V5080	4	4	4	12
BTB2X3686BTB2X3641	4	4	4	12
BTB2X3895BTB2X3022	4	4	4	12
BTB2X3933BTB2V8805	4	4	4	12
BTB2X3938BTB2X3936	4	4	4	12
BTB2X3950BTB2V8711	4	4	4	12
BTB2X3955BTB2X3935	4	4	4	12
BTB2X4023BTB2X3803	4	4	4	12
BTB2X4362BTB2X4034	4	4	4	12
BTB2X4362BTB2X4933	4	4	4	12
BTB2X4426BTB2X4433	4	4	4	12
BTB2X4426BTB2X4938	4	4	4	12
BTB2X4426BTB3Y5755	4	4	4	12
BTB2X4455BTB2V8795	4	4	4	12
BTB2X4622BTB3Y6016	4	4	4	12
BTB2X4839BTB2X4849	4	4	4	12
BTB2X4924BTB2V8805	4	4	4	12
BTB2X4989BTB2X7840	4	4	4	12
BTB2X7372BTB2V8713	4	4	4	12
BTB2X7401BTB3Y5708	4	4	4	12
BTB2X7642BTB2X7375	4	4	4	12
BTB2X7823BTB2X7843	4	4	4	12
BTB2X3026BTB2X3634	5	4	4	13
BTB2X4962BTB2X4964	5	4	4	13
BTB2X4962BTB2X7835	5	4	4	13
BTB2X3081BTB1V5492	6	4	4	14
BTB2X3621BTB2X3931	6	4	4	14
BTB2X3632BTB2V8493	6	4	4	14
BTB2X3632BTB2X3633	6	4	4	14
BTB2X3854BTB2X3818	6	4	4	14
BTB2X3954BTB2X3641	6	4	4	14
BTB2X4901BTB2X3927	6	4	4	14
BTB2X4963BTB2V8789	6	4	4	14
BTB2X7152BTB2X7837	6	4	4	14
BTB2X7426BTB3Y6090	6	4	4	14
BTB3Y5720BTB3Y5719	6	4	4	14
BTB1V5378BTB2X3083	7	4	4	15
BTB2X3081BTB2X3931	9	4	4	17
BTB1V5387BTB2F5444	30	4	4	38
BTB2X3896BTB1P5977	6	4	6	16
BTB2X3020BTB1V5574	8	4	6	18
BTB2X3119BTB2X3096	8	4	8	20
BTB2X3492BTB1V5376	8	4	8	20
BTB2X3495BTB1P5986	8	4	8	20
BTB1V5535BTB1V5542	21	4	8	33
BTB2V8465BTB1V5574	12	4	9	25
BTB2V8479BTB2V8715	5	5	5	15
BTB2X3951BTB2X4119	5	5	5	15
BTB2X3857BTB2X4932	6	5	5	16
BTB2X3899BTB2X7063	7	5	5	17
BTB1V5594BTB1V5485	6	5	6	17
BTB2X4853BTB2V8841	6	6	4	16
BTB2X4890BTB2X7402	6	6	4	16
BTB2V8792BTB2X4036	8	6	4	18
BTB2F5658BTB2X3409	6	6	6	18
BTB2V8004BTB2V8789	6	6	6	18
BTB2V8004BTB2X3803	6	6	6	18
BTB2V8653BTB2X4956	6	6	6	18
BTB2V8825BTB3Y6693	6	6	6	18
BTB2X3027BTB2X3068	6	6	6	18
BTB2X3035BTB2X3651	6	6	6	18
BTB2X3929BTB2X3928	6	6	6	18
BTB2X3933BTB2X3930	6	6	6	18
BTB2X3949BTB2V8312	6	6	6	18
BTB2X4023BTB2F5325	6	6	6	18
BTB2X4331BTB2X4925	6	6	6	18
BTB2X4599BTB2X4346	6	6	6	18
BTB2X4599BTB2X4925	6	6	6	18
BTB2X4617BTB2X4934	6	6	6	18
BTB2X4617BTB2X4968	6	6	6	18
BTB2X4617BTB2X4991	6	6	6	18
BTB2X4839BTB2X3930	6	6	6	18
BTB2X4895BTB2X4936	6	6	6	18
BTB2X4926BTB2X3025	6	6	6	18
BTB2X4985BTB2V8818	6	6	6	18
BTB2X7042BTB2X7408	6	6	6	18
BTB2X7410BTB2X4346	6	6	6	18
BTB2X7550BTB2V8973	6	6	6	18
BTB2X7651BTB2X4969	6	6	6	18
BTB2V8706BTB2X4036	8	6	6	20
BTB2V8842BTB3Y5733	8	6	6	20
BTB2X3023BTB1V5386	8	6	6	20
BTB2X3943BTB2A7698	8	6	6	20
BTB2X4898BTB2X3803	8	6	6	20
BTB2X4900BTB2V8711	8	6	6	20
BTB2X4900BTB3Y6517	8	6	6	20
BTB2X4970BTB2X7841	8	6	6	20
BTB2X7046BTB2X4968	8	6	6	20
BTB2X7046BTB3Y5518	8	6	6	20
BTB2X7195BTB2V8841	8	6	6	20
BTB2X7822BTB2X7568	8	6	6	20
BTB2X4896BTB2X4969	9	6	6	21
BTB2X4901BTB2V8973	9	6	6	21
BTB2X7354BTB2X3939	9	6	6	21
BTB2X7826BTB2X7820	9	6	6	21
BTB2V8028BTB1V5386	12	6	6	24
BTB2X4466BTB2X3935	12	6	6	24
BTB1V5370BTB1V5381	8	6	8	22
BTB1V5538BTB2X3077	8	6	8	22
BTB2X3265BTB2X3499	8	6	8	22
BTB2X3265BTB2X3633	8	6	8	22
BTB2X3265BTB2X4598	8	6	8	22
BTB2V8465BTB2F5325	9	6	9	24
BTB2X3897BTB1V5580	12	6	9	27
BTB2F5304BTB1V5388	42	6	9	57
BTB2X3098BTB2X3093	12	6	12	30
BTB2X3086BTB1P5986	16	6	12	34
BTB1V5474BTB1V5593	30	6	12	48
BTB2X3049BTB2X3046	7	7	7	21
BTB1V5072BTB2X3936	8	8	8	24
BTB2V8790BTB2V8026	8	8	8	24
BTB2V8803BTB2X3624	8	8	8	24
BTB2X3350BTB2X3622	8	8	8	24
BTB2X3443BTB2X3639	8	8	8	24
BTB2X3476BTB2V8026	8	8	8	24
BTB2X3960BTB2X3655	8	8	8	24
BTB2X4362BTB3Y5802	8	8	8	24
BTB2X4839BTB2X4960	8	8	8	24
BTB2X4843BTB2X4960	8	8	8	24
BTB2X4974BTB2V8824	8	8	8	24
BTB2X7441BTB2X4927	8	8	8	24
BTB2X7732BTB2V8026	8	8	8	24
BTB2X3621BTB2F5444	10	8	8	26
BTB2X4953BTB2X5000	10	8	8	26
BTB2X3854BTB2X4598	12	8	8	28
BTB2X3854BTB2X5000	12	8	8	28
BTB2X4218BTB1V5542	14	8	8	30
BTB2X3492BTB1V5490	24	8	8	40
BTB1V5582BTB2X3328	18	8	10	36
BTB2X3119BTB2X3936	16	8	16	40
BTB1P5975BTB1V5560	60	8	30	98
BTB2X4890BTB2X3037	12	9	6	27
BTB2V8993BTB2X3930	9	9	9	27
BTB2X3028BTB2X3067	9	9	9	27
BTB2X3215BTB2X3703	9	9	9	27
BTB2V8796BTB2X4920	12	9	9	30
BTB2V8842BTB2X7085	12	9	9	30
BTB2X3498BTB2X3614	12	9	9	30
BTB2X3894BTB2X3623	12	9	9	30
BTB2X4900BTB2X7121	12	9	9	30
BTB1V5541BTB2V8312	15	9	9	33
BTB2X3086BTB2X3037	16	9	9	34
BTB2X4466BTB2X3093	18	9	9	36
BTB1V5545BTB2X3069	21	9	9	39
BTB2X3074BTB1V5571	12	9	12	33
BTB1V5052BTB2X3067	15	9	12	36
BTB2X3951BTB1V5080	10	10	10	30
BTB2X3857BTB2X4934	12	10	10	32
BTB2X3857BTB2X4991	12	10	10	32
BTB2X3857BTB2X7837	12	10	10	32
BTB2X3899BTB2X7638	14	10	10	34
BTB1V5594BTB1V5381	12	10	12	34
BTB2V8436BTB2X3047	18	10	12	40
BTB2V8436BTB2X4250	18	10	12	40
BTB2X3040BTB2V8712	9	12	12	33
BTB1V5474BTB2X4307	12	12	12	36
BTB2X3443BTB2X3409	12	12	12	36
BTB2X3443BTB2X3703	12	12	12	36
BTB2X3495BTB2X3716	12	12	12	36
BTB2X3924BTB2X3928	12	12	12	36
BTB2X3960BTB2X3025	12	12	12	36
BTB2X7642BTB2X3928	12	12	12	36
BTB2V8004BTB2F5444	15	12	12	39
BTB2X3026BTB2X3939	15	12	12	39
BTB2X3028BTB2F5444	15	12	12	39
BTB2V8706BTB2V8713	16	12	12	40
BTB2V8706BTB2X4927	16	12	12	40
BTB2X7097BTB2V8713	16	12	12	40
BTB2X3854BTB2X3651	18	12	12	42
BTB1V5378BTB2V8308	21	12	12	45
BTB2X3894BTB1V5542	28	12	12	52
BTB1V5533BTB2X3099	36	12	14	62
BTB2X3049BTB2X3546	14	14	14	42
BTB2X3030BTB2X3246	21	14	21	56
BTB2V8479BTB2X3006	15	15	15	45
BTB2X3899BTB2X3939	21	15	15	51
BTB1V5594BTB2X3614	18	15	18	51
BTB1V5594BTB2X4920	24	15	18	57
BTB1V5594BTB1V5388	42	15	18	75
BTB2X3857BTB1P5985	24	15	20	59
BTB2V8436BTB1P5985	36	15	24	75
BTB2X4037BTB2V8802	18	16	14	48
BTB2X4037BTB2X3206	18	16	14	48
BTB1V5582BTB2X4927	36	16	20	72
BTB1V5474BTB2V8712	18	18	18	54
BTB2X3215BTB2X3716	18	18	18	54
BTB1V5533BTB2X3623	36	18	21	75
BTB2V8479BTB2V8026	20	20	20	60
BTB2X3951BTB2V8824	20	20	20	60
BTB2X3899BTB2X3622	28	20	20	68
BTB2V8436BTB1V5560	54	20	30	104
BTB2X4454BTB2X3246	21	21	21	63
BTB2X3492BTB2X3716	24	24	24	72
BTB2X7567BTB2X3928	24	24	24	72
BTB1V5533BTB1V5542	84	24	28	136
BTB2X4953BTB2X3246	35	28	28	91
BTB2X3049BTB1V5560	42	28	35	105
BTB1V5582BTB2X3246	63	28	35	126
BTB2X4037BTB2X3622	36	32	28	96
BTB1V5474BTB2X3716	36	36	36	108
BTB1V5377BTB1P5987	1		1	2
BTB1V5478BTB1V5567	1		1	2
BTB1V5551BTB1V5570	1		1	2
BTB1V5565BTB1V5590	1		1	2
BTB1V5572BTB1V5587	1		1	2
BTB1P5989BTB1V5374	2		1	3
BTB1V5536BTB1V5540	4		1	5
BTB1V5576BTB1V5589	4		1	5
BTB1V5583BTB1V5549	5		1	6
BTB1V5577BTB1V5559	2		2	4
BTB1V5600BTB1P5993	2		2	4
BTB2X4950BTB2X7454	2		2	4
BTB1V5537BTB2V8469	4		2	6
BTB1V5554BTB1V5569	4		2	6
BTB2V8471BTB1V5563	4		2	6
BTB1V5539BTB1V5593	5		2	7
BTB1V5555BTB1V5568	6		2	8
BTB1V5477BTB1V5464	3		3	6
BTB1V5556BTB1V5580	3		3	6
BTB1V5557BTB2F5325	3		3	6
BTB1V5557BTB1V5574	4		3	7
BTB1V5541BTB1V5553	5		3	8
BTB1V5579BTB1P5977	6		3	9
BTB1P5984BTB1P5992	7		3	10
BTB1V5545BTB1V5566	7		3	10
BTB1V5592BTB1V5388			3	3
BTB1V5592BTB1V5465			3	3
BTB1V5586BTB1P5985	4		4	8
BTB1V5378BTB1V5597	7		4	11
BTB1P5972BTB1V5467	9		5	14
BTB1V5582BTB1V5581	9		5	14
BTB1P5982BTB1P5986	12		8	20
BTB1V5585BTB1V5394	1			1
BTB1V5476BTB1V5481	2			2
BTB1V5544BTB1V5562	2			2
BTB1V5547BTB1V5563	2			2
BTB1V5473BTB1V5393	3			3
BTB1V5546BTB1V5564	3			3
BTB1V5486BTB1P5990	4			4
BTB1V5391BTB1V5465	14			14

## Sheet: GT
FIDMID	GT_mass_times	GT_primary_3_times	GT_tarsus_times	total_times						GT_mass	GT_primary_3	GT_tarsus
GT10093GT10098	1	1	1	3					unique pair	809	811	809
GT10100GT9294	1	1	1	3					single measurement pair	272	277	277
GT10104GT11276	4	4	4	12					mutiple measurements pair	537	534	532
GT10106GT10103	1	1	1	3					% mutiple measurement	0.663782	0.658446	0.657602
GT10108GT14168	1	1	1	3					# combinations	2748	2722	2710
GT10109GT6456	2	2	2	6					mean combinations	3.39679	3.35635	3.34981
GT10113GT14264	2	2	2	6					mean combinations_whole	3.36764
GT10113GT4999	6	6	6	18					% mutiple measurement_whole	0.659942
GT10117GT14034	2	2	2	6					unique pair_whole	814
GT10117GT2376	8	8	8	24
GT10125GT10778	2	2	2	6
GT10132GT10913	4	4	4	12
GT10138GT8168	2	2	2	6
GT10140GT8156	2	2	2	6
GT10142GT11121	4	4	4	12
GT10142GT11331	4	4	4	12
GT10143GT14815	1	1	1	3
GT10145GT8809	3	3	3	9
GT10189GT14551	1	1	1	3
GT10211GT14041	1	1	1	3
GT10370GT10122	1	1	1	3
GT10380GT9214	2	2	2	6
GT10385GT8219	2	2	2	6
GT10391GT13814	1	1	1	3
GT10412GT15014	1	1	1	3
GT10424GT14760	1	1	1	3
GT10479GT10264	1	1	1	3
GT10486GT10476	4	4	4	12
GT10578GT10577	2	2	2	6
GT10578GT12119	2	4	4	10
GT10668GT8407	2	2	2	6
GT1067GT1066	1	1	1	3
GT1068GT1070	3	2	3	8
GT10717GT10994	1	1	1	3
GT1071GT1399	6	6	6	18
GT1071GT6837	6	6	6	18
GT1073GT1072	1	1	1	3
GT10748GT14552	2	2	2	6
GT10748GT6396	4	4	4	12
GT1075GT882	3	3	3	9
GT10761GT10760	1	1	1	3
GT10771GT5976	8	8	8	24
GT10779GT10778	2	2	2	6
GT1077GT1076	1	1	1	3
GT10794GT13674	1	1	1	3
GT10841GT11158	1	1	1	3
GT10865GT13998	1	1	1	3
GT10876GT14719	1	1	1	3
GT10895GT10894	4	4	4	12
GT10896GT6347	3	3	3	9
GT10906GT12930	1	1	1	3
GT10920GT8872	3	3	3	9
GT10933GT3606	3	3	3	9
GT10934GT10941	4	4	4	12
GT10971GT11258	2	2	2	6
GT11030GT14918	1	1	1	3
GT11076GT14269	1	1	1	3
GT11081GT8639	2	2	2	6
GT11118GT14036	1	1	1	3
GT11145GT12261	1	1	1	3
GT11157GT10133	2	2	2	6
GT11195GT12859	1	1	1	3
GT11211GT11210	1	1	1	3
GT11236GT5497	1	1	1	3
GT11266GT11258	4	4	4	12
GT11266GT9339	4	4	4	12
GT11267GT10976	4	4	4	12
GT11278GT3374	2	2	2	6
GT11330GT10111	1	1	1	3
GT11394GT6349	4	4	4	12
GT11396GT15493	1	1	1	3
GT11432GT8219	2	2	2	6
GT11442GT11627	1	1	1	3
GT11513GT14092	1	1	1	3
GT11541GT12773	1	1	1	3
GT11565GT11564	2	2	2	6
GT11565GT12912	2	2	2	6
GT11567GT11566	2	2	2	6
GT11576GT11575	4	4	4	12
GT11621GT8809	3	3	3	9
GT11623GT11622	1	1	1	3
GT11624GT9552	1	1	1	3
GT11638GT11626	2	2	2	6
GT11640GT11820	2	2	1	5
GT11652GT8622	6	4	6	16
GT11721GT11720	1	1	1	3
GT11725GT11724	4	4	4	12
GT11727GT11726	1	1	1	3
GT11756GT9291	1	1	1	3
GT11759GT11758	1	1	1	3
GT11819GT10110	4	4	1	9
GT11832GT11821	4	4	4	12
GT11889GT11879	1	1	1	3
GT11920GT11919	2	2	2	6
GT11920GT14510	2	2	2	6
GT11922GT11921	1	1	1	3
GT11924GT11923	4	4	4	12
GT11926GT11925	2	2	1	5
GT11992GT11855	2	2	2	6
GT11992GT6349	8	8	8	24
GT11994GT11995	1	1	1	3
GT11996GT9034	2	2	2	6
GT12035GT8982	4	4	4	12
GT1208GT1231	1	1	1	3
GT1210GT10609	5	5	5	15
GT1210GT1958	10	10	10	30
GT1210GT467	10	10	10	30
GT1210GT5987	5	5	5	15
GT12112GT11566	2	2	2	6
GT12118GT10146		2	2	4
GT1211GT1212	4	4	4	12
GT12128GT12147	2	2	2	6
GT12142GT12176	2	2	2	6
GT12142GT14902	2	2	2	6
GT12144GT12143	4	4	4	12
GT12146GT2332	2	2	2	6
GT1214GT1226	6	6	6	18
GT1216GT1215	3	3	3	9
GT1217GT1209	3	3		6
GT1218GT1219	2	2	2	6
GT1218GT6241	2	2	2	6
GT1220GT435	1	1	1	3
GT1222GT1223	1	1	1	3
GT12233GT13830	1	1	1	3
GT1224GT1225	2	2	2	6
GT1224GT3031	6	6	6	18
GT1229GT1230	1	1	1	3
GT12318GT14903	1	1	1	3
GT1234GT2424	3	3	2	8
GT1234GT400	3	3	2	8
GT1234GT5258	6	6	4	16
GT1235GT1232	2	1	2	5
GT1235GT1368	4	2	4	10
GT1236GT1233	6	6	6	18
GT1236GT3210	4	4	4	12
GT1238GT1237	4	4	4	12
GT1238GT415	4	4	4	12
GT1239GT491	1	1	1	3
GT1240GT1241	1	1	1	3
GT12468GT14270	1	1	1	3
GT12475GT14828	1	1	1	3
GT12519GT7139	1	1	1	3
GT12826GT14128	1	1	1	3
GT12857GT14103	1	1	1	3
GT12862GT12147	2	2	2	6
GT12897GT14160	1	1	1	3
GT12899GT14146	1	1	1	3
GT12901GT10139	1	1	1	3
GT12902GT12322	1	1	1	3
GT12911GT11867	2	2	2	6
GT12915GT8639	2	2	2	6
GT12938GT10625	1	1	1	3
GT12939GT10114	2	2	2	6
GT12941GT8409	3	3	3	9
GT12943GT14512	1	1	1	3
GT1305GT2375	1	1	1	3
GT1306GT1929	8	8	8	24
GT1308GT1309	1	1	1	3
GT1340GT1339	3	3	3	9
GT1340GT2376	12	12	12	36
GT1342GT1343	3	3	3	9
GT1344GT1345	1	1	1	3
GT1346GT1347	6	6	4	16
GT1349GT1213	1	1	1	3
GT1361GT3034	4	4	4	12
GT13675GT6324	4	4	4	12
GT1370GT2910	1	1	1	3
GT13822GT7131	3	3	2	8
GT14000GT13999	1	1	1	3
GT14010GT14009	1	1	1	3
GT14038GT14037		1	1	2
GT14102GT7923	3	3	3	9
GT14119GT8148	3	3	3	9
GT14169GT14170	1	1	1	3
GT14178GT14177	1		1	2
GT14217GT10491	1	1	1	3
GT14218GT14540	1	1	1	3
GT1421GT1477	2	2	2	6
GT1422GT1423	2	2	2	6
GT1422GT1555	6	6	6	18
GT1424GT1425		1	1	2
GT14263GT14254	1	1	1	3
GT14265GT14266	1	1	1	3
GT14268GT14267	1	1	1	3
GT14272GT14271	1	1	1	3
GT1427GT1426	1	1	1	3
GT1428GT1429	5	5	5	15
GT14319GT14039	1	1	1	3
GT1431GT1547	1	1	1	3
GT14321GT14320	1	1	1	3
GT14323GT14322	1	1	1	3
GT14340GT14339	1	1	1	3
GT1434GT1479	1	1	1	3
GT14350GT13902	1	1	1	3
GT1435GT1475	1	1	1	3
GT14372GT14179	1	1	1	3
GT1437GT1436	2	2	2	6
GT1437GT2915	2	2	2	6
GT14396GT10537	2	2	2	6
GT14399GT8872	3	3	3	9
GT14400GT14397	1	1	1	3
GT14409GT12914	1	1	1	3
GT14450GT14720	1	1	1	3
GT14462GT14461	1	1	1	3
GT14472GT14471	1	1	1	3
GT14511GT14273	1	1	1	3
GT14532GT14526	1	1	1	3
GT14553GT6041	4	4	4	12
GT1461GT1462	1	1	1	3
GT1465GT1463	1	1	1	3
GT14714GT14712	1	1	1	3
GT14716GT14713	1	1	1	3
GT14718GT14717	1	1	1	3
GT14721GT10999	1	1	1	3
GT1476GT438	1	1	1	3
GT14793GT10907	1	1	1	3
GT14812GT14811	1	1	1	3
GT14814GT14813	1	1	1	3
GT1481GT1517	2	2	2	6
GT1481GT3089	6	6	6	18
GT14824GT10989	1	1	1	3
GT14827GT14826	1	1	1	3
GT14829GT14253	1	1	1	3
GT1482GT1516	4	4	4	12
GT14830GT11626	2	2	2	6
GT14832GT1952	5	5	5	15
GT14833GT14831	1	1	1	3
GT14850GT14849	1	1	1	3
GT14858GT2376	4	4	4	12
GT14866GT11785	1	1	1	3
GT14919GT14917	1	1	1	3
GT14927GT14928	1	1	1	3
GT14930GT14792	1	1	1	3
GT14931GT14929	1	1	1	3
GT14941GT14940	1	1	1	3
GT14951GT14968	1	1	1	3
GT14953GT14952	1	1	1	3
GT14955GT14954	1	1	1	3
GT14957GT14956	1	1	1	3
GT14967GT14966	1	1	1	3
GT14979GT15444	1	1	1	3
GT1499GT1350	12	12	9	33
GT1499GT1992	4	4	3	11
GT1499GT395	16	16	12	44
GT15013GT15012	1	1	1	3
GT15025GT460	6	6	6	18
GT15055GT15054	1	1	1	3
GT15089GT15088	1	1	1	3
GT15090GT11201	2	2	2	6
GT1548GT1549	1	1	1	3
GT1550GT1551	3	3	3	9
GT1550GT2302	6	6	6	18
GT1550GT5652	3	3	3	9
GT1556GT1555	3	3	3	9
GT1649GT645	2	2	2	6
GT1719GT3287	1	1	1	3
GT1763GT3033	1	1	1	3
GT1848GT1847	1	1	1	3
GT1851GT2383	6	6	6	18
GT1851GT7131	9	9	6	24
GT1890GT2294	4	2	2	8
GT1892GT1227	25	25	25	75
GT1892GT12924	5	5	5	15
GT1892GT7191	10	10	10	30
GT1895GT276	9	9	9	27
GT1895GT8898	3	3	3	9
GT1896GT3202	1	1	1	3
GT1897GT2761	2	2	2	6
GT1899GT1237	2	2	2	6
GT1902GT10124	6	6	6	18
GT1902GT1233	9	9	9	27
GT1905GT3039	1	1	1	3
GT1918GT324	1	1	1	3
GT1925GT2626	1	1	1	3
GT1927GT6091	2	2	2	6
GT1930GT2762	4	4	4	12
GT1938GT1433	4	4	4	12
GT1944GT256	20	16	20	56
GT1944GT8397	15	12	15	42
GT1949GT2216	6	6	6	18
GT1961GT1962	2	2	2	6
GT1964GT1516	12	12	12	36
GT1964GT6347	9	9	9	27
GT1993GT2332	2	2	2	6
GT2071GT6248	1	1	1	3
GT2077GT6706	1	1	1	3
GT2081GT6529	2	2	2	6
GT2081GT8800	2	2	2	6
GT2162GT1929	4	4	4	12
GT2178GT4976	2	2	2	6
GT2181GT1343	3	3	3	9
GT2210GT1924	1	1	1	3
GT2217GT1350	9	9	9	27
GT2217GT8377	6	6	6	18
GT2220GT3031	6	6	6	18
GT2220GT6273	2	2	2	6
GT2235GT6722	4	4	4	12
GT2235GT6978	2	2	2	6
GT2238GT5535	3	3	3	9
GT2241GT6526	1	1	1	3
GT2255GT5075	1	1	1	3
GT2259GT11121	2	2	2	6
GT2264GT1966	4	3	3	10
GT2288GT1341	2	2	2	6
GT2290GT2494	2	2	2	6
GT2291GT2292	1	1		2
GT2293GT648	5	5	5	15
GT2297GT1926	4	4	4	12
GT2298GT2296	2	2	2	6
GT2300GT2299	4	4	4	12
GT2300GT5376	2	2	2	6
GT2303GT1477	2	2	2	6
GT2338GT2821	4	4	4	12
GT2377GT1815	2	2	2	6
GT2378GT549	4	4	4	12
GT2381GT10147	10	10	10	30
GT2381GT2374	10	10	10	30
GT2381GT5976	20	20	20	60
GT2382GT2373	2	2	2	6
GT2382GT3615	4	4	4	12
GT2385GT1952	15	15	15	45
GT2385GT3518	3	3	3	9
GT2385GT8760	3	3	3	9
GT2416GT6041	12	12	12	36
GT2460GT5662	3	3	3	9
GT2467GT2107	3	3	3	9
GT2468GT6048	1	1	1	3
GT2473GT6327	2	1	2	5
GT2495GT1272	5	5	5	15
GT2495GT6875	10	10	10	30
GT2495GT8481	15	15	15	45
GT2497GT2499	2	2	2	6
GT2497GT6076	2	2	2	6
GT2498GT2496	2	2	2	6
GT2501GT8619	1	1	1	3
GT2513GT5695	1	1	1	3
GT2558GT549	4	4	4	12
GT2559GT3104	8	8	8	24
GT2594GT450	2	2	2	6
GT259GT314	2	2	2	6
GT259GT643	4	4	4	12
GT2627GT2631	2	2	2	6
GT2628GT2630	4	4	4	12
GT2629GT395	4	4	4	12
GT262GT1209	6	6	6	18
GT262GT434	2	2	2	6
GT2634GT1070	3	2	3	8
GT2635GT2636	5	5	5	15
GT2635GT6055	20	20	20	60
GT2637GT1958	2	2	2	6
GT2638GT2639	3	3	3	9
GT2674GT6049	1	1	1	3
GT2735GT5178	1	1	1	3
GT2760GT1954	4	4	4	12
GT2802GT5703	1	1	1	3
GT2803GT10124	4	4	4	12
GT2803GT11122	2	2	2	6
GT2834GT4859	3	3	3	9
GT2834GT5247	6	6	6	18
GT2837GT2299	4	4	4	12
GT2837GT6324	8	8	8	24
GT2869GT5310	6	6	6	18
GT2877GT1770	8	8	8	24
GT2877GT2900	8	8	8	24
GT2899GT2898	3	3	3	9
GT2899GT6613	3	3	3	9
GT2899GT8985	3	3	3	9
GT2901GT2902	1	1	1	3
GT2903GT2900	8	8	8	24
GT2903GT6468	4	4	4	12
GT2906GT2905	1	1	1	3
GT2907GT2908	3	3	3	9
GT2907GT5635	12	12	12	36
GT2907GT8407	6	6	6	18
GT2912GT2913	2	2	2	6
GT2912GT3508	2	2	2	6
GT2914GT2633	2	2	2	6
GT2916GT3102	1	1	1	3
GT2917GT3203	4	4	4	12
GT2935GT2494	2	2	2	6
GT2938GT6110	1	1	1	3
GT2950GT11331	6	6	6	18
GT2950GT5426	9	9	9	27
GT298GT2911	1	1	1	3
GT3026GT3025	4	4	3	11
GT3026GT3090	16	16	12	44
GT3026GT6509	4	4	3	11
GT3027GT3028	4	4	4	12
GT3030GT1888	1	1	1	3
GT3035GT3036	1	1	1	3
GT3037GT457	6	6	6	18
GT3038GT1368	4	4	4	12
GT3038GT6960	2	2	2	6
GT3040GT3041	8	8	8	24
GT3077GT11820	4	4	2	10
GT3077GT7301	2	2	2	6
GT3078GT1770	4	4	4	12
GT3091GT1516	12	12	12	36
GT3091GT3092	6	6	6	18
GT3093GT1341	2		2	4
GT3094GT2909	3	3	3	9
GT3094GT5258	6	6	6	18
GT3094GT7744	3	3	3	9
GT3097GT3095	1	1	1	3
GT3099GT12382	4	4	4	12
GT3099GT3100	8	8	8	24
GT3099GT8147	4	4	4	12
GT3103GT3101	1	1	1	3
GT3138GT3139	12	12	12	36
GT313GT2295	6	6	6	18
GT313GT468	3	3	3	9
GT3141GT3201	1	1	1	3
GT3183GT1209	3	3	3	9
GT3198GT4999	3	3	3	9
GT319GT1959	3	2	3	8
GT319GT321	3	2	3	8
GT319GT5426	9	6	9	24
GT3205GT487	2	2	2	6
GT3206GT2384	4	4	4	12
GT3206GT3204	2	2	2	6
GT3207GT1469	16	16	16	48
GT3208GT3209	1	1	1	3
GT3211GT3212	2	2	2	6
GT3211GT5142	2	2	2	6
GT322GT323	6	6	6	18
GT3231GT3232	2	2	2	6
GT3241GT1348	3	3	3	9
GT3243GT3242	2	2	2	6
GT3250GT3257	2	2	2	6
GT3258GT8306	1	1	1	3
GT326GT5603	1	1	1	3
GT329GT707	1	1	1	3
GT3306GT3606	6	6	6	18
GT3319GT3320	1	1	1	3
GT331GT1952	10	10	10	30
GT331GT277	2	2	2	6
GT3325GT5188	2	2	2	6
GT332GT1432	1	1	1	3
GT3336GT1348	3	3	3	9
GT3348GT1966	4	3	3	10
GT3360GT2138	1	1	1	3
GT3406GT1770	8	8	8	24
GT3406GT3407	2	2	2	6
GT347GT349	1	1	1	3
GT348GT344		1	1	2
GT351GT460	6	6	6	18
GT3528GT318	2	2	2	6
GT3594GT3593	1	1	1	3
GT3595GT2296	2	2	2	6
GT3599GT2341	1	1	1	3
GT3610GT1226	12	12	12	36
GT3610GT7239	12	12	12	36
GT3611GT7923	6	6	6	18
GT3612GT2761	4	4	4	12
GT3612GT4999	6	6	6	18
GT3614GT3622	1	1	1	3
GT3616GT6497	1	1	1	3
GT3617GT3609	4	4	4	12
GT3618GT6467	1	1	1	3
GT3620GT4869	1	1	1	3
GT3630GT6214	1	1	1	3
GT365GT363	1	1	1	3
GT366GT2379	2	2	2	6
GT366GT648	10	10	10	30
GT369GT367	1	1	1	3
GT372GT1074	1	1	1	3
GT373GT3140	6	6	6	18
GT373GT6349	12	12	12	36
GT375GT1770	4	4	4	12
GT377GT1430	2	2	2	6
GT377GT3096	2	2	2	6
GT378GT427	1	1	1	3
GT379GT380	2	2	2	6
GT379GT6705	2	2	2	6
GT382GT385	2	2		4
GT384GT3098	4	4	4	12
GT384GT470	2	2	2	6
GT388GT647	1	1	1	3
GT389GT1917	1	1	1	3
GT391GT881	3	3	3	9
GT391GT882	9	9	9	27
GT393GT392	4	4	4	12
GT394GT395	4	4	4	12
GT396GT976	4	4	4	12
GT397GT514	1	1	1	3
GT398GT690	25	25	25	75
GT399GT710	2	2	2	6
GT402GT1900	4	4	4	12
GT402GT405	2	2	2	6
GT403GT401	1	1	1	3
GT406GT877	2	2	2	6
GT409GT1554	2	2	2	6
GT409GT877	4	4	4	12
GT411GT1922	1	1	1	3
GT412GT1498	2	2	2	6
GT412GT410	4	4	4	12
GT413GT415	2	2	2	6
GT416GT418	3	3	3	9
GT416GT5559	6	6	6	18
GT416GT9142	3	3	3	9
GT417GT1242	2		1	3
GT420GT419		1	1	2
GT422GT8148	3	3	3	9
GT423GT1348	6	6	6	18
GT423GT504	6	6	6	18
GT424GT504	3	3	3	9
GT428GT2763	4	4	4	12
GT429GT1228	1	1	1	3
GT430GT454	1	1	1	3
GT432GT433	15	15	15	45
GT436GT1933	2	2	2	6
GT436GT5976	8	8	8	24
GT437GT1514	1	1	1	3
GT440GT291	4	4	4	12
GT440GT492	2	2	2	6
GT443GT1343	6	6	6	18
GT443GT717	2	2	2	6
GT444GT2632	2	2	2	6
GT444GT445	2	2	2	6
GT446GT276	3	3	3	9
GT447GT448	8	8	8	24
GT449GT450	2	2	2	6
GT451GT3098	4	4	4	12
GT451GT570	2	2	2	6
GT452GT1920	4	4	4	12
GT452GT453	2	2	2	6
GT455GT303	1	1	1	3
GT461GT460	6	6	6	18
GT463GT1952	20	20	20	60
GT463GT462	12	12	12	36
GT464GT1480	1	1	1	3
GT465GT979	1	1	1	3
GT472GT3619	4	4	4	12
GT472GT385	8	8	8	24
GT472GT471	4	4	4	12
GT472GT8899	4	4	4	12
GT476GT1553	3	3	3	9
GT476GT273	3	3	3	9
GT476GT5654	3	3	3	9
GT477GT1341	2	2	2	6
GT479GT1221	4	4	4	12
GT480GT1478	6	6	6	18
GT480GT3029	12	12	12	36
GT480GT5018	12	12	12	36
GT480GT8842	12	12	12	36
GT481GT1515	1	1	1	3
GT483GT1742	2	2	2	6
GT483GT7294	2	2	2	6
GT4857GT4858	2	2	2	6
GT486GT3090	12	12	12	36
GT486GT4858	6	6	6	18
GT4871GT4870	6	6	6	18
GT488GT487	2	2	2	6
GT490GT489	1	1	1	3
GT493GT1338	3	3	3	9
GT493GT364	9	9	9	27
GT494GT645	2	2	2	6
GT495GT1307	1	1	1	3
GT4961GT5635	12	12	12	36
GT4975GT10202	6	6	6	18
GT4975GT5579	3	3	3	9
GT4979GT1227	10	10	10	30
GT4979GT13261	2	2	2	6
GT5013GT2631	2	2	2	6
GT5017GT5018	2	2	2	6
GT5019GT2639	3	3	3	9
GT5021GT5020	9	9	9	27
GT5048GT14470	2	2	2	6
GT5048GT3041	8	8	8	24
GT5115GT2496	4	4	4	12
GT5115GT9072	2	2	2	6
GT5152GT648	5	5	5	15
GT5161GT460	6	6	6	18
GT5168GT2926	3	3	3	9
GT5168GT4981	6	6	6	18
GT5213GT14519	1	1	1	3
GT5223GT5058	2	2	2	6
GT5238GT1815	2	2	2	6
GT5286GT974	3	3	3	9
GT5288GT5287	1	1	1	3
GT5323GT3210	2	2	2	6
GT5405GT9034	2	2	2	6
GT540GT539	1	1	1	3
GT5428GT12119	3	6	6	15
GT5428GT2783	6	6	6	18
GT5428GT5427	3	3	3	9
GT548GT549	4	4	4	12
GT550GT646	1	1	1	3
GT5570GT5558	1	1	1	3
GT5592GT5583	1	1	1	3
GT5618GT5617	4	4	4	12
GT5620GT5619	1	1	1	3
GT5650GT6925	4	4	4	12
GT5653GT1978	1	1		2
GT5678GT2774	1	1	1	3
GT569GT513	1	1	1	3
GT572GT571	1	1	1	3
GT579GT5559	4	4	4	12
GT579GT837	2	2	2	6
GT5922GT11329	3	3	3	9
GT5922GT3413	3	3	3	9
GT5922GT549	12	12	12	36
GT5935GT5670	1	1	1	3
GT5940GT3089	6	6	6	18
GT5975GT5955	1	1	1	3
GT5997GT5988	4	4	4	12
GT6004GT6003	1	1	1	3
GT6030GT6029	1	1	1	3
GT6052GT6050	16	16	12	44
GT6053GT460	18	18	18	54
GT6053GT6051	3	3	3	9
GT6054GT3031	6	6	6	18
GT6054GT8762	2	2	2	6
GT6074GT5638	2	2	2	6
GT6074GT6077	2	2	2	6
GT6075GT2302	2	2	2	6
GT6099GT6100	1	1	1	3
GT6146GT6156	1	1	1	3
GT6163GT6396	2	2	2	6
GT6204GT11237	2	2	2	6
GT6208GT11234	2	2	2	6
GT6208GT6718	2	2	2	6
GT6247GT3596	1	1	1	3
GT6251GT2070	1	1	1	3
GT6253GT6252	1	1	1	3
GT6275GT6274	1	1	1	3
GT6325GT6326	1	1	1	3
GT6334GT1920	4	4	4	12
GT6334GT323	6	6	6	18
GT6336GT6335	1	1	1	3
GT6337GT3605	1	1	1	3
GT6348GT6347	3	3	3	9
GT6350GT6349	4	4	4	12
GT6356GT11867	4	4	4	12
GT6356GT8625	2	2	2	6
GT6441GT6452	1	1	1	3
GT6443GT1429	5	5	5	15
GT644GT3613	4	4	4	12
GT644GT700	8	8	8	24
GT6459GT6442	1	1	1	3
GT6460GT6465	1	1	1	3
GT6462GT6466	1	1	1	3
GT6463GT1952	5	5	5	15
GT6464GT6461	2	2	2	6
GT6478GT2216	6	6	6	18
GT6478GT6477	2	2	2	6
GT6488GT448	4	4	4	12
GT6491GT11332	2	2	2	6
GT6507GT12860	3	3	3	9
GT6507GT6498	3	3	3	9
GT6507GT7292	3	3	3	9
GT6517GT6508	2	2	2	6
GT6518GT6519	1	1	1	3
GT6527GT3257	2	2	2	6
GT6528GT2705	1	1	1	3
GT6542GT8889	2	2	2	6
GT6592GT6591	3	3	3	9
GT6596GT6508	4	4	4	12
GT6596GT6595	4	2	4	10
GT6598GT6597	1	1	1	3
GT6630GT8872	3	3	3	9
GT6693GT11249	4	4	4	12
GT6693GT6692	2	2	2	6
GT6715GT291	4	4	6	14
GT6715GT5188	4	4	6	14
GT6715GT8365	2	2	3	7
GT6723GT6722	2	2	2	6
GT6725GT5759	4	4	4	12
GT6725GT6724	2	2	2	6
GT6727GT6726	1	1	1	3
GT6728GT3104	12	12	12	36
GT6728GT6848	3	3	3	9
GT6737GT6636	1	1	1	3
GT6754GT11387	4	4	4	12
GT6754GT14207	4	4	4	12
GT6754GT6753	4	4	4	12
GT6754GT8907	4	4	4	12
GT6766GT2544	1	1	1	3
GT6785GT2783	2	2	2	6
GT6786GT1900	2	2	2	6
GT6787GT6716	1	1	1	3
GT6847GT3232	2	2	2	6
GT6865GT1695	1	1	1	3
GT6876GT6653	1	1	1	3
GT6878GT3161	1	1	1	3
GT6896GT6895	1	1	1	3
GT691GT692	16	16	16	48
GT6936GT6879	1	1	1	3
GT693GT1694	2	2	2	6
GT6943GT8343	1	1	1	3
GT6979GT8148	6	6	6	18
GT6979GT8366	2	2	2	6
GT699GT716	1	1	1	3
GT7012GT2639	6	6	6	18
GT7012GT7041	2	2	2	6
GT701GT345	1	1	1	3
GT702GT2904	9	9	9	27
GT702GT703	3	3	3	9
GT704GT482	1	1	1	3
GT706GT705	2	2	2	6
GT713GT11925	12	12	6	30
GT713GT2380	6	6	6	18
GT713GT3139	24	24	24	72
GT713GT3242	12	12	12	36
GT713GT6595	12	6	12	30
GT713GT712	6	6	6	18
GT714GT715	1	1	1	3
GT7190GT2900	4	4	4	12
GT7220GT9027	9	9	9	27
GT7278GT11993	2	2	2	6
GT7278GT1433	8	8	8	24
GT7281GT8281	1	1	1	3
GT7286GT448	4	4	4	12
GT7287GT9169	1	1	1	3
GT7289GT2245	1	1	1	3
GT7290GT8848	1	1	1	3
GT7685GT12175	1	1	1	3
GT7888GT7285	2	2	2	6
GT791GT792	1	1	1	3
GT7924GT8156	2	2	2	6
GT7926GT7925	1	1	1	3
GT8069GT11201	2	2	2	6
GT8070GT8215	1	1	1	3
GT8146GT12369	2	2	2	6
GT8146GT2904	6	6	6	18
GT8167GT11235	2	2	2	6
GT8167GT8168	4	4	4	12
GT8213GT11249	4	4	4	12
GT8213GT5498	2	2	2	6
GT8214GT8409	6	6	6	18
GT8280GT1929	8	8	8	24
GT8280GT5662	6	6	6	18
GT8282GT6461	2	2	2	6
GT8290GT11537	2	2	2	6
GT8292GT6456	2	2	2	6
GT8364GT8363	1	1	1	3
GT8387GT11248	2	2	2	6
GT8387GT13676	2	2	2	6
GT8398GT11190	2	2	2	6
GT8398GT8397	6	6	6	18
GT8408GT10119	3	3	3	9
GT8408GT6591	9	9	9	27
GT8410GT648	10	10	10	30
GT8440GT8439	1	1	1	3
GT8478GT11757	1	1	1	3
GT8482GT8481	3	3	3	9
GT8493GT10975	2	2	2	6
GT8493GT8906	2	2	2	6
GT8523GT5662	3	3	3	9
GT8525GT8524	1	1	1	3
GT8584GT10379	4	4	4	12
GT8584GT6283	2	2	2	6
GT8603GT11625	1	1	1	3
GT8624GT433	5	5	5	15
GT8687GT8669	1	1	1	3
GT8688GT1555	3	3	3	9
GT8750GT8761	1	1	1	3
GT8764GT7293	9	9	9	27
GT876GT364	3	3	3	9
GT8772GT8771	9	9	9	27
GT878GT879	1	1	1	3
GT8808GT8807	1	1	1	3
GT880GT271	1	1	1	3
GT8820GT8809	3	3	3	9
GT8833GT1429	10	10	10	30
GT8833GT8821	2	2	2	6
GT883GT884	1	1	1	3
GT8844GT8842	2	2	2	6
GT8845GT12145	6	6	6	18
GT8845GT6468	6	6	6	18
GT8846GT8847	1	1		2
GT8849GT448	4	4	4	12
GT8875GT8874	1	1	1	3
GT8886GT3041	4	4	4	12
GT8887GT5535	3	3	3	9
GT8888GT11723	2	2	2	6
GT8888GT6837	4	4	4	12
GT8891GT8890	1	1	1	3
GT8970GT3301	2	2	2	6
GT8981GT8980	1	1	1	3
GT8984GT8983	9	9	9	27
GT8995GT1429	15	15	15	45
GT8995GT14981	3	3	3	9
GT9035GT2550	1	1	1	3
GT9061GT11443	1	1	1	3
GT9061GT8479	1	1	1	3
GT9071GT6770	1	1	1	3
GT9075GT9074	1	1	1	3
GT9113GT9112	1	1	1	3
GT9118GT10268	1	1	1	3
GT9133GT10537	2	2	2	6
GT9144GT9143	1	1	1	3
GT9171GT9172	1	1	1	3
GT9195GT8377	2	2	2	6
GT9276GT11909	1	1	1	3
GT9300GT10119	1	1	1	3
GT9340GT13823	1	1	1	3
GT935GT1215	3	3	3	9
GT946GT2215	1	1	1	3
GT9482GT7285	2	2	2	6
GT9519GT11722	1	1	1	3
GT952GT5525	3	3	3	9
GT952GT8313	6	6	6	18
GT9568GT3374	2	2	2	6
GT9620GT2900	4	4	4	12
GT9704GT9703	4	4	4	12
GT975GT974	9	9	9	27
GT9770GT5058	2	2	2	6
GT977GT978	1	1	1	3
GT980GT371	1	1	1	3
GT981GT1227	5	5	5	15
GT982GT439	2	2	2	6
GT9856GT9855	1	1	1	3
GT9857GT10360	4	4	4	12

## Sheet: PF
FIDMID	PF_mass_times	PF_primary_3_times	PF_tarsus_times	total_times						PF_mass	PF_primary_3	PF_tarsus
PFAH.77170PFAN.57006	6	6	6	18					unique pair	1832	1789	1818
PFAH.77170PFAN.63192	2	2	2	6					single measurement pair	359	455	455
PFAK.88015PFAL.76112	1	1	1	3					mutiple measurements pair	1473	1334	1363
PFAK.88330PFAN.58337	1	1	1	3					% mutiple measurement	0.804039	0.745668	0.749725
PFAK.89761PFAN.57977	1	1	1	3					# combinations	9268	6582	6633
PFAK.92641PFAL.72534	1	1	1	3					mean combinations	5.05895	3.67915	3.64851
PFAK.95321PFAK.94552	4	4	4	12					mean combinations_whole	4.13366
PFAK.95321PFAN.57005	4	4	4	12					% mutiple measurement_whole	0.766685
PFAK.95332PFAN.57587	7	6	6	19					unique pair_whole	1832
PFAK.95332PFAN.60135	28	18	18	64
PFAK.95332PFAN.60203	7	6	6	19
PFAK.95332PFAN.60946	35	30	30	95
PFAK.95341PFAN.57020	1	1	1	3
PFAK.99675PFAN.58999	1	1	1	3
PFAL.57154PFAN.57715	6	4	4	14
PFAL.70144PFAN.57214	2	2	2	6
PFAL.70265PFAN.57017	2	2	2	6
PFAL.70265PFAN.60997	1	1	1	3
PFAL.70692PFAN.57282	4	4	4	12
PFAL.70692PFAN.57720	4	4	4	12
PFAL.70692PFAS.43193	4	4	4	12
PFAL.72121PFAN.60210	5	5	5	15
PFAL.72213PFAS.46882	2	2	2	6
PFAL.72750PFAN.57060	1	1	1	3
PFAL.78302PFAN.60833	1	1	1	3
PFAL.78939PFAT.62721	2	1	2	5
PFAL.78939PFAV.81644	4	1	2	7
PFAL.82253PFAN.59177	15	15	15	45
PFAL.82253PFAN.59187	5	5	5	15
PFAL.82253PFAS.44859	25	10	10	45
PFAL.82253PFAT.62256	5	5	5	15
PFAL.82253PFAV.82860	5	5	5	15
PFAN.57001PFAN.57007	2	1	1	4
PFAN.57001PFAN.57234	4	1	1	6
PFAN.57002PFAN.57008	5	3	3	11
PFAN.57002PFAN.57714	15	9	9	33
PFAN.57002PFAN.58596	5	3	3	11
PFAN.57002PFAN.61011	15	6	6	27
PFAN.57003PFAN.57222	6	3	3	12
PFAN.57004PFAL.71843	2	1	1	4
PFAN.57027PFAN.57513	1	1	1	3
PFAN.57041PFAK.95265	6	6	6	18
PFAN.57041PFAN.57022	3	3	3	9
PFAN.57042PFAN.57005	4	4	4	12
PFAN.57042PFAN.61338	4	4	4	12
PFAN.57043PFAN.57006	3	3	3	9
PFAN.57045PFAH.75747	1	1	1	3
PFAN.57046PFAN.57029	1	1	1	3
PFAN.57047PFAN.57225	1	1	1	3
PFAN.57048PFAN.57049	3	3	3	9
PFAN.57048PFAN.57982	6	6	6	18
PFAN.57048PFAN.61191	6	3	3	12
PFAN.57061PFAN.57021	3	1	2	6
PFAN.57061PFAN.60104	3	1	2	6
PFAN.57061PFAN.60135	12	3	6	21
PFAN.57062PFAN.57019	2	2	2	6
PFAN.57064PFAN.60110	1	1	1	3
PFAN.57074PFAN.59019	1	1	1	3
PFAN.57075PFAN.57024	2	1	1	4
PFAN.57076PFAG.39504	2	2	2	6
PFAN.57084PFAN.57083	1	1	1	3
PFAN.57086PFAL.72753	3	3	3	9
PFAN.57086PFAN.58202	12	12	12	36
PFAN.57086PFAN.59163	3	3	3	9
PFAN.57087PFAN.57085	1	1	1	3
PFAN.57088PFAN.57017	4	4	4	12
PFAN.57088PFAN.60208	2	2	2	6
PFAN.57089PFAN.60228	2	2	2	6
PFAN.57090PFAN.57018	3	3	3	9
PFAN.57091PFAN.57023	2		2	4
PFAN.57092PFAK.88972	6	1	3	10
PFAN.57092PFAL.70665	3	1	3	7
PFAN.57093PFAN.57015	1	1	1	3
PFAN.57093PFAN.57709	1	1	1	3
PFAN.57094PFAN.57031	5	4	4	13
PFAN.57094PFAN.57507	10	8	8	26
PFAN.57094PFAN.57707	30	24	24	78
PFAN.57094PFAT.61599	25	12	12	49
PFAN.57095PFAN.57012	1	1	1	3
PFAN.57096PFAN.57011	1	1	1	3
PFAN.57097PFAL.77458	1	1	1	3
PFAN.57097PFAN.57025	2	1	1	4
PFAN.57097PFAN.60109	1	1	1	3
PFAN.57099PFAK.94552	2	2	2	6
PFAN.57100PFAN.57098	1	1	1	3
PFAN.57158PFAN.59800	1	1	1	3
PFAN.57164PFAN.57989	1	1	1	3
PFAN.57202PFAN.59334	2	2	2	6
PFAN.57202PFAN.59735	4	2	2	8
PFAN.57206PFAL.70645	9	4	6	19
PFAN.57206PFAN.57207	3	2	3	8
PFAN.57215PFAK.92636	4	4	4	12
PFAN.57215PFAN.57710	2	2	2	6
PFAN.57216PFAN.57014	4	1	1	6
PFAN.57216PFAN.57038	2			2
PFAN.57217PFAN.57009	2	2	2	6
PFAN.57217PFAN.60305	2	2	2	6
PFAN.57218PFAN.57220	1	1	1	3
PFAN.57219PFAN.57221	1	1	1	3
PFAN.57233PFAN.57013	4	2	2	8
PFAN.57235PFAN.57030	2	1	1	4
PFAN.57236PFAN.57035	2	2	2	6
PFAN.57244PFAN.57032	4	2	2	8
PFAN.57244PFAS.46854	2	2	2	6
PFAN.57246PFAN.57034	4	4	4	12
PFAN.57246PFAN.60102	20	16	16	52
PFAN.57246PFAS.45368	4	4	4	12
PFAN.57246PFAT.61059	8	8	8	24
PFAN.57247PFAN.57033	2	2	2	6
PFAN.57247PFAN.58202	8	8	8	24
PFAN.57248PFAN.57245	1	1	1	3
PFAN.57251PFAN.57250	2	2	2	6
PFAN.57252PFAN.57249	1	1	1	3
PFAN.57253PFAN.57256	3	1	1	5
PFAN.57254PFAN.57255	2	2	2	6
PFAN.57258PFAN.57257	1	1	1	3
PFAN.57265PFAN.57267	1	1	1	3
PFAN.57266PFAN.57264	3	3	3	9
PFAN.57269PFAN.57268	4	4	4	12
PFAN.57271PFAN.59723	6	6	6	18
PFAN.57271PFAS.44683	2	2	2	6
PFAN.57281PFAN.57280	2	2	2	6
PFAN.57283PFAN.57282	1	1	1	3
PFAN.57284PFAN.58168	6	6	6	18
PFAN.57286PFAN.57285	1	1	1	3
PFAN.57287PFAN.58516	2	2	2	6
PFAN.57288PFAN.58017	6	6	6	18
PFAN.57288PFAN.58435	4	4	4	12
PFAN.57289PFAN.58100	6	6	6	18
PFAN.57289PFAN.58288	6	6	6	18
PFAN.57290PFAN.58099	12	12	12	36
PFAN.57290PFAN.58848	8	8	8	24
PFAN.57290PFAN.59000	4	4	4	12
PFAN.57291PFAN.58288	3	3	3	9
PFAN.57293PFAN.58035	6	6	5	17
PFAN.57293PFAN.59036	6	6	5	17
PFAN.57293PFAN.59186	6	6	5	17
PFAN.57293PFAN.59328	6	6	5	17
PFAN.57293PFAN.59753	12	6	10	28
PFAN.57293PFAS.43148	12	12	10	34
PFAN.57294PFAN.58015	12	12	12	36
PFAN.57294PFAT.61037	12	8	8	28
PFAN.57294PFAT.62001	16	12	12	40
PFAN.57295PFAN.57298	2	2	2	6
PFAN.57295PFAN.58317	2	2	2	6
PFAN.57296PFAN.58686	2	2	2	6
PFAN.57297PFAK.95357	6	6	6	18
PFAN.57297PFAN.59132	10	6	6	22
PFAN.57299PFAN.58160	4	4	4	12
PFAN.57299PFAN.59043	8	8	8	24
PFAN.57299PFAS.43336	24	12	12	48
PFAN.57299PFAS.43839	4	4	4	12
PFAN.57300PFAL.70425	16	12	12	40
PFAN.57300PFAN.58161	8	8	8	24
PFAN.57300PFAN.59024	4	4	4	12
PFAN.57300PFAN.59054	4	4	4	12
PFAN.57313PFAN.60992	3	3	3	9
PFAN.57328PFAJ.04048	1	1	1	3
PFAN.57381PFAS.46073	2	2	2	6
PFAN.57381PFAT.61476	2	2	2	6
PFAN.57400PFAS.45500	6	6	6	18
PFAN.57464PFAS.45373	5	4	4	13
PFAN.57464PFAX.24014	4	2	3	9
PFAN.57496PFAN.59857	32	24	20	76
PFAN.57496PFAS.43786	4	4	4	12
PFAN.57496PFAS.44695	16	16	8	40
PFAN.57496PFAX.25756	8	8	8	24
PFAN.57501PFAN.58721	2	2	2	6
PFAN.57503PFAN.58480	1	1	1	3
PFAN.57505PFAN.57035	10	8	8	26
PFAN.57505PFAN.57504	5	4	4	13
PFAN.57505PFAN.60382	10	4	4	18
PFAN.57505PFAN.61188	10	4	4	18
PFAN.57506PFAN.57995	10	10	10	30
PFAN.57506PFAN.61198	5	5	5	15
PFAN.57506PFAT.61011	10	10	10	30
PFAN.57509PFAN.57264	15	15	15	45
PFAN.57509PFAN.57508	5	5	5	15
PFAN.57509PFAN.60304	5	5	5	15
PFAN.57509PFAS.46624	10	10	10	30
PFAN.57510PFAN.57036	1			1
PFAN.57514PFAN.57515	1	1	1	3
PFAN.57518PFAN.57507	2	2	2	6
PFAN.57519PFAN.57517	6	5	5	16
PFAN.57523PFAN.57524	1	1	1	3
PFAN.57532PFAN.57531	1	1	1	3
PFAN.57533PFAN.57223	2	1	1	4
PFAN.57538PFAL.70645	3	2	2	7
PFAN.57547PFAN.58667	2	2	2	6
PFAN.57547PFAN.59020	2	2	2	6
PFAN.57548PFAN.58664	2	2	2	6
PFAN.57548PFAN.59343	6	4	4	14
PFAN.57548PFAS.43654	6	2	2	10
PFAN.57549PFAN.58018	9	9	9	27
PFAN.57549PFAN.59236	3	3	3	9
PFAN.57556PFAN.57558	1	1	1	3
PFAN.57565PFAN.57243	2	1	1	4
PFAN.57573PFAN.57572	1	1	1	3
PFAN.57583PFAN.57582	1	1	1	3
PFAN.57585PFAN.57586	1	1	1	3
PFAN.57589PFAN.57590	3	3	3	9
PFAN.57589PFAN.60213	3	3	3	9
PFAN.57592PFAN.57546	2	1	1	4
PFAN.57594PFAN.57581	1	1	1	3
PFAN.57596PFAN.57516	2	2	2	6
PFAN.57596PFAN.57588	2	2	2	6
PFAN.57904PFAS.45360	2	1	1	4
PFAN.57956PFAN.57996	1	1	1	3
PFAN.57956PFAN.60623	1	1	1	3
PFAN.57956PFAS.46253	4	3	3	10
PFAN.57958PFAN.57222	6	6	6	18
PFAN.57958PFAN.60204	10	4	6	20
PFAN.57959PFAN.57316	1	1		2
PFAN.57959PFAN.57984	1	1		2
PFAN.57960PFAN.60113	2	1	2	5
PFAN.57961PFAN.57718	2	1	1	4
PFAN.57961PFAN.60299	2	1	1	4
PFAN.57963PFAN.57988	2	2	2	6
PFAN.57964PFAN.57018	9	3	9	21
PFAN.57964PFAN.60229	3	1	3	7
PFAN.57970PFAN.60134	2	1	1	4
PFAN.57971PFAN.58507	10	8	8	26
PFAN.57973PFAN.60329	2	2	2	6
PFAN.57973PFAS.46301	6	6	6	18
PFAN.57974PFAN.60209	2	2	2	6
PFAN.58178PFAN.58167	4	4	4	12
PFAN.58178PFAN.59812	4	4	4	12
PFAN.58178PFAS.43098	4	4	4	12
PFAN.58178PFAS.44139	12	8	8	28
PFAN.58301PFAN.59788	2	1	1	4
PFAN.58312PFAN.57171	5	5	5	15
PFAN.58312PFAS.43062	5	5	5	15
PFAN.58312PFAS.43337	30	30	30	90
PFAN.58319PFAS.43148	10	6	6	22
PFAN.58319PFAS.43821	20	6	6	32
PFAN.58319PFAS.46469	5	3	3	11
PFAN.58323PFAL.72808	10	10	10	30
PFAN.58323PFAN.58769	5	5	5	15
PFAN.58323PFAN.59207	5	5	5	15
PFAN.58323PFAN.59819	5	5	5	15
PFAN.58323PFAS.43819	5	5	5	15
PFAN.58324PFAS.43837	24	12	12	48
PFAN.58324PFAV.82679	4	4	4	12
PFAN.58324PFAV.82943	8	4	4	16
PFAN.58324PFAX.25590	8	8	8	24
PFAN.58338PFAN.58729	2	2	1	5
PFAN.58369PFAN.59126	2	2	2	6
PFAN.58407PFAS.43227	2	2	2	6
PFAN.58407PFAS.43817	2	2	2	6
PFAN.58417PFAN.58730	3	3	3	9
PFAN.58417PFAN.59105	3	3	3	9
PFAN.58434PFAN.58433	1	1	1	3
PFAN.58447PFAN.58037	4	2	2	8
PFAN.58447PFAN.58731	4	4	4	12
PFAN.58448PFAN.58038	1	1	1	3
PFAN.58467PFAN.58450	6	4	4	14
PFAN.58467PFAN.59707	6	4	4	14
PFAN.58479PFAN.58165	6	4	4	14
PFAN.58479PFAN.58166	2	2	2	6
PFAN.58490PFAS.43326	8	2	6	16
PFAN.58490PFAX.25920	2	2	2	6
PFAN.58498PFAN.59100	1	1	1	3
PFAN.58503PFAN.57010	1	1	1	3
PFAN.58503PFAN.60734	1	1	1	3
PFAN.58503PFAS.45373	5	4	4	13
PFAN.58533PFAN.60111	2	2	2	6
PFAN.58533PFAS.46260	2	2	2	6
PFAN.58536PFAS.46815	3	3	3	9
PFAN.58560PFAL.71509	10	8	10	28
PFAN.58608PFAN.59176	1	1	1	3
PFAN.58655PFAN.59292	2	2	2	6
PFAN.58655PFAS.43268	4	2	2	8
PFAN.58656PFAN.59797	12	6	6	24
PFAN.58656PFAS.43174	6	3	3	12
PFAN.58656PFAS.43440	6	6	6	18
PFAN.58658PFAN.59114	1		1	2
PFAN.58665PFAN.58666	2	2	2	6
PFAN.58670PFAS.43432	4	2	2	8
PFAN.58673PFAN.61245	2	2	2	6
PFAN.58687PFAN.61224	8			8
PFAN.58701PFAN.58767	1	1	1	3
PFAN.58701PFAN.59001	1	1	1	3
PFAN.58719PFAN.58718	2	2	2	6
PFAN.58723PFAN.57502	2	2	2	6
PFAN.58725PFAN.58726	2	2	2	6
PFAN.58727PFAN.58728	1	1	1	3
PFAN.58732PFAN.58021	3	3	3	9
PFAN.58732PFAN.59256	3	3	3	9
PFAN.58733PFAN.58022	4	2	2	8
PFAN.58733PFAN.58624	2	2	2	6
PFAN.58735PFAN.58734	1	1	1	3
PFAN.58736PFAL.72725	2	2	2	6
PFAN.58736PFAN.58716	2	2	2	6
PFAN.58743PFAN.59177	3	3	3	9
PFAN.58745PFAN.58720	1	1	1	3
PFAN.58757PFAN.58036	2	2	2	6
PFAN.58758PFAN.58169	4	2	2	8
PFAN.58759PFAN.57292	2	1	1	4
PFAN.58764PFAN.57394	6	6	6	18
PFAN.58764PFAN.58177	9	3	6	18
PFAN.58764PFAN.59789	6	6	6	18
PFAN.58766PFAL.70142	3	2	2	7
PFAN.58794PFAN.60336	1	1	1	3
PFAN.58795PFAN.58202	4	4	4	12
PFAN.58797PFAN.58016	6	6	6	18
PFAN.58797PFAN.59724	12	3	3	18
PFAN.58827PFAN.59890	9	6	6	21
PFAN.58827PFAS.43122	6	3	3	12
PFAN.58827PFAS.43846	6	6	6	18
PFAN.58830PFAS.44688	1	1	1	3
PFAN.58831PFAN.58894	2	2	2	6
PFAN.58831PFAS.43833	20	8	10	38
PFAN.58840PFAJ.08593	1	1	1	3
PFAN.58840PFAS.44055	2	1	1	4
PFAN.58847PFAN.58006	2	2	2	6
PFAN.58854PFAN.58796	1	1	1	3
PFAN.58855PFAN.58709	1	1	1	3
PFAN.58855PFAN.59007	1	1	1	3
PFAN.58884PFAN.58883	2	2	2	6
PFAN.58885PFAN.58886	1	1	1	3
PFAN.58893PFAN.58892	2	2	2	6
PFAN.58893PFAN.59802	2	2	2	6
PFAN.58895PFAN.60732	2	2	2	6
PFAN.58895PFAS.46307	4	2	2	8
PFAN.58899PFAN.58163	2	2	2	6
PFAN.58907PFAN.58906	4	4	4	12
PFAN.58907PFAN.60695	4	4	4	12
PFAN.58919PFAN.58765	1	1	1	3
PFAN.58920PFAN.58501	3	3	3	9
PFAN.58926PFAL.82251	1	1	1	3
PFAN.58932PFAN.58933	1	1	1	3
PFAN.58938PFAN.58603	6	4	4	14
PFAN.58938PFAN.59017	9	4	4	17
PFAN.58938PFAN.59726	12	4	6	22
PFAN.58939PFAN.59184	4	4	4	12
PFAN.58939PFAN.59188	4	4	4	12
PFAN.58941PFAN.59070	1	1	1	3
PFAN.58942PFAN.59005	3	3	3	9
PFAN.58942PFAN.59006	3	3	3	9
PFAN.58942PFAS.43073	15	9	9	33
PFAN.58943PFAN.57394	4	4	4	12
PFAN.58944PFAN.59028	4	2	2	8
PFAN.58945PFAS.43782	2	2	2	6
PFAN.58945PFAS.43837	12	6	6	24
PFAN.58947PFAN.60680	4	4	4	12
PFAN.58950PFAN.59682	9	9	9	27
PFAN.58950PFAS.43053	3	3	3	9
PFAN.58951PFAN.58666	4	4	4	12
PFAN.58951PFAN.58726	4	4	4	12
PFAN.58951PFAN.59105	2	2	2	6
PFAN.58952PFAN.59181	4	4	4	12
PFAN.58952PFAS.43531	12	8	8	28
PFAN.58952PFAS.43598	12	8	8	28
PFAN.58952PFAS.43965	4	4	4	12
PFAN.58954PFAN.59811	2	2	2	6
PFAN.58955PFAN.58633	8	8	8	24
PFAN.58955PFAN.58676	24	16	16	56
PFAN.58955PFAN.59784	16	16	16	48
PFAN.58955PFAS.43268	32	16	16	64
PFAN.58955PFAS.43797	24	16	16	56
PFAN.58958PFAN.59002	3	2	2	7
PFAN.58958PFAN.59162	3	2	2	7
PFAN.58958PFAN.59423	3	2	2	7
PFAN.59023PFAK.95333	4	4	4	12
PFAN.59023PFAN.59022	4	4	4	12
PFAN.59023PFAS.43114	32	28	28	88
PFAN.59023PFAS.43811	8	8	8	24
PFAN.59044PFAN.59719	20	12	12	44
PFAN.59044PFAN.61367	8	8	8	24
PFAN.59044PFAN.61882	8	8	8	24
PFAN.59044PFAS.43183	8	4	4	16
PFAN.59053PFAN.61883	1	1	1	3
PFAN.59099PFAN.59004	1	1	1	3
PFAN.59107PFAS.46102	5	4	4	13
PFAN.59107PFAS.46771	15	8	8	31
PFAN.59107PFAT.61451	20	12	12	44
PFAN.59107PFAV.81508	5		4	9
PFAN.59107PFBB.18972	10	8	8	26
PFAN.59113PFAN.59027	1	1	1	3
PFAN.59115PFAN.58937	1	1	1	3
PFAN.59123PFAN.59124	3	2	2	7
PFAN.59143PFAV.82884	2	2	2	6
PFAN.59143PFAV.82951	8	4	4	16
PFAN.59151PFAV.82869	8	4	4	16
PFAN.59179PFAL.71838	2	2	2	6
PFAN.59179PFAN.61017	2	2	2	6
PFAN.59183PFAN.59061	1	1	1	3
PFAN.59190PFAS.44429	12	6	6	24
PFAN.59190PFAV.82895	12	12	12	36
PFAN.59190PFAV.82962	18	6	6	30
PFAN.59191PFAN.58489	3	1	1	5
PFAN.59195PFAS.43785	3	2	2	7
PFAN.59206PFAN.59307	1	1	1	3
PFAN.59215PFAN.59789	2	2	2	6
PFAN.59217PFAN.59292	4	4	4	12
PFAN.59217PFAS.43824	6	4	4	14
PFAN.59218PFAS.43682	4	4	4	12
PFAN.59226PFAS.43233	4	2	1	7
PFAN.59226PFAS.43555	4	2	1	7
PFAN.59239PFAN.58603	4	2	2	8
PFAN.59245PFAS.43671	1	1	1	3
PFAN.59272PFAN.59471	1	1	1	3
PFAN.59290PFAN.59131	12	8	8	28
PFAN.59290PFAS.44892	4	2	2	8
PFAN.59299PFAN.59132	10	6	6	22
PFAN.59299PFAN.59300	2	2	2	6
PFAN.59336PFAN.58466	2	2	2	6
PFAN.59344PFAN.58017	6	6	6	18
PFAN.59344PFAN.58998	4	4	4	12
PFAN.59344PFAN.59084	2	2	2	6
PFAN.59345PFAN.59346	1	1	1	3
PFAN.59347PFAN.58996	3	3	3	9
PFAN.59347PFAN.59853	9	6	6	21
PFAN.59347PFAX.25730	6	6	6	18
PFAN.59354PFAN.59164	1	1	1	3
PFAN.59371PFAN.59193	1	1	1	3
PFAN.59371PFAN.60157	2	1	1	4
PFAN.59380PFAT.62241	35	20	20	75
PFAN.59380PFAX.25579	5	5	5	15
PFAN.59386PFAN.59086	1	1	1	3
PFAN.59393PFAN.59085	1	1	1	3
PFAN.59394PFAN.59392	2	2	2	6
PFAN.59394PFAS.43732	10	8	8	26
PFAN.59395PFAN.58998	2	2	2	6
PFAN.59395PFAN.59798	1	1	1	3
PFAN.59396PFAN.59026	2	2	2	6
PFAN.59396PFAS.43182	2	2	2	6
PFAN.59397PFAN.58997	1	1	1	3
PFAN.59397PFAS.43440	2	2	2	6
PFAN.59400PFAS.43847	1	1		2
PFAN.59416PFAN.59094	3	3	3	9
PFAN.59416PFAS.43073	15	9	9	33
PFAN.59416PFAS.43851	6	6	6	18
PFAN.59421PFAN.59003	1	1	1	3
PFAN.59422PFAN.58998	2	2	2	6
PFAN.59422PFAN.59001	1	1	1	3
PFAN.59430PFAN.59104	1	1	1	3
PFAN.59431PFAN.59632	1	1	1	3
PFAN.59464PFAN.59221	1	1	1	3
PFAN.59465PFAN.58718	2	2	2	6
PFAN.59475PFAS.44615	24	8	8	40
PFAN.59475PFAX.25204	12	8	8	28
PFAN.59475PFBB.20714	8	4	4	16
PFAN.59481PFAS.44513	2	2	2	6
PFAN.59496PFAN.59423	1	1	1	3
PFAN.59497PFAN.59140	2	1	2	5
PFAN.59497PFAS.43638	2	1	2	5
PFAN.59533PFAN.59182	2	2	2	6
PFAN.59533PFAS.43531	6	4	4	14
PFAN.59534PFAN.59087	1	1	1	3
PFAN.59551PFAN.59466	1	1	1	3
PFAN.59583PFAK.95357	3	3	3	9
PFAN.59590PFAV.82608	6	4	4	14
PFAN.59590PFAV.82848	2	2	2	6
PFAN.59602PFAN.58729	2	2	1	5
PFAN.59603PFAN.59626	1	1	1	3
PFAN.59604PFAN.59103	6	6	6	18
PFAN.59604PFAN.59493	2	2	2	6
PFAN.59612PFAS.43248	9	9	9	27
PFAN.59612PFAS.43852	3	3	3	9
PFAN.59617PFAN.59185	1	1	1	3
PFAN.59625PFAK.88659	1	1	1	3
PFAN.59633PFAN.59180	2	2	2	6
PFAN.59633PFAN.59682	6	6	6	18
PFAN.59635PFAN.60291	1	1	1	3
PFAN.59646PFAN.59463	2	2	2	6
PFAN.59650PFAN.59651	1	1	1	3
PFAN.59664PFAN.59069	2	2	2	6
PFAN.59683PFAN.59473	1	1	1	3
PFAN.59689PFAN.59102	2	2	2	6
PFAN.59689PFAS.43688	6	4	4	14
PFAN.59690PFAS.46739	3	1	1	5
PFAN.59696PFAN.59624	1	1	1	3
PFAN.59699PFAS.55094	5	3	3	11
PFAN.59706PFAN.59707	6	4	4	14
PFAN.59706PFAS.43770	2	2	2	6
PFAN.59712PFAN.59797	4	2	2	8
PFAN.59799PFAN.59723	6	6	6	18
PFAN.59799PFAN.61479	2	2	2	6
PFAN.59801PFAN.59103	3	3	3	9
PFAN.59820PFAN.60680	2	2	2	6
PFAN.59829PFAN.59837	1	1	1	3
PFAN.59830PFAN.59828	1	1	1	3
PFAN.59855PFAS.44639	2	2	2	6
PFAN.59855PFAV.82858	2	2	2	6
PFAN.59858PFAN.57993	7	5	6	18
PFAN.59868PFAV.82975	6	4	3	13
PFAN.59877PFAN.59876	1	1	1	3
PFAN.59880PFAT.61020	3	2	2	7
PFAN.59922PFAT.62769	4	1	1	6
PFAN.59930PFAV.81584	1	1	1	3
PFAN.59952PFAN.59953	1	1	1	3
PFAN.59955PFAV.81624	6	6	6	18
PFAN.59971PFAP.27845	4	2	4	10
PFAN.59971PFAX.24787	4	1	4	9
PFAN.59972PFAN.57993	7	5	6	18
PFAN.59980PFAS.53186	2	2	2	6
PFAN.59980PFAV.81852	2	2	2	6
PFAN.59980PFBB.07267	2	2	2	6
PFAN.59985PFBB.19900	1	1	1	3
PFAN.59988PFAX.25439	4	4	4	12
PFAN.59988PFBB.19341	2	2	2	6
PFAN.59988PFBB.19827	4	4	4	12
PFAN.59993PFAS.45373	10	4	8	22
PFAN.59993PFAT.62954	4	1	2	7
PFAN.59997PFAV.81600	2	1	1	4
PFAN.59998PFAX.24953	9	9	9	27
PFAN.59998PFBB.19077	3	3	3	9
PFAN.60133PFAL.76280	1	1	1	3
PFAN.60220PFAN.57976	2	2	2	6
PFAN.60220PFAS.46764	2	2	2	6
PFAN.60231PFAN.57711	5	5	5	15
PFAN.60231PFAS.45499	5	5	5	15
PFAN.60231PFAS.46282	10	5	5	20
PFAN.60231PFAT.62165	5	5	5	15
PFAN.60234PFAN.57707	24	18	18	60
PFAN.60234PFAN.60947	8	3	3	14
PFAN.60234PFAT.61008	4	3	3	10
PFAN.60234PFAT.61637	12	6	6	24
PFAN.60239PFAN.57715	24	12	16	52
PFAN.60239PFAS.46071	8	6	8	22
PFAN.60239PFAS.46787	4	3	4	11
PFAN.60239PFAT.61003	8	3	4	15
PFAN.60244PFAN.57712	1	1	1	3
PFAN.60244PFAN.59771	1	1	1	3
PFAN.60268PFAN.57992	1	1	1	3
PFAN.60274PFAN.57993	7	5	6	18
PFAN.60281PFAN.57993	35	25	30	90
PFAN.60281PFAN.57995	10	10	10	30
PFAN.60281PFAN.59936	5	5	5	15
PFAN.60281PFAN.60877	5	5	5	15
PFAN.60288PFAN.57981	1	1	1	3
PFAN.60296PFAN.60301	36	20	20	76
PFAN.60296PFAN.61245	8	8	8	24
PFAN.60296PFAS.43336	24	12	12	48
PFAN.60296PFAT.62626	4	4	4	12
PFAN.60297PFAN.57998	1	1	1	3
PFAN.60300PFAN.58507	5	4	4	13
PFAN.60330PFAT.61638	1	1	1	3
PFAN.60337PFAN.57717	1	1	1	3
PFAN.60350PFAS.43771	14	10	10	34
PFAN.60350PFAS.43956	2	2	2	6
PFAN.60354PFAN.61194	12	4	6	22
PFAN.60354PFAS.46196	3	1	2	6
PFAN.60368PFAN.57337	2	1	1	4
PFAN.60368PFAN.57713	2	1	1	4
PFAN.60369PFAN.57987	1	1	1	3
PFAN.60370PFAN.57997	3	3	3	9
PFAN.60370PFAT.62770	6	6	6	18
PFAN.60418PFAT.61800	5	4	4	13
PFAN.60418PFAX.24004	5		4	9
PFAN.60418PFBB.18847	5	4	4	13
PFAN.60448PFAN.60103	4	4	3	11
PFAN.60448PFAN.60916	12	12	9	33
PFAN.60448PFAS.46101	4	4	3	11
PFAN.60448PFAT.61687	8	4	3	15
PFAN.60454PFAN.60210	35	30	30	95
PFAN.60454PFAN.61196	14	6	12	32
PFAN.60454PFAV.81920	7	6	6	19
PFAN.60454PFBB.19433	14	12	12	38
PFAN.60456PFAN.57986	3	3	3	9
PFAN.60456PFAN.61192	6	6	6	18
PFAN.60456PFAT.61022	6	3	3	12
PFAN.60458PFAX.24531	10	4	4	18
PFAN.60458PFBB.18898	5	4	4	13
PFAN.60464PFAS.43159	8	4	4	16
PFAN.60464PFAS.53343	4	2	2	8
PFAN.60471PFAN.57517	12	10	10	32
PFAN.60471PFAN.57714	6	6	6	18
PFAN.60479PFAN.60214	3	3	3	9
PFAN.60479PFAN.60470	3	3	3	9
PFAN.60479PFAT.61007	9	6	6	21
PFAN.60492PFAN.57983	1	1	1	3
PFAN.60500PFAN.57994	4	4	4	12
PFAN.60500PFAN.60207	2	2	2	6
PFAN.60525PFAN.58780	2	2	2	6
PFAN.60528PFAN.60116	6	6	6	18
PFAN.60576PFAS.46309	2	1	1	4
PFAN.60581PFAN.60206	1	1	1	3
PFAN.60581PFAS.46897	3	3	3	9
PFAN.60587PFAN.57280	2	2	2	6
PFAN.60613PFAN.57517	12	10	10	32
PFAN.60613PFAN.60114	2	2	2	6
PFAN.60619PFAL.71509	15	12	15	42
PFAN.60619PFAN.57707	18	18	18	54
PFAN.60619PFAS.45322	3	3	3	9
PFAN.60631PFAK.72797	3	2	2	7
PFAN.60631PFAN.57715	18	8	8	34
PFAN.60632PFAN.57034	2	1	1	4
PFAN.60632PFAN.60946	10	5	5	20
PFAN.60646PFAN.57719	7	5	5	17
PFAN.60646PFAS.46050	1	1	1	3
PFAN.60652PFAS.46122	3	2	2	7
PFAN.60673PFAN.60665	2	2	2	6
PFAN.60673PFAN.60675	2	2	2	6
PFAN.60697PFAN.60696	1	1	1	3
PFAN.60698PFAN.59052	2	2	2	6
PFAN.60698PFAN.60695	4	4	4	12
PFAN.60699PFAN.60306	1	1	1	3
PFAN.60700PFAN.57250	2	2	2	6
PFAN.60718PFAN.60303	1	1	1	3
PFAN.60718PFAS.46042	1	1	1	3
PFAN.60744PFAN.60230	1	1	1	3
PFAN.60755PFAN.57318	2	2	2	6
PFAN.60755PFAN.60114	2	2	2	6
PFAN.60771PFAN.60102	15	12	12	39
PFAN.60806PFAN.61488	1		1	2
PFAN.60806PFAS.46401	2		1	3
PFAN.60817PFAN.60816	2	2	2	6
PFAN.60820PFAS.46707	4	4	4	12
PFAN.60823PFAS.46897	6	6	6	18
PFAN.60829PFAT.61101	2	2	2	6
PFAN.60832PFAS.45452	1	1	1	3
PFAN.60837PFAN.59898	3		2	5
PFAN.60837PFAX.24267	1		1	2
PFAN.60841PFAN.60830	2	2	2	6
PFAN.60841PFAN.60840	2	2	2	6
PFAN.60863PFAN.60102	15	12	12	39
PFAN.60863PFAN.60916	9	9	9	27
PFAN.60863PFAN.61194	12	12	9	33
PFAN.60883PFAN.57719	21	15	15	51
PFAN.60883PFAN.60120	9	3	3	15
PFAN.60891PFAN.57006	3	3	3	9
PFAN.60895PFAP.27528	12	6	8	26
PFAN.60895PFAV.81854	4		4	8
PFAN.60899PFAN.57322	8	2	2	12
PFAN.60899PFAT.61963	12	4	4	20
PFAN.60900PFAN.57982	6	6	6	18
PFAN.60900PFAS.46781	3	3	3	9
PFAN.60900PFAT.62868	12	6	6	24
PFAN.60919PFAX.25164	4	3	3	10
PFAN.60939PFAN.57715	18	8	8	34
PFAN.60939PFAN.60938	6	2	2	10
PFAN.60939PFAS.46282	6	2	2	10
PFAN.60945PFAN.61011	9	4	4	17
PFAN.60948PFAS.43810	8	2	2	12
PFAN.60948PFAS.46401	4		1	5
PFAN.60953PFAN.60954	5	4	4	13
PFAN.60953PFAS.46253	20	12	12	44
PFAN.60953PFAT.61059	10	8	8	26
PFAN.60958PFAN.61195	2	1	1	4
PFAN.60960PFAT.61730	3	3	3	9
PFAN.60960PFAX.24935	3	3	3	9
PFAN.60973PFAN.60972	7	7	7	21
PFAN.60973PFAT.61353	7	7	7	21
PFAN.60973PFAT.62301	14	7	7	28
PFAN.60973PFAX.24512	14	14	14	42
PFAN.60973PFAX.25585	7	7	7	21
PFAN.60988PFAS.46253	16	9	12	37
PFAN.60988PFAX.24005	12	3	8	23
PFAN.60988PFAX.24953	12	9	12	33
PFAN.60988PFBB.19919	4	3	4	11
PFAN.60988PFBC.17036	4	3	4	11
PFAN.60993PFAN.60995	1	1	1	3
PFAN.60996PFAN.60994	1	1	1	3
PFAN.61236PFAN.59719	15	9	9	33
PFAN.61236PFAN.64761	3	3	3	9
PFAN.61236PFAT.61873	3	3	3	9
PFAN.61237PFAN.60694	3	1	2	6
PFAN.61243PFAN.58812	4	4	4	12
PFAN.61243PFAN.61884	2	2	2	6
PFAN.61257PFAS.43129	1	1	1	3
PFAN.61366PFAN.58672	1	1	1	3
PFAN.61377PFAS.46231	3	3	3	9
PFAN.61377PFAX.24543	3	3	3	9
PFAN.61377PFBB.19952	3	3	3	9
PFAN.61385PFA.484686	3	3	3	9
PFAN.61385PFAS.46051	6	6	6	18
PFAN.61398PFAN.58780	2	2	2	6
PFAN.61400PFAN.61224	8	4	4	16
PFAN.61410PFAN.61882	6	6	6	18
PFAN.61410PFAS.43328	3	3	3	9
PFAN.61410PFAS.44685	6	3	3	12
PFAN.61411PFAS.43838	1	1	1	3
PFAN.61414PFAS.44716	2	1	1	4
PFAN.61425PFAN.57721	1	1	1	3
PFAN.61429PFAT.61637	6	4	4	14
PFAN.61429PFAV.81624	6	6	6	18
PFAN.61439PFAN.60205	1	1	1	3
PFAN.61453PFAN.57591	6	6	6	18
PFAN.61453PFAS.46299	3	3	3	9
PFAN.61464PFAN.61463	2	2	2	6
PFAN.61464PFAS.43054	8	6	6	20
PFAN.61500PFAN.60600	1	1	1	3
PFAN.61802PFAS.43294	16	12	12	40
PFAN.61802PFAS.43833	40	16	20	76
PFAN.61802PFAS.44139	12	8	8	28
PFAN.61819PFAN.60105	3	3	3	9
PFAN.61819PFAS.46831	3	3	3	9
PFAN.61819PFAX.24035	3	3	3	9
PFAN.61820PFAN.57994	2	2	2	6
PFAN.61821PFAN.57019	6	4	4	14
PFAN.61821PFAN.57991	3	2	2	7
PFAN.61822PFAL.71509	5	4	5	14
PFAN.61825PFBB.19900	1	1	1	3
PFAN.61831PFAS.46875	1	1	1	3
PFAN.61870PFAN.61422	3	3	3	9
PFAN.61870PFAN.61869	3	3	3	9
PFAN.61880PFAN.58906	4	4	4	12
PFAN.61880PFAN.61879	4	4	4	12
PFAN.61881PFAN.58810	2	1	1	4
PFAN.61881PFAN.59018	2	1	1	4
PFAN.61887PFAN.61886	1	1	1	3
PFAN.61888PFAN.61463	1	1	1	3
PFAN.61888PFAN.61889	1	1	1	3
PFAN.61898PFAN.61897	1	1	1	3
PFAN.66958PFAN.57719	21	15	15	51
PFAN.66958PFAN.60838	6	6	6	18
PFAN.67400PFAS.51591	12	8	8	28
PFAN.67400PFAV.81645	9	2	2	13
PFAS.43005PFAT.61280	4	2	2	8
PFAS.43005PFAT.62331	4	2	2	8
PFAS.43005PFAV.82875	6	6	6	18
PFAS.43005PFAX.25944	2	2	2	6
PFAS.43016PFAT.61884	8	4	4	16
PFAS.43016PFAX.25983	8	8	8	24
PFAS.43016PFBC.17070	20	12	8	40
PFAS.43016PFBC.17434	8	8	8	24
PFAS.43051PFAN.59743	1	1	1	3
PFAS.43051PFAS.43073	5	3	3	11
PFAS.43052PFAL.75131	1	1	1	3
PFAS.43074PFAV.82976	2	2	2	6
PFAS.43100PFAS.43054	8	3	3	14
PFAS.43106PFAS.44693	20	16	16	52
PFAS.43106PFAS.44699	12	8	8	28
PFAS.43106PFAS.51391	12	8	8	28
PFAS.43106PFAX.25494	32	16	16	64
PFAS.43110PFAX.24932	4	2	2	8
PFAS.43116PFAN.59839	2	2	2	6
PFAS.43127PFAN.61224	8	4	4	16
PFAS.43153PFAS.43097	1	1	1	3
PFAS.43161PFAS.44208	20	10	10	40
PFAS.43161PFAV.82904	5	5	5	15
PFAS.43161PFAV.82986	10	5	5	20
PFAS.43161PFBB.20556	10	5	5	20
PFAS.43191PFAL.77532	9	6	6	21
PFAS.43191PFAS.43350	9	9	9	27
PFAS.43192PFAN.61879	4	4	4	12
PFAS.43192PFAS.46753	6	6	6	18
PFAS.43201PFAN.59721	1	1	1	3
PFAS.43203PFAS.44681	1	1	1	3
PFAS.43207PFAV.82897	5	3	3	11
PFAS.43216PFAN.59310	8	4	4	16
PFAS.43216PFAN.60867	4	4	4	12
PFAS.43216PFAS.44701	12	4	4	20
PFAS.43217PFAS.43214	3	3	3	9
PFAS.43218PFAL.75223	6	4	4	14
PFAS.43218PFAN.59316	2	2	2	6
PFAS.43226PFAS.43537	4	3	3	10
PFAS.43226PFAS.46397	4	3	3	10
PFAS.43245PFAS.43782	3	2	2	7
PFAS.43246PFAN.59043	2	2	2	6
PFAS.43250PFAS.46264	8	6	8	22
PFAS.43250PFAX.24936	12	6	8	26
PFAS.43255PFAS.43478	3	2	2	7
PFAS.43255PFAS.44641	3	2	2	7
PFAS.43257PFAS.44607	1	1	1	3
PFAS.43261PFAN.58306	1	1	1	3
PFAS.43289PFAN.59292	2	2	2	6
PFAS.43289PFAS.46802	5	3	3	11
PFAS.43296PFAN.59132	10	6	6	22
PFAS.43296PFAS.43065	4	2	2	8
PFAS.43297PFAS.43298	2	2	2	6
PFAS.43297PFAS.46165	8	4	4	16
PFAS.43299PFAN.61004	3	2	2	7
PFAS.43299PFAS.43732	15	8	8	31
PFAS.43300PFAN.59756	3	3		6
PFAS.43327PFAN.59287	3	3	3	9
PFAS.43327PFAN.59719	15	9	9	33
PFAS.43327PFAS.43114	24	21	21	66
PFAS.43338PFAN.61891	4	4	4	12
PFAS.43338PFAS.43393	2	2	2	6
PFAS.43349PFAS.43003	1	1	1	3
PFAS.43355PFAN.59124	6	4	4	14
PFAS.43355PFAS.43354	2	2	2	6
PFAS.43357PFAS.44700	2	1	1	4
PFAS.43359PFAN.59028	2	2	2	6
PFAS.43369PFAN.59787	2	2	2	6
PFAS.43369PFAS.43835	2	2	2	6
PFAS.43396PFAS.43814	2	1	1	4
PFAS.43397PFAV.82051	1	1	1	3
PFAS.43401PFAN.59059	8	4	4	16
PFAS.43401PFAN.61381	4	2	2	8
PFAS.43424PFAS.44645	2	2	2	6
PFAS.43439PFAN.59069	4	2	2	8
PFAS.43439PFAS.43668	2	1	1	4
PFAS.43448PFAN.58450	12	8	8	28
PFAS.43448PFAS.43440	8	8	8	24
PFAS.43448PFAX.25827	8	8	8	24
PFAS.43479PFAN.59796	1	1	1	3
PFAS.43482PFAS.43668	1	1	1	3
PFAS.43500PFAN.58202	4	4	4	12
PFAS.43500PFAV.82928	1	1	1	3
PFAS.43517PFAS.43420	9	9	9	27
PFAS.43517PFAS.43813	12	12	12	36
PFAS.43517PFAS.43844	6	6	6	18
PFAS.43540PFAS.44055	2	1	1	4
PFAS.43575PFAS.43033	6	4	4	14
PFAS.43575PFAS.44124	2	2	2	6
PFAS.43586PFAV.82251	1	1	1	3
PFAS.43597PFAN.60674	2	1	1	4
PFAS.43599PFAN.58744	6	4	6	16
PFAS.43599PFAN.59581	3	2	3	8
PFAS.43607PFAS.43248	3	3	3	9
PFAS.43608PFAS.44696	2	1	1	4
PFAS.43630PFAS.43631	2	2	2	6
PFAS.43630PFAS.44897	6		2	8
PFAS.43657PFAN.59754	1		1	2
PFAS.43718PFAN.59576	6	3	3	12
PFAS.43718PFAS.47252	12	6	6	24
PFAS.43718PFAV.81635	18	15	12	45
PFAS.43749PFAN.59193	1	1	1	3
PFAS.43809PFAS.43761	6	6	6	18
PFAS.43809PFAV.82875	9	9	9	27
PFAS.43831PFAN.59853	6	4	4	14
PFAS.43831PFAS.44994	2	2	2	6
PFAS.43840PFAN.59763	2	2	2	6
PFAS.43840PFAS.43800	14	10	10	34
PFAS.43843PFAS.43054	12	9	9	30
PFAS.43843PFAS.43842	3	3	3	9
PFAS.43843PFAT.61900	9	6	3	18
PFAS.43845PFAS.43420	3	3	3	9
PFAS.43848PFAN.59798	5	5	5	15
PFAS.43848PFAS.46314	5	5	5	15
PFAS.43848PFAT.62327	5	5	5	15
PFAS.43850PFAS.43620	2	1	1	4
PFAS.43863PFAS.43862	2	2	2	6
PFAS.43863PFAS.45629	10	4	4	18
PFAS.43866PFAX.24948	2	1	1	4
PFAS.43868PFAS.46165	12	6	6	24
PFAS.43868PFBC.17541	3	3	3	9
PFAS.43877PFAS.44750	4	4	4	12
PFAS.43886PFAS.43175	4	2	2	8
PFAS.43886PFAV.82849	10	8	8	26
PFAS.43894PFAV.82906	4	4	4	12
PFAS.43894PFBB.20523	4	2	2	8
PFAS.43898PFAS.43294	4	3	3	10
PFAS.43910PFBC.17532	1	1	1	3
PFAS.43912PFAL.70425	4	3	3	10
PFAS.43913PFAS.43914	6	3	6	15
PFAS.43913PFAS.44843	3	3	3	9
PFAS.43913PFBB.20168	6	6	6	18
PFAS.43920PFAS.44381	5	3	3	11
PFAS.43946PFAN.58459	12	4	4	20
PFAS.43946PFAS.43337	24	24	24	72
PFAS.43969PFAN.59857	24	18	15	57
PFAS.43969PFAN.60329	3	3	3	9
PFAS.43978PFAS.43885	5	2	2	9
PFAS.43989PFAS.44741	3	2	2	7
PFAS.43992PFAN.58459	6	2	2	10
PFAS.43992PFAT.61020	6	4	4	14
PFAS.43994PFAS.44745	5	2	2	9
PFAS.43997PFAS.44799	10	5	4	19
PFAS.43997PFAX.24943	10	5	4	19
PFAS.43997PFAX.25741	10	5	4	19
PFAS.43997PFBB.19666	5	5	4	14
PFAS.43998PFAS.44642	1	1	1	3
PFAS.44000PFAL.70425	12	9	9	30
PFAS.44000PFAS.43800	21	15	15	51
PFAS.44000PFAS.43993	9	6	6	21
PFAS.44026PFAV.82869	12	6	6	24
PFAS.44026PFAV.82974	9	6	6	21
PFAS.44026PFBB.20538	3	3	3	9
PFAS.44041PFAS.46071	2	2	2	6
PFAS.44054PFAX.24925	9	6	6	21
PFAS.44054PFAX.24965	18	6	6	30
PFAS.44054PFBB.19700	9	9	6	24
PFAS.44068PFAN.59682	3	3	3	9
PFAS.44072PFAX.25032	4	4	4	12
PFAS.44072PFAX.25308	8	4	4	16
PFAS.44075PFAN.59726	12	6	9	27
PFAS.44075PFAV.82892	9	6	6	21
PFAS.44094PFAT.62868	12	6	6	24
PFAS.44094PFAV.82944	9	3	3	15
PFAS.44094PFBB.20552	6	3	3	12
PFAS.44106PFAS.43851	2	2	2	6
PFAS.44108PFAS.44425	15	15	15	45
PFAS.44108PFAV.82908	3	3	3	9
PFAS.44108PFBC.17542	3	3	3	9
PFAS.44118PFAS.43899	4	3	3	10
PFAS.44118PFAX.25827	8	6	6	20
PFAS.44118PFBB.19700	12	9	6	27
PFAS.44128PFAT.62791	1	1	1	3
PFAS.44138PFAS.43214	3	3	3	9
PFAS.44148PFBB.19623	2	2	2	6
PFAS.44151PFAS.43823	2	1	1	4
PFAS.44167PFAV.82902	1	1	1	3
PFAS.44182PFAS.43854	2	2	2	6
PFAS.44183PFAS.43993	3	2	2	7
PFAS.44197PFAS.43386	3	3	3	9
PFAS.44202PFAS.43204	2	1	1	4
PFAS.44214PFAS.43787	1	1	1	3
PFAS.44228PFAV.82873	8	2	2	12
PFAS.44234PFAN.60301	36	15	15	66
PFAS.44234PFAS.43094	12	3	3	18
PFAS.44234PFAT.61037	12	6	6	24
PFAS.44247PFAV.82863	24	16	16	56
PFAS.44247PFAV.82867	8	4	4	16
PFAS.44247PFBB.18736	8	8	8	24
PFAS.44248PFAV.82033	14	6	6	26
PFAS.44248PFAV.82228	2	2	2	6
PFAS.44252PFAN.59460	5	5	5	15
PFAS.44252PFAT.62071	15	10	10	35
PFAS.44252PFAV.82427	10	10	10	30
PFAS.44252PFAX.25835	10	10	10	30
PFAS.44253PFAS.43791	4	3	3	10
PFAS.44255PFAV.82909	2	1	1	4
PFAS.44274PFAT.62326	2	2	2	6
PFAS.44275PFAS.44493	5	2	2	9
PFAS.44276PFAV.82969	2	1	1	4
PFAS.44290PFAS.43248	3	3	3	9
PFAS.44292PFAS.43820	2	2	2	6
PFAS.44292PFAV.82919	2	2	2	6
PFAS.44299PFAS.44123	1	1	1	3
PFAS.44300PFAN.60465	25	10	10	45
PFAS.44300PFAS.43788	10	5	5	20
PFAS.44300PFAV.82877	15	10	10	35
PFAS.44300PFBB.20540	5	5	5	15
PFAS.44301PFAS.43837	6	3	3	12
PFAS.44302PFAS.43961	16	10	10	36
PFAS.44302PFAS.44684	2	2	2	6
PFAS.44313PFAS.44800	2	1	1	4
PFAS.44327PFAS.43789	14	6	6	26
PFAS.44328PFAS.43822	2	2	2	6
PFAS.44328PFAT.61815	8	4	4	16
PFAS.44360PFAX.24014	4	2	3	9
PFAS.44368PFBC.17806	1	1	1	3
PFAS.44414PFAV.82853	6	4	4	14
PFAS.44414PFAV.82980	6	4	4	14
PFAS.44422PFAS.43849	6	4	4	14
PFAS.44422PFAS.44667	4	2	2	8
PFAS.44435PFAT.61481	3	2	2	7
PFAS.44449PFAS.44668	1	1	1	3
PFAS.44463PFAS.44082	3	3	3	9
PFAS.44463PFAS.44941	3	3	3	9
PFAS.44463PFAV.82533	6	6	6	18
PFAS.44465PFAS.44647	7	4	4	15
PFAS.44471PFAV.82977	1	1	1	3
PFAS.44475PFAN.60758	4	4	4	12
PFAS.44475PFAS.43816	6	2	2	10
PFAS.44485PFAS.44774	1	1	1	3
PFAS.44488PFAX.25998	1	1	1	3
PFAS.44490PFAS.43834	3	2	2	7
PFAS.44498PFAN.59177	3	3	3	9
PFAS.44534PFAS.46180	3	2	2	7
PFAS.44557PFAV.81635	12	10	8	30
PFAS.44576PFAV.82559	1	1	1	3
PFAS.44586PFAN.87419	2	1	1	4
PFAS.44600PFAV.82862	12	4	3	19
PFAS.44600PFBB.20417	8	4	3	15
PFAS.44600PFBB.20554	16	8	6	30
PFAS.44620PFAN.60301	9	5	5	19
PFAS.44620PFAS.44137	1	1	1	3
PFAS.44620PFAT.61451	4	3	3	10
PFAS.44672PFAS.44445	12	6	6	24
PFAS.44672PFAT.62994	18	6	6	30
PFAS.44672PFAV.82852	6	6	6	18
PFAS.44672PFAV.82945	24	12	12	48
PFAS.44672PFBB.20405	6	6	6	18
PFAS.44692PFAS.44698	4	4	4	12
PFAS.44692PFAT.61481	12	8	8	28
PFAS.44692PFAV.82975	24	16	12	52
PFAS.44692PFAX.25064	8	4	4	16
PFAS.44694PFAS.43817	2	2	2	6
PFAS.44697PFAN.61890	2	2	2	6
PFAS.44707PFAS.44637	3	3	3	9
PFAS.44707PFAV.82921	3	3	3	9
PFAS.44708PFAS.46470	6	4	4	14
PFAS.44717PFAN.60946	10	10	10	30
PFAS.44717PFAT.62336	2	2	2	6
PFAS.44726PFAS.44742	12	8	8	28
PFAS.44726PFBC.17038	8	8	4	20
PFAS.44731PFAS.44381	10	6	6	22
PFAS.44731PFAT.62241	14	8	8	30
PFAS.44735PFAT.62234	3	2	2	7
PFAS.44737PFAS.43785	3	2	2	7
PFAS.44749PFAS.43337	12	12	12	36
PFAS.44749PFAT.62319	4	2	2	8
PFAS.44751PFAV.82864	2	2	2	6
PFAS.44764PFAX.24965	6	2	2	10
PFAS.44773PFAN.61367	2	2	2	6
PFAS.44775PFAN.60384	3	3	3	9
PFAS.44775PFAT.23245	3	3	3	9
PFAS.44775PFAX.25494	24	12	12	48
PFAS.44776PFAS.43214	3	3	3	9
PFAS.44783PFAN.59090	7	5	4	16
PFAS.44789PFAS.43995	2	2	2	6
PFAS.44789PFAV.82112	2	2	2	6
PFAS.44798PFAN.59883	1	1	1	3
PFAS.44811PFAV.82891	2	2	2	6
PFAS.44811PFAV.82942	2	2	2	6
PFAS.44817PFAT.62001	4	3	3	10
PFAS.44839PFAS.44640	3	1	1	5
PFAS.44848PFAS.44643	12	8	8	28
PFAS.44848PFAT.62332	4	2	2	8
PFAS.44871PFAV.82035	2	1	1	4
PFAS.44879PFAX.24949	1	1	1	3
PFAS.44899PFAN.60639	3	3	3	9
PFAS.44900PFAS.44691	2	2	2	6
PFAS.44900PFAV.82851	4	2	2	8
PFAS.44922PFAS.46419	2	2	2	6
PFAS.44956PFAN.59857	24	18	15	57
PFAS.44956PFAX.24030	6	6	6	18
PFAS.44956PFAX.25835	6	6	6	18
PFAS.44969PFBB.19988	1	1	1	3
PFAS.44972PFBB.19561	2	2	2	6
PFAS.44972PFBC.17568	2	2	2	6
PFAS.44981PFAS.44381	10	6	6	22
PFAS.44981PFBC.17563	4	2	2	8
PFAS.44982PFAS.43337	18	18	18	54
PFAS.44983PFAS.43791	12	9	9	30
PFAS.44983PFAS.44417	3	3	3	9
PFAS.44983PFAV.82973	3	3	3	9
PFAS.44987PFAT.62299	6	4	4	14
PFAS.44996PFAT.61986	9	9	9	27
PFAS.44996PFAV.82061	3	3	3	9
PFAS.44996PFAV.82981	3	3	3	9
PFAS.45057PFAV.82258	2	2	2	6
PFAS.45057PFAV.82972	4	2	2	8
PFAS.45301PFAT.61697	2	2	2	6
PFAS.45310PFAN.60954	2	2	2	6
PFAS.45310PFAN.61000	2	2	2	6
PFAS.45310PFAS.43968	2	2	2	6
PFAS.45327PFAN.60812	1	1	1	3
PFAS.45328PFAS.43769	4	2	2	8
PFAS.45328PFAS.44291	4	2	2	8
PFAS.45328PFAS.45337	2	2	2	6
PFAS.45372PFAN.59944	2	2	2	6
PFAS.45372PFAN.60204	10	4	6	20
PFAS.45372PFAS.45381	4	4	4	12
PFAS.45395PFAN.60204	5	2	3	10
PFAS.45397PFAS.45400	3	2	2	7
PFAS.45397PFAT.61005	3	2	2	7
PFAS.45397PFAT.61806	9	6	6	21
PFAS.45414PFAN.58507	10	8	8	26
PFAS.45414PFAN.60204	10	4	6	20
PFAS.45420PFAS.45421	1	1	1	3
PFAS.45429PFAN.59171	3	3	3	9
PFAS.45429PFAS.45430	3	3	3	9
PFAS.45429PFAS.46775	9	3	3	15
PFAS.45429PFAX.24030	6	6	6	18
PFAS.45456PFAK.95265	2	2	2	6
PFAS.45477PFAG.39504	2	2	2	6
PFAS.45484PFAS.45483	1	1	1	3
PFAS.45487PFAV.82859	2	2	2	6
PFAS.46008PFAN.57264	3	3	3	9
PFAS.46009PFAL.75442	2	2	2	6
PFAS.46019PFAS.43238	1	1	1	3
PFAS.46019PFAS.43834	3	2	2	7
PFAS.46074PFAS.46072	1	1	1	3
PFAS.46087PFAS.46085	1	1	1	3
PFAS.46135PFAN.61129	3	2	2	7
PFAS.46135PFAV.82608	3	2	2	7
PFAS.46152PFAN.59652	2	2	2	6
PFAS.46152PFAS.46042	2	2	2	6
PFAS.46156PFAS.43854	2	2	2	6
PFAS.46166PFAS.43326	4	1	3	8
PFAS.46167PFAS.43849	6	4	4	14
PFAS.46167PFAS.44995	2	2	2	6
PFAS.46167PFAS.46165	8	4	4	16
PFAS.46194PFAS.43689	1	1	1	3
PFAS.46199PFAS.46200	1	1	1	3
PFAS.46202PFAT.62128	1	1	1	3
PFAS.46230PFAN.60210	10	10	10	30
PFAS.46246PFAS.46770	4	4	4	12
PFAS.46272PFAX.24270	2		1	3
PFAS.46277PFAS.46269	1	1	1	3
PFAS.46279PFAN.60407	2	2	2	6
PFAS.46279PFAV.82608	3	2	2	7
PFAS.46286PFAS.46769	4	2	2	8
PFAS.46291PFAS.46290	3	1	2	6
PFAS.46315PFAN.61182	8	4	6	18
PFAS.46315PFAS.45300	4	2	2	8
PFAS.46336PFAS.46777	2	1	1	4
PFAS.46337PFAT.61925	4	4	4	12
PFAS.46337PFAX.24940	4	4	4	12
PFAS.46337PFBC.17510	4	4	4	12
PFAS.46338PFAP.27845	2	2	2	6
PFAS.46372PFAS.46304	2	1	2	5
PFAS.46396PFAN.61200	2	1	1	4
PFAS.46399PFAT.62728	1	1	1	3
PFAS.46402PFAN.57714	3	3	3	9
PFAS.46418PFAN.57264	6	6	6	18
PFAS.46418PFAN.61199	2	2	2	6
PFAS.46453PFAX.24989	8	4	4	16
PFAS.46459PFAS.43386	3	3	3	9
PFAS.46476PFAT.61011	2	2	2	6
PFAS.46490PFAV.81635	6	5	4	15
PFAS.46497PFAS.43420	6	6	6	18
PFAS.46497PFAS.43810	8	4	4	16
PFAS.46498PFAS.46253	4	3	3	10
PFAS.46499PFAN.60997	2	2	2	6
PFAS.46499PFAX.24007	6		2	8
PFAS.46499PFAX.24796	2	2	2	6
PFAS.46643PFAT.61891	3	1	1	5
PFAS.46691PFBC.17543	1	1	1	3
PFAS.46715PFAT.62498	1	1	1	3
PFAS.46725PFAN.57256	6	2	2	10
PFAS.46725PFAN.58780	4	4	4	12
PFAS.46726PFAS.46632	4			4
PFAS.46726PFAS.46897	6	6	6	18
PFAS.46741PFAS.46739	3			3
PFAS.46755PFAN.61181	4	1	2	7
PFAS.46756PFAL.78209	3	3	3	9
PFAS.46757PFAN.60331	4			4
PFAS.46757PFAT.61451	16	6	6	28
PFAS.46757PFAX.24238	8	2	4	14
PFAS.46761PFAN.57517	6			6
PFAS.46763PFAT.61639	2	2	2	6
PFAS.46767PFAS.45387	1	1	1	3
PFAS.46782PFAN.61190	4	4	4	12
PFAS.46782PFAX.24727	2	2	2	6
PFAS.46783PFAS.46484	2	2	2	6
PFAS.46791PFAX.24340	10	8	6	24
PFAS.46798PFAT.61102	1	1	1	3
PFAS.46799PFAN.60210	10	10	10	30
PFAS.46804PFAT.62880	1	1	1	3
PFAS.46807PFAS.45500	6	6	6	18
PFAS.46814PFAV.82148	2	2	2	6
PFAS.46814PFAX.25740	4	4	2	10
PFAS.46823PFAN.61338	4	4	4	12
PFAS.46830PFAN.64324	1	1	1	3
PFAS.46847PFAT.62001	4		3	7
PFAS.46868PFAS.46869	1	1	1	3
PFAS.46883PFAN.59857	16	12	10	38
PFAS.46883PFAX.25562	2	2	2	6
PFAS.47312PFAN.60758	2	2	2	6
PFAS.47404PFAS.44894	8	8	6	22
PFAS.47404PFAV.82618	6	6	4	16
PFAS.47452PFAS.44695	4	4	2	10
PFAS.47477PFAX.24931	1	1	1	3
PFAS.50201PFAX.24584	2	1	1	4
PFAS.51747PFAT.62234	3	2	2	7
PFAS.53204PFAN.61890	4	4	4	12
PFAS.53204PFAS.51391	6	4	4	14
PFAS.54711PFAN.59090	35	25	20	80
PFAS.54711PFAN.59131	30	20	20	70
PFAS.54711PFAV.82863	30	20	20	70
PFAS.55240PFAS.44902	2	2	2	6
PFAS.55469PFAX.24033	2	1	2	5
PFAT.56790PFBB.19352	1	1	1	3
PFAT.58302PFBB.19827	2	2	2	6
PFAT.58726PFBB.19993	2	2	2	6
PFAT.58746PFBB.21000	1	1	1	3
PFAT.58758PFAT.62428	1	1	1	3
PFAT.58818PFAS.43833	20	8	10	38
PFAT.58818PFAV.81987	4	2	2	8
PFAT.59190PFBB.19688	1	1	1	3
PFAT.59455PFAV.82930	4	2	2	8
PFAT.59455PFAV.82961	8	4	4	16
PFAT.61025PFAX.24009	1		1	2
PFAT.61093PFAN.57517	24	10	15	49
PFAT.61093PFAN.60961	12	2	6	20
PFAT.61093PFAN.61189	8	4	6	18
PFAT.61097PFAT.61466	6	4	6	16
PFAT.61098PFAV.82963	8	4	4	16
PFAT.61098PFAX.25576	4	2	2	8
PFAT.61110PFAT.62727	1	1	1	3
PFAT.61112PFAT.61111	1	1	1	3
PFAT.61112PFAX.24748	1		1	2
PFAT.61123PFAN.57982	2	2		4
PFAT.61144PFAT.61149	1	1	1	3
PFAT.61144PFAV.81630	1	1	1	3
PFAT.61155PFAS.45500	6	6	6	18
PFAT.61155PFAS.46624	4	4	4	12
PFAT.61161PFAS.46816	6	4	4	14
PFAT.61168PFAS.46776	1	1	1	3
PFAT.61178PFAX.24766	1		1	2
PFAT.61186PFAT.61185	1	1	1	3
PFAT.61194PFAN.57707	6		6	12
PFAT.61194PFAS.46771	3		2	5
PFAT.61221PFAN.60639	6	6	6	18
[truncated: 660 more rows]

## Sheet: SS
FIDMID	SSBARROW_culmen_times	SSBARROW_mass_times	SSBARROW_tarsus_times	SSBARROW_totalHead_times	SSBARROW_wing_times	total_times				SSBARROW_culmen	SSBARROW_mass	SSBARROW_tarsus	SSBARROW_totalHead	SSBARROW_wing
[truncated: 325 more rows]

[truncated: 2 more sheets: TO, WB]
