# Supplementary material for: Scrutinizing assortative mating in birds
Source: PLoS Biol. 2019 Feb 21;17(2):e3000156. doi: 10.1371/journal.pbio.3000156 (PMC6400405; doi:10.1371/journal.pbio.3000156)
Supplement: S4 Data — Excel spreadsheet containing two separate sheets with data from literature: 1) data extracted from the publications and 2) the original references. (XLSX) [file pbio.3000156.s004.xlsx]

## Sheet: raw extract data
sort	Study	year	Data_source	species	species2	big_trait_types	second_trait_types	original_trait	sample_size	weight	correlation	F	p	oddsratio	comment
1	1	2015	Cited	Zebra_finch	Taeniopgyia_guttata	behaviour	behaviour	feeder visits	6	1.73205	0.348		0.499
2	1	2015	Cited	Zebra_finch	Taeniopgyia_guttata	behaviour	behaviour	feeder exploration	6	1.73205	0.754		0.084
3	1	2015	Cited	Zebra_finch	Taeniopgyia_guttata	behaviour	behaviour	feeder sociality	6	1.73205	0.886		0.019
4	1	2015	Cited	Zebra_finch	Taeniopgyia_guttata	others	others	territory size	6	1.73205	0.934		0.005
5	1	2015	Cited	Zebra_finch	Taeniopgyia_guttata	behaviour	behaviour	novel environment exploration	33	5.47723	-0.045		0.804	1.17304
6	2	2015	WoS	Western_bluebird	Sialia_mexicana	plumage	reflectance	chestnut breast	48	6.7082	0.14
7	2	2015	WoS	Western_bluebird	Sialia_mexicana	plumage	reflectance	UV-blue rump	48	6.7082	0.31			1.58889
8	3	2015	WoS	Great_tit	Parus_major	plumage	reflectance	crown brightness	175	13.1149	-0.06
9	3	2015	WoS	Great_tit	Parus_major	plumage	reflectance	breast brightness	175	13.1149	0.015
10	3	2015	WoS	Great_tit	Parus_major	plumage	reflectance	PC1	175	13.1149	0.0188
11	3	2015	WoS	Great_tit	Parus_major	plumage	reflectance	PC3	175	13.1149	0.046
12	3	2015	WoS	Great_tit	Parus_major	plumage	reflectance	PC2	175	13.1149	0.049
13	3	2015	WoS	Great_tit	Parus_major	plumage	reflectance	breast yellow chroma	175	13.1149	0.107
14	3	2015	WoS	Great_tit	Parus_major	plumage	reflectance	breast stripe brightness	175	13.1149	0.122
15	3	2015	WoS	Great_tit	Parus_major	plumage	reflectance	breast stripe UV chroma	175	13.1149	0.122
16	3	2015	WoS	Great_tit	Parus_major	plumage	reflectance	crown UV chroma	175	13.1149	0.194
17	4	2014	WoS	Diamond_firetail	Stagonopleura_guttata	plumage	ornament_size	number of flank spots(field)	8	2.23607	0.767
18	4	2014	WoS	Diamond_firetail	Stagonopleura_guttata	plumage	ornament_size	number of flank spots(lab)	19	4	0.643
19	5	2014	WoS	Cory’s_Shearwater	Calonectris_borealis	body_size	leg_measurements	tarsus length	23	4.47214	0.0534365	5.243	0.804
20	5	2014	WoS	Cory’s_Shearwater	Calonectris_borealis	body_size	mass	body mass	23	4.47214	0.26473	0.063	0.212
21	5	2014	WoS	Cory’s_Shearwater	Calonectris_borealis	body_size	wing_measurements	wing length	23	4.47214	0.267532	1.658	0.207
22	5	2014	WoS	Cory’s_Shearwater	Calonectris_borealis	body_size	bill_measurements	bill morohology(bill length)	23	4.47214	0.438695	10.888	0.032
23	5	2014	WoS	Cory’s_Shearwater	Calonectris_borealis	body_size	bill_measurements	bill morohology(nostril height)	23	4.47214	0.575381		0.003
24	6	2014	WoS	Zenaida_dove	Zenaida_aurita	heterozygosity	heterozygosity	MLH	84	9	-0.088		0.426
25	6	2014	WoS	Zenaida_dove	Zenaida_aurita	body_size	leg_measurements	tarsus length	84	9	0.06	1.696	0.5856
26	6	2014	WoS	Zenaida_dove	Zenaida_aurita	body_size	wing_measurements	wing chord	84	9	0.106		0.3392
27	7	2014	WoS	Eastern_bluebird	Sialia_sialis	behaviour	behaviour	territorial aggression	63	7.74597	0.69		<0.001
28	8	2014	WoS	Yelkouan_shearwater	Puffinus_yelkouan	body_size	body_size	body size PC1(0.409)	37	5.83095	-0.024		0.865
29	8	2014	WoS	Yelkouan_shearwater	Puffinus_yelkouan	body_size	bill_measurements	bill PC1(0.698)	39	6	0.109		0.429
30	8	2014	WoS	Yelkouan_shearwater	Puffinus_yelkouan	body_size	leg_measurements	leg PC1(0.558)	40	6.08276	0.072		0.598
31	8	2014	WoS	Yelkouan_shearwater	Puffinus_yelkouan	body_size	leg_measurements	toe	41	6.16441	-0.136		0.322
32	8	2014	WoS	Yelkouan_shearwater	Puffinus_yelkouan	body_size	tail_measurements	tail	41	6.16441	-0.014		0.917
33	8	2014	WoS	Yelkouan_shearwater	Puffinus_yelkouan	body_size	bill_measurements	culmen length	41	6.16441	0		0.997		exposed culmen from the tip of the hook to the nostril
34	8	2014	WoS	Yelkouan_shearwater	Puffinus_yelkouan	body_size	bill_measurements	minimum bill depth	41	6.16441	0.175		0.198
35	8	2014	WoS	Yelkouan_shearwater	Puffinus_yelkouan	body_size	head_measurements	head	43	6.32456	0.105		0.433
36	8	2014	WoS	Yelkouan_shearwater	Puffinus_yelkouan	body_size	leg_measurements	tarsus height	45	6.48074	0.268		0.039
37	8	2014	WoS	Yelkouan_shearwater	Puffinus_yelkouan	body_size	bill_measurements	bill depth at gonys	48	6.7082	0.253		0.046
38	8	2014	WoS	Yelkouan_shearwater	Puffinus_yelkouan	body_size	wing_measurements	wing	49	6.78233	-0.112		0.38
39	8	2014	WoS	Yelkouan_shearwater	Puffinus_yelkouan	body_size	bill_measurements	bill length	50	6.85565	0.037		0.768
40	8	2014	WoS	Yelkouan_shearwater	Puffinus_yelkouan	body_size	leg_measurements	tarsus length	50	6.85565	0.247		0.047
41	8	2014	WoS	Yelkouan_shearwater	Puffinus_yelkouan	body_size	mass	mass	51	6.9282	-0.157		0.207
42	9	2014	WoS	Mountain_bluebird	Sialia_currucoides	body_size	mass	mass	23	4.47214	0.33		0.12
43	9	2014	WoS	Mountain_bluebird	Sialia_currucoides	body_size	leg_measurements	tarsus length	50	6.85565	0.52		<0.0001
44	9	2014	WoS	Mountain_bluebird	Sialia_currucoides	body_size	tail_measurements	tail length	51	6.9282	-0.05		0.74
45	9	2014	WoS	Mountain_bluebird	Sialia_currucoides	body_size	wing_measurements	wing chord	52	7	0.13		0.37
46	10	2014	WoS	Yellow_warbler	Setophaga_petechia	plumage	reflectance	carotenoid PC1	55	7.2111	0.279119				caculate the r using the equition form Coltman's evolution paper
47	10	2014	WoS	Yellow_warbler	Setophaga_petechia	plumage	reflectance	melanin score	58	7.4162	0.323014
48	10	2014	WoS	Yellow_warbler	Setophaga_petechia	age	age	age	64	7.81025	0.22807				caculate the r using the equition form Coltman's evolution paper
49	11	2013	WoS	White-crowned_sparrows	Montifringilla_taczanowskii	body_size	mass	body mass	42	6.245	-0.37		0.02
50	11	2013	WoS	White-crowned_sparrows	Montifringilla_taczanowskii	body_size	body_size	structural(PC1) size	42	6.245	0.33		0.03
51	12	2013	WoS	Blue_tit	Cyanistes_caeruleus	behaviour	behaviour	standardized percentage awake	15	3.4641	0.02		0.95
52	12	2013	WoS	Blue_tit	Cyanistes_caeruleus	behaviour	behaviour	standardized frequency awakenings	15	3.4641	0.15		0.57
53	12	2013	WoS	Blue_tit	Cyanistes_caeruleus	behaviour	behaviour	standardized sleep onset	29	5.09902	0.2		0.3
54	12	2013	WoS	Blue_tit	Cyanistes_caeruleus	behaviour	behaviour	standardized sleep duration	29	5.09902	0.27		0.15
55	12	2013	WoS	Blue_tit	Cyanistes_caeruleus	behaviour	behaviour	standardized awakening time	29	5.09902	0.4		0.03
56	13	2013	WoS	Common_buzzard	Buteo_buteo	plumage	colour_morph	plumage types	1687	41.0366	0.128958				caculate the r using the equition form Coltman's evolution paper
57	14	2013	WoS	Mallard	Anas_platyrhynchos	body_size	body_size	body size	15	3.4641	0.12		0.95		adult pairs
58	14	2013	WoS	Mallard	Anas_platyrhynchos	body_condition	body_condition	body condition	15	3.4641	0.5		0.05		yearling pairs
59	14	2013	WoS	Mallard	Anas_platyrhynchos	body_size	body_size	body size	20	4.12311	0.004		0.99
60	14	2013	WoS	Mallard	Anas_platyrhynchos	body_condition	body_condition	body condition	20	4.12311	0.67		0.001		adult pairs
61	14	2013	WoS	Mallard	Anas_platyrhynchos	body_size	body_size	body size	116	10.6301	0.25		0.006		yearling pairs
62	14	2013	WoS	Mallard	Anas_platyrhynchos	body_condition	body_condition	body condition	116	10.6301	0.26		<0.005		yearling pairs
63	14	2013	WoS	Mallard	Anas_platyrhynchos	body_size	body_size	body size	132	11.3578	0.13		0.15		adult pairs
64	14	2013	WoS	Mallard	Anas_platyrhynchos	body_condition	body_condition	body condition	132	11.3578	0.26		<0.003		adult pairs
65	15	2013	WoS	Eurasian_Eagle-Owl	Bubo_bubo	plumage	reflectance	badge brightness	6	1.73205	0.867958
66	16	2012	WoS	Long-tailed_finch	Poephila_acuticauda	plumage	ornament_size	patch size	25	4.69042	-0.27		0.198
67	16	2012	WoS	Long-tailed_finch	Poephila_acuticauda	plumage	reflectance	bill colour	28	5	-0.28		0.157		yearling pairs
68	16	2012	WoS	Long-tailed_finch	Poephila_acuticauda	body_condition	body_condition	body condition	79	8.7178	-0.04		0.723
69	16	2012	WoS	Long-tailed_finch	Poephila_acuticauda	plumage	ornament_size	pintail length	88	9.21954	-0.02		0.829
70	16	2012	WoS	Long-tailed_finch	Poephila_acuticauda	body_size	leg_measurements	tarsus length	89	9.27362	0.02		0.872
71	17	2012	WoS	Steller’s_jays	Cyanocitta_stelleri	behaviour	behaviour	exploration distances	11	2.82843	0.7		0.013
72	17	2012	WoS	Steller’s_jays	Cyanocitta_stelleri	behaviour	behaviour	exploration distances	11	2.82843	0.8		0.004		2007
73	17	2012	WoS	Steller’s_jays	Cyanocitta_stelleri	behaviour	behaviour	exploration distances	12	3	0.68		0.014		2006
74	17	2012	WoS	Steller’s_jays	Cyanocitta_stelleri	behaviour	behaviour	risktaking at a familiar trap	17	3.74166	0.18		0.579		2008
75	17	2012	WoS	Steller’s_jays	Cyanocitta_stelleri	behaviour	behaviour	exploration scores of novel foraging	17	3.74166	0.24		0.377		2007
76	17	2012	WoS	Steller’s_jays	Cyanocitta_stelleri	behaviour	behaviour	risktaking at a familiar trap	20	4.12311	0.4		0.096		2006
77	17	2012	WoS	Steller’s_jays	Cyanocitta_stelleri	behaviour	behaviour	exploration scores of novel foraging	22	4.3589	0.375		0.105		2008
78	17	2012	WoS	Steller’s_jays	Cyanocitta_stelleri	behaviour	behaviour	exploration scores of novel foraging	24	4.58258	0.15		0.438		2006
79	17	2012	WoS	Steller’s_jays	Cyanocitta_stelleri	behaviour	behaviour	risktaking at a familiar trap	25	4.69042	0.3		0.195		2007
80	18	2012	Cited	Roseate_Tern	Sterna_dougallii	age	age	age	17	3.74166	0.66		0.002
81	18	2012	Cited	Roseate_Tern	Sterna_dougallii	age	age	age	69	8.12404	0.5		<0.0001		presumed to be male–female pairs
82	18	2012	Cited	Roseate_Tern	Sterna_dougallii	others	symmetry	tail fluctuating asymmetry	149	12.083	-0.04		0.63
83	18	2012	Cited	Roseate_Tern	Sterna_dougallii	body_size	body_size	body size index	166	12.7671	0.17		0.028
84	18	2012	Cited	Roseate_Tern	Sterna_dougallii	body_size	tail_measurements	tail length	193	13.784	0.27		<0.0001
85	19	2011	WoS	American_robin	Turdus_migratorius	plumage	reflectance	breast color	10	2.64575	0.79		0.007
86	19	2011	WoS	American_robin	Turdus_migratorius	body_size	tail_measurements	tail length	13	3.16228	-0.31		0.31
87	19	2011	WoS	American_robin	Turdus_migratorius	body_size	wing_measurements	wing chord	13	3.16228	0.43		0.15
88	19	2011	WoS	American_robin	Turdus_migratorius	plumage	ornament_size	SDI(spot-damage index)	13	3.16228	0.59		0.04
89	19	2011	WoS	American_robin	Turdus_migratorius	plumage	ornament_size	spot area	14	3.31662	-0.11		0.72
90	19	2011	WoS	American_robin	Turdus_migratorius	body_condition	body_condition	body condition	14	3.31662	-0.09		0.77
91	20	2011	WoS	Collared_flycatcher	Ficedula_albicollis	plumage	reflectance	UV chroma PC1	95	9.59166	0.29		0.005
92	20	2011	WoS	Collared_flycatcher	Ficedula_albicollis	plumage	reflectance	brightness PC1	95	9.59166	0.41		<0.001
93	20	2011	WoS	Collared_flycatcher	Ficedula_albicollis	plumage	reflectance	brightness PC2	95	9.59166	0.42		<0.001
94	21	2011	WoS	Collared_flycatcher	Ficedula_albicollis	physiology	oxidative_stress	OXY	11	2.82843	0.63	χ^2=4.5	0.036		previous breeding experence: successful and unsuccessful
95	21	2011	WoS	Collared_flycatcher	Ficedula_albicollis	physiology	oxidative_stress	female OXY-male ROMs	13	3.16228	0.66		0.013		OXY:plasma antioxidant capacity ;ROMs:reactive oxygen metabolites
96	22	2011	WoS	Whiskered_Tern	Chlidonias_hybrida	body_size	wing_measurements	wing length	22	4.3589	0.32
97	22	2011	WoS	Whiskered_Tern	Chlidonias_hybrida	body_size	leg_measurements	tarsus length	41	6.16441	0.28
98	22	2011	WoS	Whiskered_Tern	Chlidonias_hybrida	body_size	mass	body mass	55	7.2111	-0.03
99	22	2011	WoS	Whiskered_Tern	Chlidonias_hybrida	body_size	bill_measurements	bill depth	56	7.28011	0.3
100	22	2011	WoS	Whiskered_Tern	Chlidonias_hybrida	body_size	head_measurements	head length	61	7.61577	0.32
101	22	2011	WoS	Whiskered_Tern	Chlidonias_hybrida	body_size	bill_measurements	bill length	61	7.61577	0.36
102	23	2011	WoS	Short-tailed_shearwater	Puffinus_tenuirostris	body_size	wing_measurements	wing length	171	12.9615	-0.097		0.2
103	23	2011	WoS	Short-tailed_shearwater	Puffinus_tenuirostris	body_size	head_measurements	head length	171	12.9615	-0.069		0.37
104	23	2011	WoS	Short-tailed_shearwater	Puffinus_tenuirostris	body_size	mass	body mass	171	12.9615	-0.016		0.83
105	23	2011	WoS	Short-tailed_shearwater	Puffinus_tenuirostris	body_size	leg_measurements	tarsus length	171	12.9615	0.002		0.98
106	23	2011	WoS	Short-tailed_shearwater	Puffinus_tenuirostris	body_size	body_size	body PC1	171	12.9615	0.016		0.83
107	23	2011	WoS	Short-tailed_shearwater	Puffinus_tenuirostris	body_size	bill_measurements	bill depth	171	12.9615	0.09		0.24
108	23	2011	WoS	Short-tailed_shearwater	Puffinus_tenuirostris	body_size	bill_measurements	bill length	171	12.9615	0.106		0.17
109	24	2010	WoS	Tree_swallow	Tachycineta_bicolor	behaviour	behaviour	agressivness (defending nest)	53	7.07107	0.045		0.75		2008
110	25	2010	WoS	Darwin's_small_ground_funch	Geospiza_fuliginosa	body_size	bill_measurements	beak length(highland new habitat)	11	2.82843	0.07		0.847
111	25	2010	WoS	Darwin's_small_ground_funch	Geospiza_fuliginosa	body_size	bill_measurements	beak length(lowland)	12	3	0.8		0.006
112	26	2010	WoS	Zebra_finch	Taeniopgyia_guttata	behaviour	behaviour	foraging types	23	4.47214	-0.038
113	27	2009	WoS	Blue_tit	Cyanistes_caeruleus	plumage	reflectance	brightness	26	4.79583	-0.097		0.637
114	27	2009	WoS	Blue_tit	Cyanistes_caeruleus	plumage	reflectance	chroma	26	4.79583	0.352		0.078
115	27	2009	WoS	Blue_tit	Cyanistes_caeruleus	heterozygosity	heterozygosity	HL(homozygosity)	78	8.66025	0.341		0.002
116	27	2009	WoS	Blue_tit	Cyanistes_caeruleus	body_condition	body_condition	physical condition	107	10.198	0.126		0.2		multilocus heterozygosity (MLH)
117	27	2009	WoS	Blue_tit	Cyanistes_caeruleus	body_size	mass	weight	107	10.198	0.131		0.178
118	27	2009	WoS	Blue_tit	Cyanistes_caeruleus	body_size	leg_measurements	tarsus length	107	10.198	0.174		0.073
119	28	2009	WoS	Gentoo_penguin	Pygoscelis_papua	body_size	mass	body mass relative to body size	18	3.87298	0.142		0.56
120	28	2009	WoS	Gentoo_penguin	Pygoscelis_papua	plumage	reflectance	beak spot(Red hue)	19	4	0.059		0.8
121	28	2009	WoS	Gentoo_penguin	Pygoscelis_papua	plumage	reflectance	beak spot(Brightness)	19	4	0.07		0.77
122	28	2009	WoS	Gentoo_penguin	Pygoscelis_papua	plumage	reflectance	beak spot(UV Chroma)	19	4	0.166		0.48
123	28	2009	WoS	Gentoo_penguin	Pygoscelis_papua	plumage	reflectance	beak spot(Red chroma)	19	4	0.231		0.33
124	28	2009	WoS	Gentoo_penguin	Pygoscelis_papua	plumage	reflectance	UV hue	19	4	0.526		0.022
125	28	2009	WoS	Gentoo_penguin	Pygoscelis_papua	body_size	mass	body mass	19	4	0.731		<0.001
126	29	2009	WoS	Collared_flycatcher	Ficedula_albicollis	behaviour	behaviour	dispersal status	3054	55.2359	0.168685			0.857143
127	30	2009	WoS	Black_Guillemot	Cepphus_grylle	body_size	mass	body mass	9	2.44949	0.2		0.61
128	30	2009	WoS	Black_Guillemot	Cepphus_grylle	body_size	bill_measurements	bill depth	20	4.12311	-0.3		0.2
129	30	2009	WoS	Black_Guillemot	Cepphus_grylle	body_size	bill_measurements	culmen	20	4.12311	-0.18		0.45
130	30	2009	WoS	Black_Guillemot	Cepphus_grylle	body_size	leg_measurements	outer tarsus	20	4.12311	-0.06		0.8
131	30	2009	WoS	Black_Guillemot	Cepphus_grylle	body_size	wing_measurements	wing length	20	4.12311	0.12		0.63
132	30	2009	WoS	Black_Guillemot	Cepphus_grylle	body_size	head_measurements	head plus bill	20	4.12311	0.36		0.12
133	31	2009	WoS	Lesser_kestrel	Falco_naumanni	age	age	age	19	4	-0.119		0.616
134	31	2009	WoS	Lesser_kestrel	Falco_naumanni	heterozygosity	heterozygosity	uncorrected heterozygosity (H0)	19	4	0.04		0.869
135	31	2009	WoS	Lesser_kestrel	Falco_naumanni	heterozygosity	heterozygosity	uncorrected heterozygosity (H0)	34	5.56776	-0.129		0.466
136	31	2009	WoS	Lesser_kestrel	Falco_naumanni	age	age	age	34	5.56776	0.249		0.149
137	31	2009	WoS	Lesser_kestrel	Falco_naumanni	age	age	age	67	8	0.309		0.011
138	31	2009	WoS	Lesser_kestrel	Falco_naumanni	heterozygosity	heterozygosity	uncorrected heterozygosity (H0)	67	8	0.335		0.006
139	31	2009	WoS	Lesser_kestrel	Falco_naumanni	age	age	age	94	9.53939	0.131		0.207
140	31	2009	WoS	Lesser_kestrel	Falco_naumanni	heterozygosity	heterozygosity	uncorrected heterozygosity (H0)	94	9.53939	0.181		0.041
141	31	2009	WoS	Lesser_kestrel	Falco_naumanni	heterozygosity	heterozygosity	uncorrected heterozygosity (H0)	97	9.69536	0.101		0.323
142	31	2009	WoS	Lesser_kestrel	Falco_naumanni	age	age	age	97	9.69536	0.361		<0.001
143	31	2009	WoS	Lesser_kestrel	Falco_naumanni	heterozygosity	heterozygosity	uncorrected heterozygosity (H0)	118	10.7238	-0.031		0.738
144	31	2009	WoS	Lesser_kestrel	Falco_naumanni	age	age	age	118	10.7238	0.367		<0.002
145	32	2008	Cited	Leach’s_storm-petrel	Oceanodroma_leucorhoa	body_size	head_measurements	head width	52	7	0.0447214		0.76
146	32	2008	Cited	Leach’s_storm-petrel	Oceanodroma_leucorhoa	body_size	tail_measurements	tail length	52	7	0.0632456
147	32	2008	Cited	Leach’s_storm-petrel	Oceanodroma_leucorhoa	body_size	head_measurements	head bill length	52	7	0.0948683		0.5
148	32	2008	Cited	Leach’s_storm-petrel	Oceanodroma_leucorhoa	body_size	wing_measurements	first primary length	52	7	0.1		0.46
149	32	2008	Cited	Leach’s_storm-petrel	Oceanodroma_leucorhoa	body_size	leg_measurements	tarsus length	52	7	0.2		0.15
150	32	2008	Cited	Leach’s_storm-petrel	Oceanodroma_leucorhoa	body_size	wing_measurements	wing length	52	7	0.244949		0.08
151	32	2008	Cited	Leach’s_storm-petrel	Oceanodroma_leucorhoa	body_size	bill_measurements	culmen length	52	7	0.43589		0.001
152	33	2008	WoS	Tree_swallow	Tachycineta_bicolor	plumage	reflectance	plumage hue (PC1)	49	6.78233	-0.13		0.38
153	33	2008	WoS	Tree_swallow	Tachycineta_bicolor	plumage	reflectance	plumage brightness(PC2)	49	6.78233	0.39		<0.01
154	34	2008	WoS	Darwin’s_medium_ground_finch	Geospiza_fortis	body_size	body_size	body size	243	15.4919	0.123		0.028
155	35	2008	WoS	Spanish_imperial_eagle	Aquila_adalberti	plumage	colour_morph	plumage types	44	6.40312	0.398315		<0.001
156	36	2008	WoS	Turquoise-browed_Motmot	Eumomota_superciliosa	body_size	body_size	body size(PC1)	52	7	0.2		0.16
157	37	2008	WoS	Short-tailed_shearwater	Puffinus_tenuirostris	body_size	head_measurements	head+bill length	48	6.7082	0.27		0.07
158	37	2008	WoS	Short-tailed_shearwater	Puffinus_tenuirostris	body_size	bill_measurements	bill depth	48	6.7082	0.62		<0.005
159	37	2008	WoS	Short-tailed_shearwater	Puffinus_tenuirostris	body_size	leg_measurements	tarsus length	48	6.7082	0.63		0.47
160	37	2008	WoS	Short-tailed_shearwater	Puffinus_tenuirostris	body_size	body_size	body size index	48	6.7082	0.74		<0.005
161	37	2008	WoS	Short-tailed_shearwater	Puffinus_tenuirostris	body_size	bill_measurements	bill length	51	6.9282	0.06		0.66
162	38	2008	WoS	Common_tern	Sterna_hirundo	body_size	mass	body mass	7	2	0.89		0.007
163	38	2008	WoS	Common_tern	Sterna_hirundo	body_size	mass	body mass	8	2.23607	0.738		0.037
164	38	2008	WoS	Common_tern	Sterna_hirundo	body_size	mass	body mass	9	2.44949	0.751		0.02
165	38	2008	WoS	Common_tern	Sterna_hirundo	age	age	age	290	16.9411	0.667		<0.001
166	38	2008	WoS	Common_tern	Sterna_hirundo	behaviour	behaviour	arrival date	427	20.5913	0.8	χ^2=86.9	<0.001	2.21399
167	39	2008	WoS	European_roller	Coracias_garrulus	body_size	mass	weight	26	4.79583	0.42		0.03
168	39	2008	WoS	European_roller	Coracias_garrulus	body_size	leg_measurements	tarsus length	27	4.89898	-0.02		0.9
169	39	2008	WoS	European_roller	Coracias_garrulus	body_size	wing_measurements	wing length	27	4.89898	0.3		0.12
170	39	2008	WoS	European_roller	Coracias_garrulus	plumage	reflectance	brightness of the back(PC1)	27	4.89898	0.41		0.035
171	39	2008	WoS	European_roller	Coracias_garrulus	plumage	reflectance	plumage greenyellowish colour(PC1)	27	4.89898	0.42	χ2 = 21.49	0.03
172	39	2008	WoS	European_roller	Coracias_garrulus	body_condition	body_condition	body condition	27	4.89898	0.5		0.008
173	40	2008	WoS	Great_tit	Parus_major	plumage	reflectance	color PC1	63	7.74597	0.098		0.444
174	40	2008	WoS	Great_tit	Parus_major	plumage	reflectance	colorPC2	63	7.74597	0.279		0.027
175	41	2007	WoS	Darwin’s_Small_Tree_Finch	Camarhynchus_parvulus	body_size	bill_measurements	bill depth	17	3.74166	0.173205		0.54
176	41	2007	WoS	Darwin’s_Small_Tree_Finch	Camarhynchus_parvulus	body_size	wing_measurements	wing length	17	3.74166	0.2		0.47
177	41	2007	WoS	Darwin’s_Small_Tree_Finch	Camarhynchus_parvulus	body_size	bill_measurements	bill width	17	3.74166	0.360555		0.39
178	41	2007	WoS	Darwin’s_Small_Tree_Finch	Camarhynchus_parvulus	body_size	bill_measurements	bill length	17	3.74166	0.509902		0.04
179	41	2007	WoS	Darwin’s_Small_Tree_Finch	Camarhynchus_parvulus	body_size	leg_measurements	tarsus length	17	3.74166	0.616441		<0.01
180	42	2007	WoS	Great_tit	Parus_major	plumage	reflectance	Black crown reflectance(PC1)	40	6.08276	0.253		0.116
181	42	2007	WoS	Great_tit	Parus_major	plumage	reflectance	Black crown reflectance(PC2)	40	6.08276	0.32		0.044
182	42	2007	WoS	Great_tit	Parus_major	plumage	ornament_size	Breast stripe size	51	6.9282	0.218		0.125
183	42	2007	WoS	Great_tit	Parus_major	plumage	reflectance	Yellow breast reflectance(PC2)	52	7	0.043		0.76
184	42	2007	WoS	Great_tit	Parus_major	plumage	reflectance	Yellow breast reflectance(PC1)	52	7	0.221		0.115
185	43	2007	WoS	Zebra_finch	Taeniopgyia_guttata	others	population	wild and domesticated	27	4.89898	0.63187
186	44	2007	WoS	Medium_ground_finch	Geospiza_fortis	body_size	bill_measurements	beak size	21	4.24264	0.742		0.001
187	44	2007	WoS	Medium_ground_finch	Geospiza_fortis	body_size	bill_measurements	beak size	26	4.79583	0.705	χ2 = 17.49	<0.001		wild
188	44	2007	WoS	Medium_ground_finch	Geospiza_fortis	body_size	bill_measurements	beak size	33	5.47723	0.39	χ2 = 46.03	0.025		captive
189	45	2007	WoS	Gouldian_finch	Erythrura_gouldiae	plumage	colour_morph	head types	59	7.48331	0.544464				OS:ROM/OXY:index of plasma oxidative Status
190	45	2007	WoS	Gouldian_finch	Erythrura_gouldiae	plumage	colour_morph	head types	78	8.66025	0.768198
191	45	2007	WoS	Gouldian_finch	Erythrura_gouldiae	plumage	colour_morph	head types	137	11.5758	0.681829
192	46	2007	WoS	Pied_flycatcher	Ficedula_hypoleuca	physiology	hematocrit	hematocrit	230	15.0665	0.2		0.003
193	47	2007	WoS	Northern_fliker	Colaptes_auratus	plumage	reflectance	ear plumage	144	11.8743	0.002	χ2 = 63.69	0.98		total
194	47	2007	WoS	Northern_fliker	Colaptes_auratus	plumage	reflectance	throat plumage	360	18.8944	0.164		0.002
195	47	2007	WoS	Northern_fliker	Colaptes_auratus	plumage	reflectance	nuchal plumage	596	24.3516	0.025		0.535
196	47	2007	WoS	Northern_fliker	Colaptes_auratus	plumage	reflectance	shaft plumage	604	24.5153	0.076		0.064
197	48	2007	WoS	Mountain_bluebird	Sialia_currucoides	body_condition	body_condition	body condition	94	9.53939	0.11		0.27
198	48	2007	WoS	Mountain_bluebird	Sialia_currucoides	plumage	reflectance	plumage color	105	10.0995	-0.09		0.34
199	49	2007	WoS	Common_tern	Sterna_hirundo	age	age	age	19	4	0.285
200	49	2007	WoS	Common_tern	Sterna_hirundo	body_size	mass	body mass	28	5	0.151
201	49	2007	WoS	Common_tern	Sterna_hirundo	body_condition	body_condition	body condition(PC1)	93	9.48683	-0.201
202	49	2007	WoS	Common_tern	Sterna_hirundo	body_size	leg_measurements	tarsus length	94	9.53939	-0.287
203	49	2007	WoS	Common_tern	Sterna_hirundo	body_size	bill_measurements	bill depth	94	9.53939	-0.022
204	49	2007	WoS	Common_tern	Sterna_hirundo	body_size	wing_measurements	wing length	94	9.53939	0.024
205	49	2007	WoS	Common_tern	Sterna_hirundo	body_size	bill_measurements	culmen length	95	9.59166	-0.146
206	49	2007	WoS	Common_tern	Sterna_hirundo	body_size	head_measurements	head length	95	9.59166	-0.075
207	50	2006	WoS	Budgerigar	Melopsittacus_undulatus	behaviour	behaviour	call types	9	2.44949	0.653333
208	51	2006	Cited	Wedge-tailed_shearwater	Puffinus_pacificus	body_size	bill_measurements	bill width	45	6.48074	-0.566		0.0001
209	51	2006	Cited	Wedge-tailed_shearwater	Puffinus_pacificus	body_size	bill_measurements	bill depth	45	6.48074	-0.141421		0.92
210	51	2006	Cited	Wedge-tailed_shearwater	Puffinus_pacificus	body_size	wing_measurements	wing length	45	6.48074	-0.141421		0.72
211	51	2006	Cited	Wedge-tailed_shearwater	Puffinus_pacificus	body_size	bill_measurements	culmen length	45	6.48074	0.1		0.16
212	51	2006	Cited	Wedge-tailed_shearwater	Puffinus_pacificus	body_size	leg_measurements	tarsus length	45	6.48074	0.1		0.96
213	51	2006	Cited	Wedge-tailed_shearwater	Puffinus_pacificus	body_size	tail_measurements	tail length	45	6.48074	0.141421		0.15
214	52	2006	Cited	House_sparrow	Passer_domesticus	heterozygosity	heterozygosity	Mhc alleles	37	5.83095	0.371		0.024
215	53	2006	WoS	Arctic_skua	Stercorarius_parasiticus	plumage	colour_morph	plumage types	175	13.1149	0.131112
216	54	2006	Cited	Blue_tit	Cyanistes_caeruleus	plumage	reflectance	plumage hue	32	5.38516	0.13
217	54	2006	Cited	Blue_tit	Cyanistes_caeruleus	plumage	reflectance	plumage saturation	32	5.38516	0.15
218	54	2006	Cited	Blue_tit	Cyanistes_caeruleus	plumage	reflectance	plumage brightness	32	5.38516	0.38
219	54	2006	Cited	Blue_tit	Cyanistes_caeruleus	body_size	leg_measurements	tarsus	33	5.47723	-0.37			1.84211
220	55	2006	Cited	Short-tailed_shearwater	Puffinus_tenuirostris	body_size	mass	prelaying mass	470	21.6102	0.277
221	55	2006	Cited	Short-tailed_shearwater	Puffinus_tenuirostris	body_size	bill_measurements	bill depth	1105	33.1964	0.135
222	55	2006	Cited	Short-tailed_shearwater	Puffinus_tenuirostris	body_size	leg_measurements	tarsus length	1105	33.1964	0.163
223	56	2006	WoS	Painted_Stork	Mycteria_leucocephala	body_size	leg_measurements	tarsus	100	9.84886	0.360555		<0.05
224	56	2006	WoS	Painted_Stork	Mycteria_leucocephala	body_size	leg_measurements	tibia	100	9.84886	0.509902		<0.001
225	56	2006	WoS	Painted_Stork	Mycteria_leucocephala	body_size	bill_measurements	bill length	100	9.84886	0.640312		<0.001
226	56	2006	WoS	Painted_Stork	Mycteria_leucocephala	body_size	body_size	body length	100	9.84886	0.7		<0.001
227	57	2006	WoS	Carolina_wren	Thryothorus_ludovicianus	body_size	wing_measurements	wing chord	44	6.40312	0.29		0.05
228	57	2006	WoS	Carolina_wren	Thryothorus_ludovicianus	age	age	age	127	11.1355	-0.1		0.24
229	58	2005	WoS	House_sparrow	Passer_domesticus	body_size	mass	body mass	12	3	-0.29
230	58	2005	WoS	House_sparrow	Passer_domesticus	body_size	leg_measurements	tarsus length	12	3	0.21
231	58	2005	WoS	House_sparrow	Passer_domesticus	body_size	wing_measurements	wing length	12	3	0.61
232	58	2005	WoS	House_sparrow	Passer_domesticus	body_size	body_size	body size index	12	3	0.62				body condition index as residuals from a regression of body mass on tarsus length
233	58	2005	WoS	House_sparrow	Passer_domesticus	body_size	tail_measurements	tail length	12	3	0.77
234	59	2005	WoS	Red-backed_shrike	Lanius_collurio	body_size	leg_measurements	tarsus length	74	8.42615	0.13		0.26
235	59	2005	WoS	Red-backed_shrike	Lanius_collurio	body_condition	body_condition	body condition	75	8.48528	0.35		0.002
236	59	2005	WoS	Red-backed_shrike	Lanius_collurio	body_size	wing_measurements	wing length	78	8.66025	0.08		0.48
237	59	2005	WoS	Red-backed_shrike	Lanius_collurio	body_size	mass	body mass	79	8.7178	0.33		0.003
238	60	2005	WoS	European_starling	Sturnus_vulgaris	body_size	leg_measurements	tarsus	19	4	0.036		0.86
239	60	2005	WoS	European_starling	Sturnus_vulgaris	plumage	reflectance	ornament PC2	19	4	0.224		0.304
240	60	2005	WoS	European_starling	Sturnus_vulgaris	body_size	mass	body mass	19	4	0.263		0.195
241	60	2005	WoS	European_starling	Sturnus_vulgaris	body_size	wing_measurements	wing	19	4	0.529		0.05
242	60	2005	WoS	European_starling	Sturnus_vulgaris	plumage	reflectance	ornament PC1	19	4	0.754		<0.001
243	60	2005	WoS	European_starling	Sturnus_vulgaris	age	age	age	20	4.12311	0.733799
244	61	2005	WoS	European_blackcap	Sylvia_atricapilla	others	others	δ^2H signatures	30	5.19615	0.707107		<0.001
245	62	2005	Cited	Rock_sparrow	Petronia_petronia	plumage	ornament_size	breast patch size	44	6.40312	0.42		0.004
246	63	2005	Cited	Eastern_bluebird	Sialia_sialis	plumage	reflectance	tail coloration(PC1)	218	14.6629	0.15		0.03
247	63	2005	Cited	Eastern_bluebird	Sialia_sialis	plumage	reflectance	melanin breast coloration(PC1)	220	14.7309	-0.07		0.32
248	63	2005	Cited	Eastern_bluebird	Sialia_sialis	plumage	reflectance	rump coloration(PC1)	228	15	0.04	0.1	0.55
249	63	2005	Cited	Eastern_bluebird	Sialia_sialis	body_condition	body_condition	body condition	230	15.0665	-0.12		0.07
250	63	2005	Cited	Eastern_bluebird	Sialia_sialis	body_size	mass	body mass	231	15.0997	-0.1		0.13
251	63	2005	Cited	Eastern_bluebird	Sialia_sialis	body_size	leg_measurements	tarsus length	233	15.1658	0.11		0.1
252	63	2005	Cited	Eastern_bluebird	Sialia_sialis	age	age	age	233	15.1658	0.49		<0.001
253	64	2004	WoS	Red-tailed_Tropicbird	Phaethon_rubricauda	body_size	bill_measurements	bill size	15	3.4641	0.0462415	0.03	<0.9
254	64	2004	WoS	Red-tailed_Tropicbird	Phaethon_rubricauda	body_size	bill_measurements	bill size	15	3.4641	0.0842152	3.5	<0.8
255	64	2004	WoS	Red-tailed_Tropicbird	Phaethon_rubricauda	body_size	wing_measurements	wing size	15	3.4641	0.368514		<0.2
256	64	2004	WoS	Red-tailed_Tropicbird	Phaethon_rubricauda	plumage	ornament_size	tail streamer	20	4.12311	0.394405		0.08
257	65	2004	WoS	Barn_swallow1	Hirundo_rustica_erythrogaster	others	symmetry	tail symmetry	15	3.4641	-0.38	2.2	>0.16
258	65	2004	WoS	Barn_swallow1	Hirundo_rustica_erythrogaster	plumage	ornament_size	tail-streamers length	18	3.87298	0.02		>0.36
259	65	2004	WoS	Barn_swallow1	Hirundo_rustica_erythrogaster	plumage	reflectance	breast coloration(PC1)	20	4.12311	0.47		<0.04
260	65	2004	WoS	Barn_swallow1	Hirundo_rustica_erythrogaster	plumage	reflectance	throat coloration(PC1)	21	4.24264	0.43		<0.05
261	66	2004	WoS	Northern_giant_petrel	Macronectes_halli_	age	age	age	7	2	0.82		<0.05
262	66	2004	WoS	Northern_giant_petrel	Macronectes_halli_	body_size	leg_measurements	tarsus length	43	6.32456	-0.06		0.68
263	66	2004	WoS	Northern_giant_petrel	Macronectes_halli_	body_size	wing_measurements	wing length	43	6.32456	-0.04		0.77
264	66	2004	WoS	Northern_giant_petrel	Macronectes_halli_	body_size	bill_measurements	culmen length	43	6.32456	-0.01		0.98
265	66	2004	WoS	Northern_giant_petrel	Macronectes_halli_	body_size	bill_measurements	cranium length	43	6.32456	0.02		0.9
266	66	2004	WoS	Northern_giant_petrel	Macronectes_halli_	body_size	body_size	body size index	43	6.32456	0.06		0.7
267	66	2004	WoS	Northern_giant_petrel	Macronectes_halli_	body_size	mass	body mass	43	6.32456	0.23		0.14
268	67	2004	WoS	Common_tern	Sterna_hirundo	age	age	age	59	7.48331	0.76		<0.001
269	67	2004	WoS	Common_tern	Sterna_hirundo	body_size	body_size	body size	234	15.1987	0.2		0.03
270	67	2004	WoS	Common_tern	Sterna_hirundo	age	age	primary wing molt score	261	16.0624	0.12		0.06
271	67	2004	WoS	Common_tern	Sterna_hirundo	age	age	repeated wing molt score	261	16.0624	0.13		0.03
272	68	2004	Cited	Black_swan	Cygnus_atratus	plumage	ornament_size	The number of curled feathers	22	4.3589	0.61		0.003
273	69	2004	WoS	Black-legged_Kittiwake	Rissa_tridactyla	body_size	leg_measurements	tarsus length(against arrival date)	18	3.87298	0.65		<0.005
274	69	2004	WoS	Black-legged_Kittiwake	Rissa_tridactyla	body_size	leg_measurements	tarsus length	18	3.87298	0.87		< 0.0001
275	69	2004	WoS	Black-legged_Kittiwake	Rissa_tridactyla	behaviour	behaviour	arrival date	20	4.12311	0.79	z=-1.96	<0.0001
276	70	2004	WoS	Arctic_tern	Sterna_paradisaea	body_size	leg_measurements	tarsus	59	7.48331	0.43		< 0.01
277	71	2003	WoS	Yellow-eyed_penguins	Megadyptes_antipodes	plumage	reflectance	saturation of the eye	40	6.08276	-0.019		0.91
278	71	2003	WoS	Yellow-eyed_penguins	Megadyptes_antipodes	age	age	age	40	6.08276	0.304		0.06
279	71	2003	WoS	Yellow-eyed_penguins	Megadyptes_antipodes	plumage	reflectance	saturation the postocular stripe	40	6.08276	0.339		0.03
280	71	2003	WoS	Yellow-eyed_penguins	Megadyptes_antipodes	plumage	reflectance	hue the postocular stripe	40	6.08276	0.49		<0.01
281	71	2003	WoS	Yellow-eyed_penguins	Megadyptes_antipodes	plumage	reflectance	hue of the eye	40	6.08276	0.577		<0.01
282	72	2003	WoS	Spanish_imperial_eagle	Aquila_adalberti	age	age	age	237	15.2971	0.523357			28.6
283	73	2003	WoS	Northern_cardinal	Cardinalis_cardinalis	plumage	reflectance	bill color	20	4.12311	0.52		0.02
284	73	2003	WoS	Northern_cardinal	Cardinalis_cardinalis	plumage	reflectance	plumage color	22	4.3589	0.58		0.005
285	73	2003	WoS	Northern_cardinal	Cardinalis_cardinalis	plumage	reflectance	munsell color chip	81	8.83176	0.39		<0.0001		many other body traits not siginificant ant then not reported
286	74	2003	WoS	American_goldfinch	Carduelis_tristis	body_condition	body_condition	body condition	22	4.3589	-0.21		0.36
287	74	2003	WoS	American_goldfinch	Carduelis_tristis	body_size	mass	mass	22	4.3589	-0.2		0.38
288	74	2003	WoS	American_goldfinch	Carduelis_tristis	body_size	leg_measurements	tarsus length	22	4.3589	-0.19		0.41
289	74	2003	WoS	American_goldfinch	Carduelis_tristis	body_size	wing_measurements	wing chord	22	4.3589	0.2		0.37
290	74	2003	WoS	American_goldfinch	Carduelis_tristis	body_size	tail_measurements	tail length	22	4.3589	0.38		0.08
291	74	2003	WoS	American_goldfinch	Carduelis_tristis	plumage	reflectance	plumage carotenoid (PC1)	22	4.3589	0.47		0.03
292	75	2003	WoS	Red-backed_shrike	Lanius_collurio	physiology	parasite_load	infected status	49	6.78233	0.341067		999
293	76	2003	WoS	Burrowing_Parrot	Cyanoliseus_patagonus	body_condition	body_condition	body condition	39	6	0.45		0.004		body condition was calculated as the ratio between abserved and expected body mass
294	76	2003	WoS	Burrowing_Parrot	Cyanoliseus_patagonus	plumage	ornament_size	surface of the red abdominal patch	41	6.16441	0.336		0.032
295	76	2003	WoS	Burrowing_Parrot	Cyanoliseus_patagonus	plumage	ornament_size	width of the red abdominal patch	41	6.16441	0.589		<0.001
296	77	2003	WoS	European_Shag	Phalacrocorax_aristotelis	plumage	ornament_size	crest size	20	4.12311	0.44		0.05		the indices of body condition derived for each sex from regressing incubation mass on body size
297	78	2003	Cited	Arctic_tern	Sterna_paradisaea	body_size	mass	body mass	37	5.83095	0.35		0.03
298	79	2002	WoS	Southern_Skuas	Stercorarius_skua_lonnbergi	body_condition	body_condition	body condition	98	9.74679	-0.03
299	79	2002	WoS	Southern_Skuas	Stercorarius_skua_lonnbergi	body_size	mass	incubation mass	98	9.74679	-0.01				1984-1987
300	79	2002	WoS	Southern_Skuas	Stercorarius_skua_lonnbergi	body_size	wing_measurements	wing (mm)	101	9.89949	-0.11
301	79	2002	WoS	Southern_Skuas	Stercorarius_skua_lonnbergi	body_size	body_size	overall body size(PC1)	101	9.89949	-0.02
302	79	2002	WoS	Southern_Skuas	Stercorarius_skua_lonnbergi	body_size	head_measurements	head (mm)	101	9.89949	-0.02				1994
303	79	2002	WoS	Southern_Skuas	Stercorarius_skua_lonnbergi	body_size	leg_measurements	tarsus (mm)	101	9.89949	0	χ^2=5.7			uninfected females were mated to uninfected males more often than expected by chance
304	80	2002	WoS	Barn_swallow2	Hirundo_rustica	physiology	parasite_load	parasite abundance	51	6.9282	0.44		<0.01
305	80	2002	WoS	Barn_swallow2	Hirundo_rustica	physiology	parasite_load	parasite abundance	59	7.48331	-0.12		0
306	80	2002	WoS	Barn_swallow2	Hirundo_rustica	physiology	parasite_load	parasite abundance	73	8.3666	0.76		<0.001
307	81	2001	WoS	Scissor-tailed_Flycatchers	Tyrannus_forficatus	body_size	tail_measurements	tail length(second year birds deleted)	27	4.89898	0.233		0.242		confounding effects of age on tail length
308	81	2001	WoS	Scissor-tailed_Flycatchers	Tyrannus_forficatus	body_size	tail_measurements	tail length	30	5.19615	0.477		0.008
309	82	2001	WoS	Alpine_Chough	Pyrrhocorax_graculus	body_condition	body_condition	body condition	73	8.3666	0.21		0.08
310	82	2001	WoS	Alpine_Chough	Pyrrhocorax_graculus	body_size	body_size	body size(PC1)	74	8.42615	-0.003		0.98
311	82	2001	WoS	Alpine_Chough	Pyrrhocorax_graculus	body_size	bill_measurements	bill width	76	8.544	0.006		0.96
312	82	2001	WoS	Alpine_Chough	Pyrrhocorax_graculus	body_size	leg_measurements	tarsus	76	8.544	0.4		0.0004
313	82	2001	WoS	Alpine_Chough	Pyrrhocorax_graculus	body_size	bill_measurements	bill nostril	78	8.66025	0.05		0.68
314	82	2001	WoS	Alpine_Chough	Pyrrhocorax_graculus	body_size	bill_measurements	bill depth	78	8.66025	0.05		0.68
315	82	2001	WoS	Alpine_Chough	Pyrrhocorax_graculus	body_size	tail_measurements	tail	79	8.7178	0.09		0.45
316	82	2001	WoS	Alpine_Chough	Pyrrhocorax_graculus	body_size	wing_measurements	wing	80	8.77496	0.02		0.86
317	83	2001	WoS	Magellanic_penguin	Spheniscus_magellanicus	body_condition	body_condition	body condition	93	9.48683	0.12		0.121
318	83	2001	WoS	Magellanic_penguin	Spheniscus_magellanicus	plumage	ornament_size	pectoral spots	96	9.64365	0.04		0.35
319	83	2001	WoS	Magellanic_penguin	Spheniscus_magellanicus	body_size	mass	body mass	100	9.84886	0.18		0.03		all pairs
320	83	2001	WoS	Magellanic_penguin	Spheniscus_magellanicus	body_size	body_size	body size	104	10.0499	-0.02		0.43
321	83	2001	WoS	Magellanic_penguin	Spheniscus_magellanicus	body_size	wing_measurements	wing size	104	10.0499	0.06		0.24
322	83	2001	WoS	Magellanic_penguin	Spheniscus_magellanicus	body_size	bill_measurements	bill size	111	10.3923	-0.11		0.13
323	83	2001	WoS	Magellanic_penguin	Spheniscus_magellanicus	body_size	bill_measurements	bill size	111	10.3923	0.22		0.01		adult pairs
324	83	2001	WoS	Magellanic_penguin	Spheniscus_magellanicus	plumage	ornament_size	pectoral band	119	10.7703	0		0.49		both sexes have an ornamental crest during pair formation
325	84	2001	WoS	Black-crowned_Night_Heron	Nycticorax_nycticorax	age	age	age	201	14.0712	0.935747	χ^2=176
326	85	2001	WoS	Blackbird	Turdus_merula	body_condition	body_condition	body condition	21	4.24264	0.078		0.622		Kendall rank correlation
327	86	2000	WoS	Blue_tit	Cyanistes_caeruleus	body_size	body_size	combined PC1	34	5.56776	-0.04				juvenile pairs
328	86	2000	WoS	Blue_tit	Cyanistes_caeruleus	others	bill_measurements	combined PC2	34	5.56776	0.34				controlled the breeding chronologies, PC2 described shape and particularlybill size relative to other ‘body size’ variables
329	86	2000	WoS	Blue_tit	Cyanistes_caeruleus	body_size	wing_measurements	primary length	38	5.91608	-0.04				adult pairs
330	86	2000	WoS	Blue_tit	Cyanistes_caeruleus	body_size	bill_measurements	bill depth	39	6	0.02				all pairs
331	86	2000	WoS	Blue_tit	Cyanistes_caeruleus	body_size	bill_measurements	bill length	39	6	0.38
332	86	2000	WoS	Blue_tit	Cyanistes_caeruleus	body_size	tail_measurements	tail length	40	6.08276	0.3				juvenile pairs
333	86	2000	WoS	Blue_tit	Cyanistes_caeruleus	body_size	leg_measurements	tarsus length	41	6.16441	-0.24				all pairs
334	86	2000	WoS	Blue_tit	Cyanistes_caeruleus	body_size	wing_measurements	wing length	41	6.16441	0.14				juvenile pairs
335	86	2000	WoS	Blue_tit	Cyanistes_caeruleus	others	bill_measurements	combined PC2	42	6.245	-0.08				juvenile pairs, PC2 described shape and particularly bill size relative to other ‘body size’ variables bill size relative to other ‘body size’ variables
336	86	2000	WoS	Blue_tit	Cyanistes_caeruleus	body_size	body_size	combined PC1	42	6.245	0.21				adult pairs
337	86	2000	WoS	Blue_tit	Cyanistes_caeruleus	body_size	bill_measurements	bill length	46	6.55744	-0.12				juvenile pairs
338	86	2000	WoS	Blue_tit	Cyanistes_caeruleus	body_size	bill_measurements	bill depth	46	6.55744	0.1				all pairs
339	86	2000	WoS	Blue_tit	Cyanistes_caeruleus	body_size	leg_measurements	tarsus length	46	6.55744	0.13				adult pairs
340	86	2000	WoS	Blue_tit	Cyanistes_caeruleus	body_size	wing_measurements	primary length	46	6.55744	0.3
341	86	2000	WoS	Blue_tit	Cyanistes_caeruleus	body_size	tail_measurements	tail length	48	6.7082	0.11				all pairs
342	86	2000	WoS	Blue_tit	Cyanistes_caeruleus	body_size	wing_measurements	wing length	48	6.7082	0.2				all pairs
343	86	2000	WoS	Blue_tit	Cyanistes_caeruleus	others	bill_measurements	combined PC2	130	11.2694	0.03				all pairs,PC2 described shape and particularlybill size relative to other ‘body size’ variables bill size relative to other ‘body size’ variables
344	86	2000	WoS	Blue_tit	Cyanistes_caeruleus	body_size	body_size	combined PC1	130	11.2694	0.25				all pairs
345	86	2000	WoS	Blue_tit	Cyanistes_caeruleus	body_size	wing_measurements	primary length	144	11.8743	0.08				juvenile pairs
346	86	2000	WoS	Blue_tit	Cyanistes_caeruleus	body_size	leg_measurements	tarsus length	149	12.083	0.04				adult pairs
347	86	2000	WoS	Blue_tit	Cyanistes_caeruleus	body_size	bill_measurements	bill length	149	12.083	0.07				adult pairs
348	86	2000	WoS	Blue_tit	Cyanistes_caeruleus	body_size	bill_measurements	bill depth	149	12.083	0.09				adult pairs
349	86	2000	WoS	Blue_tit	Cyanistes_caeruleus	body_size	tail_measurements	tail length	151	12.1655	0.19				adult pairs
350	86	2000	WoS	Blue_tit	Cyanistes_caeruleus	body_size	wing_measurements	wing length	154	12.2882	0.2				juvenile pairs
351	87	2000	WoS	Northern_fliker	Colaptes_auratus	plumage	ornament_size	color	58	7.4162	0.26		0.046		adult pairs
352	88	1999	WoS	Barn_owl	Tyto_alba	plumage	ornament_size	plumage spottiness	132	11.3578	0.21		0.015
353	89	1999	WoS	European_White_Stork	Ciconia_ciconia	age	age	age	43	6.32456	0.42		0.005
354	90	1999	Cited	Crested_auklet	Aethia_cristatella	plumage	ornament_size	crest feather length	86	9.11043	0.224582
355	91	1999	WoS	Great_Skua	Catharacta_skua	body_size	body_size	body size(PC1)	61	7.61577	0.22		0.085
356	91	1999	WoS	Parasitic_Jaeger	Stercorarius__parasiticus	body_size	body_size	body size	67	8	0.28		0.027
357	92	1999	Cited	Cooper's_Hawk	Accipiter_cooperii	body_size	mass	body mass	104	10.0499	0.35		0.003
358	93	1999	WoS	Razorbill	Alca_torda	body_size	head_measurements	head size	28	5	0.08		0.68
359	93	1999	WoS	Razorbill	Alca_torda	body_size	head_measurements	head size	31	5.2915	0.01		0.93
360	93	1999	WoS	Razorbill	Alca_torda	body_size	leg_measurements	tarsus	32	5.38516	0.19		0.3
361	93	1999	WoS	Razorbill	Alca_torda	body_size	leg_measurements	toe	35	5.65685	0		0.98
362	93	1999	WoS	Razorbill	Alca_torda	body_size	bill_measurements	bill size	35	5.65685	0.13		0.45
363	93	1999	WoS	Razorbill	Alca_torda	body_size	bill_measurements	bill size	35	5.65685	0.24	χ^2=31.3	0.16
364	93	1999	WoS	Razorbill	Alca_torda	body_size	mass	body mass	36	5.74456	0.38		0.02
365	93	1999	WoS	Razorbill	Alca_torda	body_size	wing_measurements	wing size	37	5.83095	0.08		0.64
366	93	1999	WoS	Razorbill	Alca_torda	body_size	bill_measurements	bill size	37	5.83095	0.11		0.52
367	93	1999	WoS	Razorbill	Alca_torda	body_size	bill_measurements	bill size	37	5.83095	0.39		0.017
368	94	1998	WoS	Blue_tit	Cyanistes_caeruleus	plumage	reflectance	UV chroma	18	3.87298	0.7		0.0041
369	95	1998	WoS	Peregrine_Falcon	Falco_peregrinus	body_size	wing_measurements	wing size	10	2.64575	0.579655	χ2 =4.12	0.079		1993
370	95	1998	WoS	Brown_Falcon	Falco_berigora	body_size	wing_measurements	wing size	18	3.87298	0.607454	χ2 =1.68	0.008		1986
371	95	1998	WoS	Nankeen_Kestrel	Falco_cenchroides	body_size	wing_measurements	wing size	41	6.16441	0.363318	χ^2=10.78	0.019
372	96	1998	WoS	Arctic_skua	Stercorarius_parasiticus	plumage	colour_morph	plumage types	89	9.27362	0.137391	χ2 =5.52			1975
373	96	1998	WoS	Arctic_skua	Stercorarius_parasiticus	plumage	colour_morph	plumage types	134	11.4455	0.0414297	χ2 =1.08			1987
374	96	1998	WoS	Arctic_skua	Stercorarius_parasiticus	plumage	colour_morph	plumage types	145	11.9164	0.168564
375	96	1998	WoS	Arctic_skua	Stercorarius_parasiticus	plumage	colour_morph	plumage types	155	12.3288	0.0957146	χ2 =9.92			1974
376	96	1998	WoS	Arctic_skua	Stercorarius_parasiticus	plumage	colour_morph	plumage types	156	12.3693	0.083205	χ2 =12.38			1979
377	96	1998	WoS	Arctic_skua	Stercorarius_parasiticus	plumage	colour_morph	plumage types	165	12.7279	0.245196
378	96	1998	WoS	Arctic_skua	Stercorarius_parasiticus	plumage	colour_morph	plumage types	168	12.8452	0.27146
379	96	1998	WoS	Arctic_skua	Stercorarius_parasiticus	plumage	colour_morph	plumage types	188	13.6015	0.219768	χ2 =9.08			1977
380	96	1998	WoS	Arctic_skua	Stercorarius_parasiticus	plumage	colour_morph	plumage types	223	14.8324	0.156331	χ2 =5.45			1976
381	96	1998	WoS	Arctic_skua	Stercorarius_parasiticus	plumage	colour_morph	plumage types	256	15.906	0.146842	χ2 =1.42			1992
382	97	1998	WoS	Semipalmated_Sandpipers	Calidris_pusill	body_size	body_size	body size(PC1)	118	10.7238	-0.14		0.13
383	97	1998	WoS	Semipalmated_Sandpipers	Calidris_pusill	body_size	leg_measurements	tarsus	118	10.7238	-0.14		0.11
384	97	1998	WoS	Semipalmated_Sandpipers	Calidris_pusill	body_size	wing_measurements	wing	118	10.7238	-0.08		0.4
385	97	1998	WoS	Semipalmated_Sandpipers	Calidris_pusill	body_size	bill_measurements	culmen	118	10.7238	-0.05		0.6
386	97	1998	WoS	Western_Sandpipers	Calidris_mauri	body_size	leg_measurements	tarsus	126	11.0905	0.1		0.27
387	97	1998	WoS	Western_Sandpipers	Calidris_mauri	body_size	body_size	body size(PC1)	126	11.0905	0.13		0.16
388	97	1998	WoS	Western_Sandpipers	Calidris_mauri	body_size	bill_measurements	culmen	126	11.0905	0.14		0.1
389	97	1998	WoS	Western_Sandpipers	Calidris_mauri	body_size	wing_measurements	wing	126	11.0905	0.17		0.07		average coefficients from two populations
390	98	1998	WoS	Snow_Petrel	Pagodroma_nivea	body_size	bill_measurements	bill length	205	14.2127	0.53				average coefficients from two populations
391	98	1998	WoS	Snow_Petrel	Pagodroma_nivea	body_size	leg_measurements	tarsus length	205	14.2127	0.56				average coefficients from two populations
392	98	1998	WoS	Snow_Petrel	Pagodroma_nivea	body_size	body_size	body size(PC1)	205	14.2127	0.565				average coefficients from two populations
393	98	1998	WoS	Snow_Petrel	Pagodroma_nivea	body_size	bill_measurements	bill depth	205	14.2127	0.575				average coefficients from two populations
394	98	1998	WoS	Snow_Petrel	Pagodroma_nivea	body_size	wing_measurements	wing length	205	14.2127	0.6
395	99	1997	WoS	Semipalmated_Plovers	Charadrius_semipalmatus	plumage	ornament_size	number of brow feathers	81	8.83176	0.076
396	99	1997	WoS	Semipalmated_Plovers	Charadrius_semipalmatus	body_size	leg_measurements	toe	92	9.43398	0.132
397	99	1997	WoS	Semipalmated_Plovers	Charadrius_semipalmatus	plumage	ornament_size	amount of orange in bill	109	10.2956	-0.05
398	99	1997	WoS	Semipalmated_Plovers	Charadrius_semipalmatus	body_size	mass	body mass	117	10.6771	0.144
399	99	1997	WoS	Semipalmated_Plovers	Charadrius_semipalmatus	body_size	bill_measurements	bill size	119	10.7703	0
400	99	1997	WoS	Semipalmated_Plovers	Charadrius_semipalmatus	body_size	leg_measurements	tarsus	121	10.8628	-0.089
401	99	1997	WoS	Semipalmated_Plovers	Charadrius_semipalmatus	body_size	wing_measurements	wing size	121	10.8628	-0.014	χ2 =0.23			1994
402	100	1997	WoS	Northern_cardinal	Cardinalis_cardinalis	behaviour	behaviour	feeding rates	23	4.47214	0.35		<0.05
403	101	1997	WoS	Greater_Flamingo	Phoenicopterus_ruber_roseus	age	age	age	18	3.87298	0.743		<0.001		1990
404	101	1997	WoS	Greater_Flamingo	Phoenicopterus_ruber_roseus	age	age	age	20	4.12311	0.599		<0.01		1992
405	101	1997	WoS	Greater_Flamingo	Phoenicopterus_ruber_roseus	age	age	age	24	4.58258	0.577		<0.005		1991
406	102	1997	Cited	Magpie	pica_pica	others	tail_measurements	tail quality score	15	3.4641	0.7		<0.01
407	103	1997	Cited	Common_tern	Sterna_hirundo	body_size	bill_measurements	bill length	23	4.47214	-0.34
408	103	1997	Cited	Common_tern	Sterna_hirundo	body_size	wing_measurements	primary length	23	4.47214	0.09
409	103	1997	Cited	Common_tern	Sterna_hirundo	body_size	mass	body mass	29	5.09902	0.47		<0.01
410	104	1996	WoS	Great_tit	Parus_major	behaviour	behaviour	dispersal status	1308	36.1248	0.138336		<0.0001
411	105	1996	WoS	Pied_flycatcher	Ficedula_hypoleuca	plumage	ornament_size	white patch length	53	7.07107	0.08
412	105	1996	WoS	Pied_flycatcher	Ficedula_hypoleuca	plumage	ornament_size	white patch size	53	7.07107	0.12	χ^2=15.19		39	second year
413	105	1996	WoS	Pied_flycatcher	Ficedula_hypoleuca	plumage	ornament_size	white patch breadth	53	7.07107	0.3	χ^2=5.552	0.029	6.5
414	106	1995	WoS	Yellowhammers	Emberiza_citrinella	physiology	parasite_load	parasite intensity	29	5.09902	0.12		0.54		1999
415	107	1995	WoS	Barnacle_goose	Branta_leucopsis	age	age	age	113	10.4881	0.948683				first-pairing
416	107	1995	WoS	Barnacle_goose	Branta_leucopsis	age	age	age	235	15.2315	0.3				re-pairing
417	108	1995	WoS	Northern_shoveler	Anas_clypeata	body_size	bill_measurements	culmen	8	2.23607	-0.34
418	108	1995	WoS	American_wigeon	Anas_americana	body_size	bill_measurements	culmen	8	2.23607	-0.21
419	108	1995	WoS	American_wigeon	Anas_americana	body_size	wing_measurements	wing	8	2.23607	-0.09
420	108	1995	WoS	Northern_pintail	Anas_acuta	body_size	leg_measurements	tarsus	8	2.23607	0.05
421	108	1995	WoS	Northern_pintail	Anas_acuta	body_size	wing_measurements	wing	8	2.23607	0.18
422	108	1995	WoS	Northern_pintail	Anas_acuta	body_size	bill_measurements	culmen	8	2.23607	0.28
423	108	1995	WoS	Northern_shoveler	Anas_clypeata	body_size	wing_measurements	wing	8	2.23607	0.28		<0.01
424	108	1995	WoS	Northern_shoveler	Anas_clypeata	body_size	leg_measurements	tarsus	8	2.23607	0.35
425	108	1995	WoS	American_wigeon	Anas_americana	body_size	leg_measurements	tarsus	8	2.23607	0.48
426	108	1995	WoS	American_wigeon	Anas_americana	body_size	mass	body mass	8	2.23607	0.64		0.04
427	108	1995	WoS	Northern_pintail	Anas_acuta	body_size	mass	body mass	8	2.23607	0.88		<0.01
428	108	1995	WoS	Northern_shoveler	Anas_clypeata	body_size	mass	body mass	8	2.23607	0.98
429	108	1995	WoS	Mallard	Anas_platyrhynchos	body_size	leg_measurements	tarsus	9	2.44949	0.03
430	108	1995	WoS	Mallard	Anas_platyrhynchos	body_size	wing_measurements	wing	9	2.44949	0.04
431	108	1995	WoS	Mallard	Anas_platyrhynchos	body_size	bill_measurements	culmen	9	2.44949	0.25
432	108	1995	WoS	Mallard	Anas_platyrhynchos	body_size	mass	body mass	9	2.44949	0.47		0.1
433	109	1994	WoS	Barnacle_goose	Branta_leucopsis	others	population	reared environment(early-life associations)	21	4.24264	0.619139	χ^2=8.05
434	110	1993	WoS	Red_Crossbill	Loxia_curvirostra	body_size	mass	body mass	11	2.82843	-0.37				type2
435	110	1993	WoS	Red_Crossbill	Loxia_curvirostra	body_size	body_size	PC1 score	11	2.82843	-0.21				type 1
436	110	1993	WoS	Red_Crossbill	Loxia_curvirostra	body_size	bill_measurements	bill size	11	2.82843	-0.18				type 1
437	110	1993	WoS	Red_Crossbill	Loxia_curvirostra	body_size	bill_measurements	bill size	11	2.82843	-0.08				type2
438	110	1993	WoS	Red_Crossbill	Loxia_curvirostra	body_size	bill_measurements	bill size	11	2.82843	-0.07				type 1
439	110	1993	WoS	Red_Crossbill	Loxia_curvirostra	body_size	bill_measurements	bill size	11	2.82843	0.09				type2
440	110	1993	WoS	Red_Crossbill	Loxia_curvirostra	body_size	bill_measurements	bill size	11	2.82843	0.24				type 1
441	110	1993	WoS	Red_Crossbill	Loxia_curvirostra	body_size	leg_measurements	tarsus	11	2.82843	0.26				type 1
442	110	1993	WoS	Red_Crossbill	Loxia_curvirostra	body_size	wing_measurements	wing size	11	2.82843	0.54				type3
443	110	1993	WoS	Red_Crossbill	Loxia_curvirostra	body_size	bill_measurements	bill size	11	2.82843	0.72				type 1
444	110	1993	WoS	Red_Crossbill	Loxia_curvirostra	body_size	leg_measurements	tarsus	13	3.16228	-0.42	χ^2=4.073		7	first year
445	110	1993	WoS	Red_Crossbill	Loxia_curvirostra	body_size	bill_measurements	bill size	13	3.16228	-0.37				type 1
446	110	1993	WoS	Red_Crossbill	Loxia_curvirostra	body_size	wing_measurements	wing size	13	3.16228	-0.02
447	110	1993	WoS	Red_Crossbill	Loxia_curvirostra	body_size	bill_measurements	bill size	13	3.16228	0.04				type2
448	110	1993	WoS	Red_Crossbill	Loxia_curvirostra	body_size	bill_measurements	bill size	13	3.16228	0.38				type2
449	110	1993	WoS	Red_Crossbill	Loxia_curvirostra	body_size	bill_measurements	bill size	13	3.16228	0.43				type2
450	110	1993	WoS	Red_Crossbill	Loxia_curvirostra	body_size	body_size	PC1 score	13	3.16228	0.44				type 2
451	110	1993	WoS	Red_Crossbill	Loxia_curvirostra	body_size	bill_measurements	bill size	13	3.16228	0.45				type 1
452	110	1993	WoS	Red_Crossbill	Loxia_curvirostra	body_size	mass	body mass	13	3.16228	0.65				type2
453	110	1993	WoS	Red_Crossbill	Loxia_curvirostra	body_size	bill_measurements	bill size	13	3.16228	0.73				type 1
454	111	1993	Cited	Barn_swallow2	Hirundo_rustica	body_size	tail_measurements	tail length	1338	36.5377	0.273861		<0.0001		type2
455	112	1992	Cited	Barnacle_goose	Branta_leucopsis	body_size	mass	weight	47	6.63325	0.271		<0.05
456	112	1992	Cited	Barnacle_goose	Branta_leucopsis	body_condition	body_condition	condition	47	6.63325	0.274		<0.05		successful breeders
457	112	1992	Cited	Barnacle_goose	Branta_leucopsis	body_condition	body_condition	condition	135	11.4891	0.309		<0.01
458	112	1992	Cited	Barnacle_goose	Branta_leucopsis	body_size	mass	weight	135	11.4891	0.311		<0.01
459	112	1992	Cited	Barnacle_goose	Branta_leucopsis	body_size	mass	weight	148	12.0416	0.414		<0.01		failed breeders
460	112	1992	Cited	Barnacle_goose	Branta_leucopsis	body_condition	body_condition	condition	149	12.083	0.445		<0.01		non-breeders
461	112	1992	Cited	Barnacle_goose	Branta_leucopsis	body_size	leg_measurements	tarsus	336	18.2483	0.038				type2
462	112	1992	Cited	Barnacle_goose	Branta_leucopsis	body_size	head_measurements	skull	336	18.2483	0.051				failed breeders
463	112	1992	Cited	Barnacle_goose	Branta_leucopsis	body_size	body_size	PC1(body size)	336	18.2483	0.08				non-breeders
464	113	1992	WoS	Merlin	Falco_columbarius	age	age	age	20	4.12311	-0.1419	χ^2=8.38	0.551	12.2	yearling/adult df=1
465	113	1992	WoS	Merlin	Falco_columbarius	age	age	age	74	8.42615	0.403045		0.004
466	113	1992	WoS	Merlin	Falco_columbarius	body_size	tail_measurements	tail length	89	9.27362	0.4019		<0.001
467	113	1992	WoS	Merlin	Falco_columbarius	body_size	body_size	toatal length	90	9.32738	-0.0401		0.707
468	113	1992	WoS	Merlin	Falco_columbarius	body_size	mass	body mass	90	9.32738	0.1325		0.213
469	113	1992	WoS	Merlin	Falco_columbarius	body_size	bill_measurements	culmen	91	9.38083	0.0538		0.613		successful breeders
470	113	1992	WoS	Merlin	Falco_columbarius	body_size	wing_measurements	wing chord	91	9.38083	0.2757		0.008
471	114	1992	WoS	American_Kestrel	Falco_sparverius	body_condition	body_condition	body condition	29	5.09902	0.446		0.015
472	114	1992	WoS	American_Kestrel	Falco_sparverius	body_size	body_size	body size	179	13.2665	0.026
473	115	1992	WoS	European_starling	Sturnus_vulgaris	body_size	wing_measurements	wing size	18	3.87298	0.25				scaled mass to body size as a condition
474	115	1992	WoS	European_starling	Sturnus_vulgaris	body_size	mass	body mass	18	3.87298	0.37
475	115	1992	WoS	European_starling	Sturnus_vulgaris	body_size	leg_measurements	tarsus	18	3.87298	0.53
476	116	1991	WoS	Black_Tern	Chlidonias_niger	body_size	body_size	total head length	104	10.0499	0.21		0.032
477	116	1991	WoS	Black_Tern	Chlidonias_niger	body_size	bill_measurements	culmen length	104	10.0499	0.34		<0.001
478	117	1991	WoS	Least_auklet	Aethia_pusilla	plumage	ornament_size	forehead plume score	46	6.55744	0.15		0.32
479	117	1991	WoS	Least_auklet	Aethia_pusilla	plumage	ornament_size	auricular plume score	47	6.63325	-0.35		0.01
480	117	1991	WoS	Least_auklet	Aethia_pusilla	plumage	ornament_size	bill ornament height	50	6.85565	0.22	χ2 =7.47	0.12		1983
481	117	1991	WoS	Least_auklet	Aethia_pusilla	body_size	leg_measurements	tarsus	50	6.85565	0.34		0.01
482	117	1991	WoS	Least_auklet	Aethia_pusilla	plumage	reflectance	bill color score	54	7.14143	0.01		0.92
483	117	1991	WoS	Least_auklet	Aethia_pusilla	plumage	ornament_size	auricular plume length	54	7.14143	0.02		0.88
484	117	1991	WoS	Least_auklet	Aethia_pusilla	plumage	colour_morph	plumage types	85	9.05539	0.29645
485	118	1990	Cited	Barn_owl	Tyto_alba	body_size	mass	body mass	159	12.49	0.09		0.25
486	119	1990	WoS	European_sparrowhawk	Accipiter_nisus	physiology	parasite_load	infection status	45	6.48074	0.109297
487	120	1989	WoS	European_Bee-eater	Merops_apiaster	age	age	age	207	14.2829	0.584338
488	121	1989	WoS	Brown_Noddie	Anous_stolidus	body_size	bill_measurements	bill depth	22	4.3589	0.06
489	121	1989	WoS	Brown_Noddie	Anous_stolidus	body_size	wing_measurements	wing length	31	5.2915	0.11
490	121	1989	WoS	Brown_Noddie	Anous_stolidus	body_size	head_measurements	head-bill length	34	5.56776	0.05
491	121	1989	WoS	Brown_Noddie	Anous_stolidus	body_size	mass	body mass	34	5.56776	0.51		<0.01
492	122	1989	WoS	Feral_Pigeon	Columba_livia	body_size	bill_measurements	Bill length	32	5.38516	-0.08
493	122	1989	WoS	Feral_Pigeon	Columba_livia	body_size	mass	Cube root of body weight	32	5.38516	0.16
494	122	1989	WoS	Feral_Pigeon	Columba_livia	body_size	leg_measurements	Tarsus length	32	5.38516	0.17
495	122	1989	WoS	Feral_Pigeon	Columba_livia	body_size	wing_measurements	9th primary length	32	5.38516	0.19
496	122	1989	WoS	Feral_Pigeon	Columba_livia	body_size	bill_measurements	Bill width	32	5.38516	0.26	χ2 =6.33			1985
497	122	1989	WoS	Feral_Pigeon	Columba_livia	body_size	body_size	PC1(body size)	32	5.38516	0.37
498	122	1989	WoS	Feral_Pigeon	Columba_livia	plumage	colour_morph	plumage types	37	5.83095	0.413619
499	122	1989	WoS	Feral_Pigeon	Columba_livia	plumage	colour_morph	plumage types	37	5.83095	0.531189
500	122	1989	WoS	Feral_Pigeon	Columba_livia	plumage	colour_morph	plumage types	52	7	0.346688	χ2 =10.44			1984
501	123	1989	WoS	Tengmalm’s_Owl	Aegolius_funereus	age	age	age	31	5.2915	0.35		0.05	15.5789
502	123	1989	WoS	Tengmalm’s_Owl	Aegolius_funereus	age	age	age	67	8	0.48		<0.001
503	124	1988	WoS	Cedar_Waxwing	Bombycilla_cedrorum	plumage	colour_morph	plumage types	19	4	0.724569
504	125	1988	Cited	Lesser_Snow_Goose1	Chen_caerulescens_caerulescens	body_size	head_measurements	head size	307	17.4356	0.2		<0.001
505	125	1988	Cited	Lesser_Snow_Goose1	Chen_caerulescens_caerulescens	body_size	body_size	body size	307	17.4356	0.26		<0.001
506	125	1988	Cited	Lesser_Snow_Goose1	Chen_caerulescens_caerulescens	body_size	leg_measurements	tarsus size	311	17.5499	0.12		0.02
507	125	1988	Cited	Lesser_Snow_Goose1	Chen_caerulescens_caerulescens	body_size	bill_measurements	culmen	436	20.8087	0.11	χ2 =6.25	0.01
508	125	1988	Cited	Lesser_Snow_Goose1	Chen_caerulescens_caerulescens	body_size	mass	body mass	436	20.8087	0.24		<0.001
509	126	1988	WoS	Pinyon_Jay	Gymnorhinus_cyanocephalus	others	others	previous breeding experence	32	5.38516	0.375		<0.05
510	127	1988	WoS	Pinyon_Jay	Gymnorhinus_cyanocephalus	body_size	mass	body mass	57	7.34847	0.14		0.15
511	127	1988	WoS	Pinyon_Jay	Gymnorhinus_cyanocephalus	body_size	bill_measurements	bill size	59	7.48331	-0.15		0.1		habitat-specific stable isotope signatures (winter habitat)
512	127	1988	WoS	Pinyon_Jay	Gymnorhinus_cyanocephalus	age	age	age	141	11.7473	0.53		<0.002
513	128	1987	WoS	Little_Ringed_Plover	Charadrius_dubius	body_size	leg_measurements	tarsus length	12	3	0.51		<0.05
514	128	1987	WoS	Little_Ringed_Plover	Charadrius_dubius	body_size	mass	body mass	18	3.87298	0.39		<0.1
515	128	1987	WoS	Little_Ringed_Plover	Charadrius_dubius	body_size	bill_measurements	bill length	18	3.87298	0.43		<0.05
516	128	1987	WoS	Little_Ringed_Plover	Charadrius_dubius	body_size	tail_measurements	tail length	18	3.87298	0.49		<0.05
517	128	1987	WoS	Little_Ringed_Plover	Charadrius_dubius	body_size	wing_measurements	wing length	18	3.87298	0.59		<0.01
518	129	1987	Cited	American_Kestrel	Falco_sparverius	body_size	mass	body mass	20	4.12311	-0.227		>0.1
519	129	1987	Cited	American_Kestrel	Falco_sparverius	body_size	leg_measurements	tarsus	20	4.12311	0.269		>0.1
520	130	1986	WoS	Turnstone	Arenaria_interpres	plumage	ornament_size	nape patch	8	2.23607	-0.231
521	130	1986	WoS	Turnstone	Arenaria_interpres	plumage	ornament_size	white throat	8	2.23607	0.053
522	130	1986	WoS	Turnstone	Arenaria_interpres	plumage	ornament_size	mantle patch	8	2.23607	0.108
523	130	1986	WoS	Turnstone	Arenaria_interpres	plumage	ornament_size	crown patch	8	2.23607	0.121
524	130	1986	WoS	Turnstone	Arenaria_interpres	plumage	ornament_size	black breast	8	2.23607	0.315	χ2 =9.975
525	130	1986	WoS	Turnstone	Arenaria_interpres	plumage	ornament_size	scapular patch	8	2.23607	0.359
526	130	1986	WoS	Turnstone	Arenaria_interpres	plumage	ornament_size	ginger on back	8	2.23607	0.507
527	130	1986	WoS	Turnstone	Arenaria_interpres	plumage	ornament_size	%old coverts	14	3.31662	-0.468
528	131	1986	WoS	Common_tern	Sterna_hirundo	body_size	bill_measurements	bill length	61	7.61577	0.46		<0.05
529	132	1985	WoS	Arctic_skua	Stercorarius_parasiticus	plumage	colour_morph	plumage types	256	15.906	0.1469				Orkney population(Melanic-Pale)
530	132	1985	WoS	Arctic_skua	Stercorarius_parasiticus	plumage	colour_morph	plumage types	376	19.3132	0.1719				Fair Isle population
531	132	1985	WoS	Arctic_skua	Stercorarius_parasiticus	plumage	colour_morph	plumage types	392	19.7231	0.05225
532	132	1985	WoS	Arctic_skua	Stercorarius_parasiticus	plumage	colour_morph	plumage types	858	29.2404	0.04969
533	133	1985	WoS	Lesser_Snow_Goose2	Anser_caerulescens_caerulescens	plumage	colour_morph	plumage types	17002	130.38	0.5735				Foula poputioan
534	134	1985	WoS	Great_tit	Parus_major	age	age	age	1454	38.092	0.261363
535	135	1985	Cited	Blue-eyed_shag	Phalacrocorax_atriceps	age	age	age	127	11.1355	0.513478	χ^2=99.3		2.93522
536	136	1984	WoS	Flightless_cormorant	Nannopterum_harrisi	body_condition	body_condition	body condition	22	4.3589	-0.43		0.05		Shetland population
538	137	1984	WoS	White-crowned_sparrows	Zonotrichia_leucophrys_nuttalli	behaviour	behaviour	dialect types	12	3	0
539	137	1984	WoS	White-crowned_sparrows	Zonotrichia_leucophrys_nuttalli	behaviour	behaviour	dialect types	14	3.31662	-0.19			1
537	137	1984	WoS	White-crowned_sparrows	Zonotrichia_leucophrys_nuttalli	behaviour	behaviour	dialect types	21	4.24264	0.89912	25.5
540	138	1983	WoS	Brant	Branta_bernicla	plumage	colour_morph	necklace types	168	12.8452	0.167439
541	138	1983	WoS	Brant	Branta_bernicla	plumage	colour_morph	necklace types	188	13.6015	0.183204	χ2 =6.31		2.86167	1979
542	139	1983	WoS	Indigo_bunting	Passerina_cyanea	body_size	mass	weight	65	7.87401	-0.05			17.291	white-blue (1969-1981 population of the La Perouse Bay)
543	139	1983	WoS	Indigo_bunting	Passerina_cyanea	body_size	wing_measurements	wing arc	134	11.4455	0.08
544	139	1983	WoS	Indigo_bunting	Passerina_cyanea	body_size	bill_measurements	bill length	135	11.4891	0.03
545	139	1983	WoS	Indigo_bunting	Passerina_cyanea	body_size	wing_measurements	wing chord	137	11.5758	0.03
546	139	1983	WoS	Indigo_bunting	Passerina_cyanea	body_size	leg_measurements	tarsus	140	11.7047	0.1
547	140	1983	WoS	Cactus_finch	Geospiza_scandens	body_size	mass	weight	11	2.82843	-0.47
548	140	1983	WoS	Cactus_finch	Geospiza_scandens	body_size	bill_measurements	bill length	11	2.82843	-0.42				1976
549	140	1983	WoS	Cactus_finch	Geospiza_scandens	body_size	bill_measurements	bill length at a depth of 4 mm	11	2.82843	-0.17				1976
550	140	1983	WoS	Cactus_finch	Geospiza_scandens	body_size	leg_measurements	tarsus length	11	2.82843	-0.15				1976
551	140	1983	WoS	Cactus_finch	Geospiza_scandens	body_size	bill_measurements	bill width	11	2.82843	0.16				1978
552	140	1983	WoS	Cactus_finch	Geospiza_scandens	body_size	wing_measurements	wing chord	11	2.82843	0.24				1976
553	140	1983	WoS	Cactus_finch	Geospiza_scandens	body_size	bill_measurements	bill depth	11	2.82843	0.3				1976
554	140	1983	WoS	Cactus_finch	Geospiza_scandens	body_size	leg_measurements	tarsus length	16	3.60555	-0.17				1978
555	140	1983	WoS	Cactus_finch	Geospiza_scandens	body_size	bill_measurements	bill depth	16	3.60555	-0.04				1977
556	140	1983	WoS	Cactus_finch	Geospiza_scandens	body_size	bill_measurements	bill width	16	3.60555	0.02				1976
557	140	1983	WoS	Cactus_finch	Geospiza_scandens	body_size	bill_measurements	bill length at a depth of 4 mm	16	3.60555	0.09				1976
558	140	1983	WoS	Cactus_finch	Geospiza_scandens	body_size	bill_measurements	bill length	16	3.60555	0.13				1978
559	140	1983	WoS	Cactus_finch	Geospiza_scandens	body_size	wing_measurements	wing chord	16	3.60555	0.19				1977
560	140	1983	WoS	Cactus_finch	Geospiza_scandens	body_size	mass	weight	16	3.60555	0.24				1977
561	140	1983	WoS	Cactus_finch	Geospiza_scandens	body_size	mass	weight	20	4.12311	-0.39				1978
562	140	1983	WoS	Cactus_finch	Geospiza_scandens	body_size	bill_measurements	bill depth	20	4.12311	-0.32				1978
563	140	1983	WoS	Cactus_finch	Geospiza_scandens	body_size	bill_measurements	bill width	20	4.12311	-0.24				1977
564	140	1983	WoS	Cactus_finch	Geospiza_scandens	body_size	bill_measurements	bill length	20	4.12311	-0.16				1978
565	140	1983	WoS	Cactus_finch	Geospiza_scandens	body_size	bill_measurements	bill length at a depth of 4 mm	20	4.12311	-0.11				1978
566	140	1983	WoS	Cactus_finch	Geospiza_scandens	body_size	leg_measurements	tarsus length	20	4.12311	0.41				1978
567	140	1983	WoS	Cactus_finch	Geospiza_scandens	body_size	wing_measurements	wing chord	20	4.12311	0.49				1976
568	140	1983	WoS	Medium_ground_finch	Geospiza_fortis	body_size	bill_measurements	bill width	23	4.47214	-0.32				1978
569	140	1983	WoS	Medium_ground_finch	Geospiza_fortis	body_size	bill_measurements	bill length at a depth of 4 mm	23	4.47214	-0.28				1978
570	140	1983	WoS	Medium_ground_finch	Geospiza_fortis	body_size	leg_measurements	tarsus length	23	4.47214	-0.26				1977
571	140	1983	WoS	Medium_ground_finch	Geospiza_fortis	body_size	bill_measurements	bill length	23	4.47214	-0.15				1976
572	140	1983	WoS	Medium_ground_finch	Geospiza_fortis	body_size	bill_measurements	bill depth	23	4.47214	-0.15				1976
573	140	1983	WoS	Medium_ground_finch	Geospiza_fortis	body_size	mass	weigh	23	4.47214	-0.15				1976
574	140	1983	WoS	Medium_ground_finch	Geospiza_fortis	body_size	wing_measurements	wing chord	23	4.47214	-0.1				1977
575	140	1983	WoS	Medium_ground_finch	Geospiza_fortis	body_size	bill_measurements	bill length at a depth of 4 mm	40	6.08276	-0.1
576	140	1983	WoS	Medium_ground_finch	Geospiza_fortis	body_size	wing_measurements	wing chord	40	6.08276	0.06				1976
577	140	1983	WoS	Medium_ground_finch	Geospiza_fortis	body_size	mass	weight	40	6.08276	0.14				1976
578	140	1983	WoS	Medium_ground_finch	Geospiza_fortis	body_size	bill_measurements	bill length	40	6.08276	0.3				1978
579	140	1983	WoS	Medium_ground_finch	Geospiza_fortis	body_size	bill_measurements	bill depth	40	6.08276	0.35				1978
580	140	1983	WoS	Medium_ground_finch	Geospiza_fortis	body_size	leg_measurements	tarsus length	40	6.08276	0.38				1976
581	140	1983	WoS	Medium_ground_finch	Geospiza_fortis	body_size	bill_measurements	bill width	40	6.08276	0.41				1978
582	141	1982	WoS	Andean_coot	Fulica_americana_ardesiaca	plumage	colour_morph	plumage types	15	3.4641	0.775027	χ2 =4.71		2.62708	1980
583	141	1982	WoS	Andean_coot	Fulica_americana_ardesiaca	plumage	colour_morph	plumage types	59	7.48331	0.304764				1977
584	142	1981	Cited	Sparrow_hawk	Accipiter_nisus	age	age	age	284	16.7631	0.332944
585	143	1981	Cited	Giant_Canada_geese	Branta_canadensis_maxima	age	age	age	20	4.12311	0.288675			7.18015
586	144	1980	WoS	Golden_Plover	Pluvialis_apricar	plumage	ornament_size	plumage grade	103	10	0.286329	χ2 =5.48			Junin
587	145	1979	WoS	Song_sparrow	Melospiza_melodia	body_size	bill_measurements	beak width	65	7.87401	0.3	χ2 =9.01	<0.025		paca
588	146	1979	WoS	Western_Grebes	Aechmophorus_occidentalis	plumage	colour_morph	plumage types	36	5.74456	0.945751
589	146	1979	WoS	Western_Grebes	Aechmophorus_occidentalis	plumage	colour_morph	plumage types	41	6.16441	0.915983				1978
590	146	1979	WoS	Western_Grebes	Aechmophorus_occidentalis	plumage	colour_morph	plumage types	61	7.61577	1	χ2 =117.03			Bear River Migratory Bird Refuge1976
591	146	1979	WoS	Western_Grebes	Aechmophorus_occidentalis	plumage	colour_morph	plumage types	69	8.12404	0.919199	χ2 =32.2			California and Oregon Upper Klamath
592	146	1979	WoS	Western_Grebes	Aechmophorus_occidentalis	plumage	colour_morph	plumage types	128	11.1803	0.956189	χ2 =184.2			Bear River Migratory Bird Refuge1977
593	146	1979	WoS	Western_Grebes	Aechmophorus_occidentalis	plumage	colour_morph	plumage types	139	11.6619	1	χ2 =34.4			California and Oregon lower Klamath
594	146	1979	WoS	Western_Grebes	Aechmophorus_occidentalis	plumage	colour_morph	plumage types	186	13.5277	0.99515	χ2 =58.3			Bear River Migratory Bird Refuge1975
595	146	1979	WoS	Western_Grebes	Aechmophorus_occidentalis	plumage	colour_morph	plumage types	316	17.6918	1	χ2 =140.9			California and Oregon Tule lake
596	147	1979	Cited	Great_tit	Parus_major	age	age	age	695	26.3059	0.0369626
597	147	1979	Cited	Great_tit	Parus_major	behaviour	behaviour	dispersal status	695	26.3059	0.146034			0.333333
598	148	1978	Cited	Medium_ground_finch	Geospiza_fortis	body_size	bill_measurements	bill length at a depth of 4 mm	21	4.24264	0.02				unsuccessful pairs
599	148	1978	Cited	Medium_ground_finch	Geospiza_fortis	body_size	leg_measurements	tarsus length	21	4.24264	0.1				unsuccessful pairs
600	148	1978	Cited	Medium_ground_finch	Geospiza_fortis	body_size	bill_measurements	bill depth	21	4.24264	0.16				successful paris
601	148	1978	Cited	Medium_ground_finch	Geospiza_fortis	body_size	mass	weight	21	4.24264	0.16				unsuccessful pairs
602	148	1978	Cited	Medium_ground_finch	Geospiza_fortis	body_size	bill_measurements	bill length	21	4.24264	0.21				successful paris
603	148	1978	Cited	Medium_ground_finch	Geospiza_fortis	body_size	bill_measurements	bill width	21	4.24264	0.22				successful paris
604	148	1978	Cited	Medium_ground_finch	Geospiza_fortis	body_size	wing_measurements	wing length	21	4.24264	0.37				successful paris
605	148	1978	Cited	Medium_ground_finch	Geospiza_fortis	body_size	bill_measurements	bill length at a depth of 4 mm	40	6.08276	-0.16	χ2 =321.1			California and Oregon goose lake
606	148	1978	Cited	Medium_ground_finch	Geospiza_fortis	body_size	wing_measurements	wing length	40	6.08276	-0.09				successful paris
607	148	1978	Cited	Medium_ground_finch	Geospiza_fortis	body_size	mass	weight	40	6.08276	0.16
608	148	1978	Cited	Medium_ground_finch	Geospiza_fortis	body_size	bill_measurements	bill length	40	6.08276	0.31				successful paris
609	148	1978	Cited	Medium_ground_finch	Geospiza_fortis	body_size	bill_measurements	bill depth	40	6.08276	0.33				unsuccessful pairs
610	148	1978	Cited	Medium_ground_finch	Geospiza_fortis	body_size	leg_measurements	tarsus length	40	6.08276	0.35				unsuccessful pairs
611	148	1978	Cited	Medium_ground_finch	Geospiza_fortis	body_size	bill_measurements	bill width	40	6.08276	0.42				unsuccessful pairs
612	149	1978	WoS	Lesser_Snow_Goose2	Anser_caerulescens_caerufescens	plumage	colour_morph	plumage types	385	19.5448	0.54296				successful paris
613	150	1976	WoS	Medium_ground_finch	Geospiza_fortis	body_size	bill_measurements	culmen length	8	2.23607	-0.63	χ2 =62.5			California and Oregon eagle lake
614	150	1976	WoS	Medium_ground_finch	Geospiza_fortis	body_size	bill_measurements	culmen depth	8	2.23607	-0.22				unsuccessful pairs
615	150	1976	WoS	Medium_ground_finch	Geospiza_fortis	body_size	bill_measurements	gonys width	8	2.23607	0.33
616	151	1975	WoS	White-throated_sparrow	Zonotrichia_albicolli	plumage	colour_morph	plumage types	42	6.245	-0.76
617	152	1973	Cited	Arctic_skua	Stercorarius_parasiticus	plumage	colour_morph	plumage types	28	5	-0.494289	χ2 =113.5		15.9811	white-blue (1968 population of the La Perouse Bay)
618	153	1973	Cited	Feral_Pigeon	Columba_livia	plumage	colour_morph	plumage types	195	13.8564	-0.68	χ2 =24.21		0.010101
619	154	1970	Cited	Arctic_skua	Stercorarius_parasiticus	plumage	colour_morph	plumage types	229	15.0333	0.257635	χ2 =6.841
620	155	1959	WoS	Lesser_Snow_Goose2	Anser_caerulescens_caerufescens	plumage	colour_morph	plumage types	520	22.7376	0.506591	χ2 =90.675
621	156	1959	Cited	Arctic_skua	Stercorarius_parasiticus	plumage	colour_morph	plumage types	305	17.3781	0.0958226	χ2 =15.2
622	157	2003	WoS	Tawny_owl	Strix_aluco	plumage	colour_morph	plumage types	13	3.16228	-0.0185695	χ^2=2.8005			caculate the r using the equition form Coltman's evolution paper
623	157	2003	WoS	Tawny_owl	Strix_aluco	plumage	colour_morph	plumage types	15	3.4641	-0.34	χ2 =133.45
624	158	1999	WoS	Willow_tit	Parus_montanus	behaviour	behaviour	migrationstatus	472	21.6564	-0.00874441			1.81682
625	159	2015	WoS	Australasian_gannet	Morus_serrator	body_size	bill_measurements	bill_depth	40	6.08276	0.1
626	159	2015	WoS	Australasian_gannet	Morus_serrator	body_size	bill_measurements	bill_length	40	6.08276	0.0316228
627	159	2015	WoS	Australasian_gannet	Morus_serrator	body_size	mass	mass	91	9.38083	0.2
628	159	2015	WoS	Australasian_gannet	Morus_serrator	body_size	mass	mass	42	6.245	0.173205
629	159	2015	WoS	Australasian_gannet	Morus_serrator	body_condition	body_condition	body_condition	60	7.54983	0.0316228
630	159	2015	WoS	Australasian_gannet	Morus_serrator	body_condition	body_condition	body_condition	26	4.79583	0.173205
631	160	2015	WoS	Black_guillemot	Cepphus_grylle	plumage	ornament_size	foot_color	16	3.60555	0.56
632	161	2015	WoS	king_penguin	Aptenodytes_patagonicus	plumage	ornament_size	auricular_color	37	5.83095	0.1
633	161	2015	WoS	king_penguin	Aptenodytes_patagonicus	plumage	ornament_size	breast_color	37	5.83095	0.09
634	161	2015	WoS	king_penguin	Aptenodytes_patagonicus	body_size	mass	mass	37	5.83095	-0.104
635	161	2015	WoS	king_penguin	Aptenodytes_patagonicus	body_size	head_measurements	flipper_length	37	5.83095	0.1386
636	161	2015	WoS	king_penguin	Aptenodytes_patagonicus	body_size	head_measurements	auricular_size	37	5.83095	-0.03
637	161	2015	WoS	king_penguin	Aptenodytes_patagonicus	body_size	head_measurements	interauricular_distance	37	5.83095	-0.1044
638	162	2015	WoS	Silver-throated_tit	Aegithalos_glaucogularis	body_size	bill_measurements	bill_length	99	9.79796	0.25
639	162	2015	WoS	Silver-throated_tit	Aegithalos_glaucogularis	body_size	bill_measurements	bill_depth	99	9.79796	0.09
640	162	2015	WoS	Silver-throated_tit	Aegithalos_glaucogularis	body_size	head_measurements	bill_head_length	98	9.74679	0.08
641	162	2015	WoS	Silver-throated_tit	Aegithalos_glaucogularis	body_size	leg_measurements	tarsus_length	99	9.79796	0.01
642	162	2015	WoS	Silver-throated_tit	Aegithalos_glaucogularis	body_size	wing_measurements	wing_length	99	9.79796	0.11
643	162	2015	WoS	Silver-throated_tit	Aegithalos_glaucogularis	body_size	tail_measurements	tail_length	98	9.74679	0.02
644	162	2015	WoS	Silver-throated_tit	Aegithalos_glaucogularis	body_size	body_size	body_length	97	9.69536	0.25
645	162	2015	WoS	Silver-throated_tit	Aegithalos_glaucogularis	physiology	heterozygosity	heterozygosity	72	8.30662	-0.01
646	163	2015	WoS	Tree_swallow	Tachycineta_bicolor	physiology	parasite_load	parasite_hole	108	10.247	0.0316228
647	163	2015	WoS	Tree_swallow	Tachycineta_bicolor	physiology	parasite_load	parasite_hole	450	21.1424	0.112571
648	164	2015	WoS	Northern_flicker	Colaptes_auratus	age	age	age	1091	32.9848	0.489112
649	164	2015	WoS	Northern_flicker	Colaptes_auratus	plumage	ornament_size	bib_chroma	30	5.19615	0.331662
650	164	2015	WoS	Northern_flicker	Colaptes_auratus	plumage	ornament_size	spot_size	20	4.12311	0.244949
651	164	2015	WoS	Northern_flicker	Colaptes_auratus	body_size	tail_measurements	tail_band_width	343	18.4391	0.0948683
652	164	2015	WoS	Northern_flicker	Colaptes_auratus	plumage	ornament_size	bib_chroma	30	5.19615	0.43589
653	164	2015	WoS	Northern_flicker	Colaptes_auratus	plumage	ornament_size	spot_size	30	5.19615	0.0316228
654	164	2015	WoS	Northern_flicker	Colaptes_auratus	body_size	tail_measurements	tail_band_width	317	17.72	0.223607
655	165	2015	WoS	Rosefinch	Carpodacus_erythrinus	heterozygosity	heterozygosity	heterozygosity	22	4.3589	-0.002
656	165	2015	WoS	Rosefinch	Carpodacus_erythrinus	heterozygosity	heterozygosity	MHC_alleles	28	5	0.248
657	165	2015	WoS	Rosefinch	Carpodacus_erythrinus	heterozygosity	heterozygosity	MHC_supertypes	28	5	-0.17
658	165	2015	WoS	Rosefinch	Carpodacus_erythrinus	heterozygosity	heterozygosity	heterozygosity	10	2.64575	0.52
659	165	2015	WoS	Rosefinch	Carpodacus_erythrinus	heterozygosity	heterozygosity	MHC_alleles	10	2.64575	-0.133
660	165	2015	WoS	Rosefinch	Carpodacus_erythrinus	heterozygosity	heterozygosity	MHC_supertypes	10	2.64575	0.423
661	166	2016	WoS	American_kestrel	Falco_sparverius	behaviour	behaviour	migratory_type	104	10.0499	0.275611
662	167	2016	WoS	Atlantic_puffin	Fratercula_arctica	body_size	mass	mass	26	4.79583	-0.04
663	167	2016	WoS	Atlantic_puffin	Fratercula_arctica	body_size	wing_measurements	wing_length	26	4.79583	0.11
664	167	2016	WoS	Atlantic_puffin	Fratercula_arctica	body_size	bill_measurements	culmen	26	4.79583	0.54
665	167	2016	WoS	Atlantic_puffin	Fratercula_arctica	body_size	bill_measurements	bill_depth	26	4.79583	-0.27
666	167	2016	WoS	Atlantic_puffin	Fratercula_arctica	body_size	bill_measurements	bill_length	13	3.16228	0.28
667	167	2016	WoS	Atlantic_puffin	Fratercula_arctica	body_size	head_measurements	head_bill	26	4.79583	0.09
668	167	2016	WoS	Atlantic_puffin	Fratercula_arctica	plumage	ornament_size	rosette_length	26	4.79583	0.29
669	167	2016	WoS	Atlantic_puffin	Fratercula_arctica	plumage	ornament_size	rosette_width	26	4.79583	0.26
670	167	2016	WoS	Atlantic_puffin	Fratercula_arctica	plumage	ornament_size	rosette_area	26	4.79583	0.29
671	167	2016	WoS	Atlantic_puffin	Fratercula_arctica	body_size	mass	mass	37	5.83095	0.14
672	167	2016	WoS	Atlantic_puffin	Fratercula_arctica	body_size	wing_measurements	wing_length	37	5.83095	0.08
673	167	2016	WoS	Atlantic_puffin	Fratercula_arctica	body_size	bill_measurements	culmen	37	5.83095	-0.02
674	167	2016	WoS	Atlantic_puffin	Fratercula_arctica	body_size	bill_measurements	bill_depth	37	5.83095	0.06
675	167	2016	WoS	Atlantic_puffin	Fratercula_arctica	body_size	head_measurements	head_bill	37	5.83095	0.32
676	167	2016	WoS	Atlantic_puffin	Fratercula_arctica	plumage	ornament_size	rosette_length	37	5.83095	0.17
677	167	2016	WoS	Atlantic_puffin	Fratercula_arctica	plumage	ornament_size	rosette_width	37	5.83095	0.17
678	167	2016	WoS	Atlantic_puffin	Fratercula_arctica	plumage	ornament_size	rosette_area	37	5.83095	0.19
679	168	2016	WoS	Blue_tit	Cyanistes_caeruleus	behaviour	behaviour	aggression_score	345	18.4932	0.156
680	168	2016	WoS	Blue_tit	Cyanistes_caeruleus	behaviour	behaviour	exploratoty_speed	41	6.16441	0.28
681	169	2016	WoS	Rufous_hornero	Furnarius_rufus	body_size	body_size	size	23	4.47214	0.185
682	170	2016	WoS	Yellow-legged_gull	Larus_michahellis	body_size	head_measurements	head_length	16	3.60555	0.092
683	170	2016	WoS	Yellow-legged_gull	Larus_michahellis	body_size	bill_measurements	bill_length	16	3.60555	0.241
684	170	2016	WoS	Yellow-legged_gull	Larus_michahellis	body_size	bill_measurements	bill_depth	16	3.60555	0.212
685	170	2016	WoS	Yellow-legged_gull	Larus_michahellis	body_size	leg_measurements	tarsus_length	16	3.60555	-0.03
686	170	2016	WoS	Yellow-legged_gull	Larus_michahellis	body_size	leg_measurements	foot_lenght	16	3.60555	0.297
687	170	2016	WoS	Yellow-legged_gull	Larus_michahellis	body_size	wing_measurements	wing-length	16	3.60555	0.25
688	170	2016	WoS	Yellow-legged_gull	Larus_michahellis	body_size	mass	mass	16	3.60555	0.198
689	170	2016	WoS	Yellow-legged_gull	Larus_michahellis	body_size	mass	mass_index	16	3.60555	0.049
690	170	2016	WoS	Yellow-legged_gull	Larus_michahellis	plumage	reflectance	bill_spot_hue	12	3	0.946
691	170	2016	WoS	Yellow-legged_gull	Larus_michahellis	plumage	reflectance	bill_hue	12	3	0.678
692	170	2016	WoS	Yellow-legged_gull	Larus_michahellis	plumage	reflectance	gape_hue	12	3	0.934
693	170	2016	WoS	Yellow-legged_gull	Larus_michahellis	plumage	reflectance	orbital_ring_hue	12	3	0.934
694	170	2016	WoS	Yellow-legged_gull	Larus_michahellis	plumage	reflectance	PC1_hue	12	3	0.971
695	170	2016	WoS	Yellow-legged_gull	Larus_michahellis	plumage	reflectance	PC2_HUE	12	3	0.728
696	171	2016	WoS	Elliot_laughingthrush	Trochalopteron_elliotii	body_size	bill_measurements	culmen_length	24	4.58258	0.47
697	171	2016	WoS	Elliot_laughingthrush	Trochalopteron_elliotii	body_size	leg_measurements	tarsus_length	24	4.58258	0.44
698	171	2016	WoS	Elliot_laughingthrush	Trochalopteron_elliotii	body_size	mass	mass	24	4.58258	0.49
699	171	2016	WoS	Elliot_laughingthrush	Trochalopteron_elliotii	body_size	wing_measurements	wing_length	24	4.58258	0.23
700	171	2016	WoS	Elliot_laughingthrush	Trochalopteron_elliotii	body_size	tail_measurements	tail_length	24	4.58258	0.27
701	172	2016	WoS	Pied_flycatcher	Ficedula_hypoleuca	physiology	hormone	testosterone_levels	27	4.89898	0.12
702	173	2016	WoS	Red_grouse	Lagopus_lagopus_scoticus	body_size	leg_measurements	tarsus_length	42	6.245	0.0149983
703	173	2016	WoS	Red_grouse	Lagopus_lagopus_scoticus	body_condition	body_condition	mass_tarsus	42	6.245	0.0558146
704	173	2016	WoS	Red_grouse	Lagopus_lagopus_scoticus	plumage	ornament_size	comb_area	42	6.245	0.153093
705	174	2016	WoS	Masked_booby	Sula_dactylatra	plumage	reflectance	foot_color	40	6.08276	0.458258
706	174	2016	WoS	Masked_booby	Sula_dactylatra	plumage	reflectance	mask_color	40	6.08276	0.538516
707	174	2016	WoS	Masked_booby	Sula_dactylatra	plumage	ornament_size	mask_size	40	6.08276	0.331662
708	174	2016	WoS	Masked_booby	Sula_dactylatra	plumage	reflectance	bill_color	30	5.19615	0.141421
709	175	2016	WoS	White-throated_sparrow	Zonotrichia_albicolli	plumage	colour_morph	plumage_types	1116	33.3617	-0.78
710	176	2016	WoS	Mute_swan	Cygnus_olor	body_size	head_measurements	forearm_length	91	9.38083	-0.08
711	176	2016	WoS	Mute_swan	Cygnus_olor	body_size	wing_measurements	wing_length	35	5.65685	-0.31
712	176	2016	WoS	Mute_swan	Cygnus_olor	body_size	head_measurements	head_length	82	8.88819	-0.02
713	176	2016	WoS	Mute_swan	Cygnus_olor	body_size	leg_measurements	foot_web_width	79	8.7178	0.13
714	176	2016	WoS	Mute_swan	Cygnus_olor	body_size	bill_measurements	bill_knob_width	34	5.56776	0.07
715	177	2017	WoS	Barn_swallow	Hirundo_rustica	age	age	age	65	7.87401	0.588
716	178	2017	WoS	House_sparrow	Passer_domesticus	behaviour	behaviour	migrationstatus	46	6.55744	0.503034
717	179	2017	WoS	Grey-faced_petrel	Pterodroma_gouldi	body_size	head_measurements	head_length	37	5.83095	0.16
718	179	2017	WoS	Grey-faced_petrel	Pterodroma_gouldi	body_size	bill_measurements	bill_depth_gonys	41	6.16441	0.123
719	179	2017	WoS	Grey-faced_petrel	Pterodroma_gouldi	body_size	bill_measurements	bill_depth_nostrils	47	6.63325	-0.12
720	179	2017	WoS	Grey-faced_petrel	Pterodroma_gouldi	body_size	bill_measurements	bill_depth_base	38	5.91608	0.031
721	179	2017	WoS	Grey-faced_petrel	Pterodroma_gouldi	body_size	bill_measurements	bill_width_base	41	6.16441	-0.079
722	179	2017	WoS	Grey-faced_petrel	Pterodroma_gouldi	body_size	bill_measurements	bill_length	47	6.63325	0.025
723	179	2017	WoS	Grey-faced_petrel	Pterodroma_gouldi	body_size	bill_measurements	bill_size	38	5.91608	0.02
724	179	2017	WoS	Grey-faced_petrel	Pterodroma_gouldi	body_size	leg_measurements	tarsus_length	41	6.16441	0.191
725	179	2017	WoS	Grey-faced_petrel	Pterodroma_gouldi	body_size	wing_measurements	wing_length	46	6.55744	0.15
726	179	2017	WoS	Grey-faced_petrel	Pterodroma_gouldi	body_size	mass	mass	49	6.78233	0.439
727	179	2017	WoS	Grey-faced_petrel	Pterodroma_gouldi	body_size	body_size	size	35	5.65685	0.005
728	180	2017	WoS	House_wren	Troglodytes_aedon	age	age	age	585	24.1247	0.132
729	181	2017	WoS	Kerguelen_shag	Phalacrocorax_verrucosus	behaviour	behaviour	foraging	11	2.82843	0.734847
730	182	2017	WoS	Storm_petrel	Hydrobates_Pelagicus_melitensis	age	age	age	18	3.87298	0.754983
731	183	2017	WoS	Blue_tit	Cyanistes_caeruleus	plumage	reflectance	yellow_breast	416	20.3224	0.123671
732	183	2017	WoS	Blue_tit	Cyanistes_caeruleus	plumage	reflectance	blue_crown	416	20.3224	0.113043
733	183	2017	WoS	Blue_tit	Cyanistes_caeruleus	plumage	reflectance	yellow_breast	568	23.7697	0.129469
734	183	2017	WoS	Blue_tit	Cyanistes_caeruleus	plumage	reflectance	blue_crown	568	23.7697	0.121256
735	183	2017	WoS	Blue_tit	Cyanistes_caeruleus	plumage	reflectance	yellow_breast	254	15.843	0.192271
736	183	2017	WoS	Blue_tit	Cyanistes_caeruleus	plumage	reflectance	blue_crown	254	15.843	0.142995
737	183	2017	WoS	Blue_tit	Cyanistes_caeruleus	plumage	reflectance	yellow_breast	419	20.3961	0.198068
738	183	2017	WoS	Blue_tit	Cyanistes_caeruleus	plumage	reflectance	blue_crown	419	20.3961	0.186473
739	184	2017	WoS	Black-headed_gull	Chroicocephalus_ridibundus	body_size	body_size	overall_size_PC	211	14.4222	-0.02
740	184	2017	WoS	Black-headed_gull	Chroicocephalus_ridibundus	body_size	wing_measurements	wing_length	214	14.5258	0.16
741	184	2017	WoS	Black-headed_gull	Chroicocephalus_ridibundus	body_size	leg_measurements	tarsus_length	217	14.6287	0.06
742	184	2017	WoS	Black-headed_gull	Chroicocephalus_ridibundus	body_size	head_measurements	head_length	214	14.5258	0.33
743	184	2017	WoS	Black-headed_gull	Chroicocephalus_ridibundus	body_size	head_measurements	head-width	40	6.08276	0.37
744	184	2017	WoS	Black-headed_gull	Chroicocephalus_ridibundus	body_size	wing_measurements	P2_length	216	14.5945	0.16
745	184	2017	WoS	Black-headed_gull	Chroicocephalus_ridibundus	body_size	wing_measurements	P3_length	216	14.5945	0.32
746	184	2017	WoS	Black-headed_gull	Chroicocephalus_ridibundus	plumage	ornament_size	hood_area	38	5.91608	0.56
747	184	2017	WoS	Black-headed_gull	Chroicocephalus_ridibundus	plumage	ornament_size	P2_melanized_area	39	6	0.4
748	184	2017	WoS	Black-headed_gull	Chroicocephalus_ridibundus	plumage	ornament_size	Eye_ring_area	30	5.19615	0.04
749	184	2017	WoS	Black-headed_gull	Chroicocephalus_ridibundus	plumage	reflectance	Hoo_brightness	37	5.83095	0.06
750	184	2017	WoS	Black-headed_gull	Chroicocephalus_ridibundus	plumage	reflectance	Hood_red_chroma	37	5.83095	-0.19
751	184	2017	WoS	Black-headed_gull	Chroicocephalus_ridibundus	plumage	reflectance	P2_brightness	37	5.83095	0.04
752	184	2017	WoS	Black-headed_gull	Chroicocephalus_ridibundus	plumage	reflectance	P2_red_chroma	37	5.83095	0.12
753	184	2017	WoS	Black-headed_gull	Chroicocephalus_ridibundus	plumage	reflectance	Neck-brightness	37	5.83095	-0.19
754	184	2017	WoS	Black-headed_gull	Chroicocephalus_ridibundus	plumage	reflectance	Neck_UV_chroma	37	5.83095	-0.14
755	184	2017	WoS	Black-headed_gull	Chroicocephalus_ridibundus	body_condition	body_condition	Scaled_mass_index	212	14.4568	0.25
756	184	2017	WoS	Black-headed_gull	Chroicocephalus_ridibundus	body_condition	body_condition	Hemoglobin	87	9.16515	0.17
757	184	2017	WoS	Black-headed_gull	Chroicocephalus_ridibundus	body_condition	body_condition	Total_plasma_protein	85	9.05539	-0.02
758	184	2017	WoS	Black-headed_gull	Chroicocephalus_ridibundus	body_condition	body_condition	Plasma_albumin	85	9.05539	0.05
759	184	2017	WoS	Black-headed_gull	Chroicocephalus_ridibundus	body_condition	body_condition	Plasma_triglycerides	80	8.77496	-0.03
760	184	2017	WoS	Black-headed_gull	Chroicocephalus_ridibundus	body_condition	body_condition	Plasma_glucose	78	8.66025	0.03
761	184	2017	WoS	Black-headed_gull	Chroicocephalus_ridibundus	body_condition	body_condition	Plasma_uric_acid	74	8.42615	-0.1
762	184	2017	WoS	Black-headed_gull	Chroicocephalus_ridibundus	heterozygosity	heterozygosity	MLH	53	7.07107	-0.19
763	184	2017	WoS	Black-headed_gull	Chroicocephalus_ridibundus	heterozygosity	heterozygosity	d2	53	7.07107	0.23
764	184	2017	WoS	Black-headed_gull	Chroicocephalus_ridibundus	heterozygosity	heterozygosity	IR	53	7.07107	-0.14
765	184	2017	WoS	Black-headed_gull	Chroicocephalus_ridibundus	heterozygosity	heterozygosity	HL	53	7.07107	-0.18
766	185	2017	WoS	Bluethroat	Luscinia_svecica	others	others	telomere_length	36	5.74456	0.603173
767	186	2017	WoS	Barn_swallow	Hirundo_rustica	others	others	telomere_length	65	7.87401	0.384203
768	186	2017	WoS	Barn_swallow	Hirundo_rustica	physiology	physiology	Total_antioxidant_capacity	63	7.74597	0.40755
769	186	2017	WoS	Barn_swallow	Hirundo_rustica	body_size	body_size	body_size	65	7.87401	0.219237
770	186	2017	WoS	Barn_swallow	Hirundo_rustica	body_size	mass	mass	65	7.87401	0.0786825
771	187	2017	WoS	Great_tit	Parus_major	heterozygosity	heterozygosity	heterozygosity	70	8.18535	-0.07
772	187	2017	WoS	Great_tit	Parus_major	heterozygosity	heterozygosity	relatedness	70	8.18535	0.009
773	188	2018	WoS	Red-legged_partridge	Alectoris_rufa	plumage	ornament_size	black_bib	15	3.4641	0.603153
774	188	2018	WoS	Red-legged_partridge	Alectoris_rufa	plumage	ornament_size	white_throat-surface	15	3.4641	0.625235
775	188	2018	WoS	Red-legged_partridge	Alectoris_rufa	plumage	ornament_size	black_bib-surface	15	3.4641	0.175605
776	189	2018	WoS	Plain_laughingthrush	Garrulax_davidi_concolor	body_size	bill_measurements	culmen_length	27	4.89898	0.459
777	189	2018	WoS	Plain_laughingthrush	Garrulax_davidi_concolor	body_size	bill_measurements	beak_thickness	27	4.89898	0.26
778	189	2018	WoS	Plain_laughingthrush	Garrulax_davidi_concolor	body_size	leg_measurements	tarsus_length	27	4.89898	0.18
779	189	2018	WoS	Plain_laughingthrush	Garrulax_davidi_concolor	body_size	wing_measurements	wing_length	27	4.89898	0.31
780	189	2018	WoS	Plain_laughingthrush	Garrulax_davidi_concolor	body_size	body_size	body_length	27	4.89898	0.32
781	189	2018	WoS	Plain_laughingthrush	Garrulax_davidi_concolor	body_size	tail_measurements	tail_length	27	4.89898	0.14
782	189	2018	WoS	Plain_laughingthrush	Garrulax_davidi_concolor	body_size	mass	mass	27	4.89898	0.64
783	189	2018	WoS	Plain_laughingthrush	Garrulax_davidi_concolor	physiology	physiology	body_temp	24	4.58258	0.54
784	190	2018	WoS	Barn_swallow	Hirundo_rustica	body_size	mass	mass	77	8.60233	0.37
785	190	2018	WoS	Barn_swallow	Hirundo_rustica	body_size	wing_measurements	wing_length	77	8.60233	-0.12
786	190	2018	WoS	Barn_swallow	Hirundo_rustica	body_size	tail_measurements	streamer_length	77	8.60233	0.09
787	190	2018	WoS	Barn_swallow	Hirundo_rustica	plumage	reflectance	throat_colour	78	8.66025	0.22
788	190	2018	WoS	Barn_swallow	Hirundo_rustica	plumage	reflectance	belly_colour	77	8.60233	0.19
789	191	2018	WoS	Monk_parakeet	Myiopsitta_monachus	body_size	mass	mass	6	1.73205	0.933
790	191	2018	WoS	Monk_parakeet	Myiopsitta_monachus	body_size	bill_measurements	bill_length	6	1.73205	0.887
791	192	2018	WoS	king_penguin	Aptenodytes_patagonicus	others	others	telomere_length	73	8.3666	0.6245
792	192	2018	WoS	king_penguin	Aptenodytes_patagonicus	body_size	head_measurements	flipper_length	73	8.3666	0.057
793	192	2018	WoS	king_penguin	Aptenodytes_patagonicus	body_size	bill_measurements	beak_legth	73	8.3666	-0.017
794	192	2018	WoS	king_penguin	Aptenodytes_patagonicus	body_size	mass	mass	7	2	-0.219
795	193	2018	WoS	Little_auk	Alle_alle	body_size	wing_measurements	wing_length	296	17.1172	0.11
796	193	2018	WoS	Little_auk	Alle_alle	body_size	head_measurements	head_bill	296	17.1172	0.004
797	193	2018	WoS	Little_auk	Alle_alle	plumage	ornament_size	eyelid_white_area	50	6.85565	0.32
798	193	2018	WoS	Little_auk	Alle_alle	behaviour	behaviour	hormonal_stress_response	16	3.60555	0.49
799	193	2018	WoS	Little_auk	Alle_alle	plumage	ornament_size	tail_white_area	53	7.07107	0.1
800	193	2018	WoS	Little_auk	Alle_alle	physiology	hormone	corticosterone_concentration	16	3.60555	0.35
801	193	2018	WoS	Little_auk	Alle_alle	behaviour	behaviour	behavioural_stress-response	13	3.16228	0.03
802	193	2018	WoS	Little_auk	Alle_alle	behaviour	behaviour	aggressive_interactions	18	3.87298	-0.18
803	194	2018	WoS	Blue_tit	Cyanistes_caeruleus	body_size	head_measurements	head_bill	894	29.8496	0.104433
804	194	2018	WoS	Blue_tit	Cyanistes_caeruleus	body_size	tail_measurements	tail	907	30.0666	0.0847291
805	194	2018	WoS	Blue_tit	Cyanistes_caeruleus	body_size	leg_measurements	tarsus_length	905	30.0333	0.0128079
806	194	2018	WoS	Blue_tit	Cyanistes_caeruleus	body_size	mass	mass	914	30.1828	0.190148
807	194	2018	WoS	Blue_tit	Cyanistes_caeruleus	body_size	wing_measurements	wing	914	30.1828	0.0768473
808	194	2018	WoS	Blue_tit	Cyanistes_caeruleus	physiology	physiology	breath_rate	852	29.1376	0.262069
809	194	2018	WoS	Blue_tit	Cyanistes_caeruleus	behaviour	behaviour	defence	691	26.2298	0.199015
810	194	2018	WoS	Blue_tit	Cyanistes_caeruleus	behaviour	behaviour	aggression_score	892	29.8161	0.120197
811	195	2008	Cited	king_penguin	Aptenodytes_patagonicus	body_size	mass	mass	19	4	0.465
812	195	2008	Cited	king_penguin	Aptenodytes_patagonicus	body_condition	body_condition	residual	19	4	0.451
813	195	2008	Cited	king_penguin	Aptenodytes_patagonicus	plumage	reflectance	breast_hue	20	4.12311	0.406
814	195	2008	Cited	king_penguin	Aptenodytes_patagonicus	plumage	reflectance	breast_chroma	20	4.12311	0.395
815	195	2008	Cited	king_penguin	Aptenodytes_patagonicus	plumage	reflectance	beak_UV	20	4.12311	0.526
816	195	2008	Cited	king_penguin	Aptenodytes_patagonicus	plumage	reflectance	beak_chroma	20	4.12311	0.774
817	196	2009	Cited	Mute_swan	Cygnus_olor	plumage	ornament_size	bill_knob_size	88	9.21954	-0.0111
818	196	2009	Cited	Mute_swan	Cygnus_olor	age	age	age	88	9.21954	0.8008
819	197	1997	Cited	Mute_swan	Cygnus_olor	age	age	age	240	15.3948	0.82
820	198	2010	Cited	Adelie_penguin	Pygoscelis_adeliae	body_size	mass	mass	11	2.82843	0.034
821	198	2010	Cited	Adelie_penguin	Pygoscelis_adeliae	physiology	physiology	C13	11	2.82843	0.49
822	198	2010	Cited	Adelie_penguin	Pygoscelis_adeliae	physiology	physiology	oxidative_damage	11	2.82843	0.718
823	198	2010	Cited	Adelie_penguin	Pygoscelis_adeliae	physiology	physiology	antioxidant_capacity	11	2.82843	0.756
824	199	1999	Cited	Wandering_albatross	Diomedea_exulans	age	age	age	162	12.6095	0.309
825	199	1999	Cited	Wandering_albatross	Diomedea_exulans	age	age	age	80	8.77496	0.23

## Sheet: original references
No	Title	Authors	Journal
1	Personality in the wild zebra finch:exploration, sociality, and reproduction	By:Luke S.C. McCowan; Mark C. Mainwaring;Nora H. Prior; and Simon C. Griffitha	Behavioral Ecology:Advance Access10.1093/beheco/aru23
2	Coloration, Paternity, and Assortative Mating in Western Bluebirds	By: Jacobs, Anne C.; Fair, Jeanne M.; Zuk, Marlene	ETHOLOGY Volume: 121 Issue: 2 Pages: 176-186 Published: FEB 2015
3	Stable correlation structure among multiple plumage colour traits: can they work as a single signal?	By: Hegyi, Gergely; Laczi, Miklos; Nagy, Gergely; et al.	BIOLOGICAL JOURNAL OF THE LINNEAN SOCIETY Volume: 114 Issue: 1 Pages: 92-108 Published: JAN 2015
4	Assortative Pairings in Diamond Firetails (Stagonopleura guttata) are not the Result of Mutual Mate Choice for an Ornament	By: Zanollo, Valeria; Griggio, Matteo; Robertson, Jeremy; et al.	ETHOLOGY Volume: 120 Issue: 10 Pages: 951-964 Published: OCT 2014
5	Do Cory's Shearwaters Calonectris borealis choose mates based on size?	By: Nava, Cristina Perry; Kim, Sin-Yeon; Magalhaes, Maria Carvalho; et al.	JOURNAL OF ORNITHOLOGY Volume: 155 Issue: 4 Pages: 869-875 Published: OCT 2014
6	Pairing patterns in relation to body size, genetic similarity and multilocus heterozygosity in a tropical monogamous bird species	By: Quinard, Aurelie; Dechaume-Moncharmont, Francois-Xavier; Cezilly, Frank	BEHAVIORAL ECOLOGY AND SOCIOBIOLOGY Volume: 68 Issue: 10 Pages: 1723-1731 Published: OCT 2014
7	Interspecific Competition Influences Fitness Benefits of Assortative Mating for Territorial Aggression in Eastern Bluebirds (Sialia sialis)	By: Harris, Morgan R.; Siefferman, Lynn	PLOS ONE Volume: 9 Issue: 2 Article Number: e88668 Published: FEB 6 2014
8	Relationships between nest-cavity and mate selection, reproductive performance and fidelity in the Mediterranean endemic Yelkouan Shearwater Puffinus yelkouan	By: Bourgeois, Karen; Dromzee, Sylvain; Vidal, Eric	ACTA ORNITHOLOGICA Volume: 49 Issue: 1 Pages: 9-22 Published: SUM 2014
9	Reproductive correlates of plumage coloration of female Mountain Bluebirds	By: Morrison, Ashley; Flood, Nancy J.; Reudink, Matthew W.	JOURNAL OF FIELD ORNITHOLOGY Volume: 85 Issue: 2 Pages: 168-179 Published: JUN 2014
10	Multiple sexual pigments, assortative social pairing, and genetic paternity in the yellow warbler (Setophaga petechia)	By: Grunst, Andrea S.; Grunst, Melissa L.	BEHAVIORAL ECOLOGY AND SOCIOBIOLOGY Volume: 68 Issue: 9 Pages: 1451-1463 Published: SEP 2014
11	Body attributes of both parents jointly affect offspring sex allocation in a socially monogamous, size-monomorphic passerine	By: Lu, Xin; Zeng, Xianhai; Du, Bo	CURRENT ZOOLOGY Volume: 59 Issue: 2 Pages: 271-277 Published: 2013
12	Individual variation in sleep behaviour in blue tits Cyanistes caeruleus: assortative mating and associations with fitness-related traits	By: Steinmeyer, Corinna; Mueller, Jakob C.; Kempenaers, Bart	JOURNAL OF AVIAN BIOLOGY Volume: 44 Issue: 2 Pages: 159-168 Published: MAR 2013
13	No correlation between multi-locus heterozygosity and fitness in the common buzzard despite heterozygote advantage for plumage colour	By: Boerner, M.; Hoffman, J. I.; Amos, W.; et al.	JOURNAL OF EVOLUTIONARY BIOLOGY Volume: 26 Issue: 10 Pages: 2233-2243 Published: OCT 2013
14	Reproductive effort and success of wild female mallards: Does male quality matter?	By: Sheppard, Jennifer L.; Clark, Robert G.; Devries, James H.; et al.	BEHAVIOURAL PROCESSES Volume: 100 Pages: 82-90 Published: NOV 2013
15	BRIGHTNESS FEATURES OF VISUAL SIGNALING TRAITS IN YOUNG AND ADULT EURASIAN EAGLE-OWLS	By: Bettega, Chiara; Campioni, Letizia; Delgado, Maria Del Mar; et al.	JOURNAL OF RAPTOR RESEARCH Volume: 47 Issue: 2 Pages: 197-207 Published: JUN 2013
16	No evidence of assortative mating on the basis of putative ornamental traits in Long-tailed Finches Poephila acuticauda	By: Van Rooij, Erica P.; Griffith, Simon C.	IBIS Volume: 154 Issue: 3 Pages: 444-451 Published: JUL 2012
17	Behavioural Syndromes, Partner Compatibility and Reproductive Performance in Steller's Jays	By: Gabriel, Pia O.; Black, Jeffrey M.	ETHOLOGY Volume: 118 Issue: 1 Pages: 76-86 Published: JAN 2012
18	Tail length and sexual selection in a monogamous, monomorphic species, the Roseate Tern Sterna dougallii	By: Palestis, Brian G.; Nisbet, Ian C. T.; Hatch, Jeremy J.; et al.	JOURNAL OF ORNITHOLOGY Volume: 153 Issue: 4 Pages: 1153-1163 Published: OCT 2012
19	ASSORTATIVE MATING IN RELATION TO PLUMAGE TRAITS SHARED BY MALE AND FEMALE AMERICAN ROBINS	By: Row, Karen M. C.; Weatherhead, Patrick J.	CONDOR Volume: 113 Issue: 4 Pages: 881-889 Published: NOV 2011
20	Integration of Spectral Reflectance across the Plumage: Implications for Mating Patterns	By: Laczi, Miklos; Toeroek, Janos; Rosivall, Balazs; et al.	PLOS ONE Volume: 6 Issue: 8 Article Number: e23201 Published: AUG 10 2011
21	Oxidative damage and plasma antioxidant capacity in relation to body size, age, male sexual traits and female reproductive performance in the collared Xycatcher (Ficedula albicollis)	By: Marko, Gabor; Costantini, David; Michl, Gabor; et al.	JOURNAL OF COMPARATIVE PHYSIOLOGY B-BIOCHEMICAL SYSTEMIC AND ENVIRONMENTAL PHYSIOLOGY Volume: 181 Issue: 1 Pages: 73-81 Published: JAN 2011
22	Sexual size dimorphism, assortative mating and sex identification in the Whiskered Tern Chlidonias hybrida	By: Ledwon, Mateusz	ARDEA Volume: 99 Issue: 2 Pages: 191-198 Published: FAL 2011
23	Sexual size dimorphism, within-pair comparisons and assortative mating in the short-tailed shearwater (Puffinus tenuirostris)	By: Carey, Mark J.	Notornis Volume: 58 Issue: Part 1 Pages: 8-16 Published: MAR 2011
24	Do males offset the cost of female aggression? An experimental test in a biparental songbird	By: Rosvall, Kimberly A.	BEHAVIORAL ECOLOGY Volume: 21 Issue: 1 Pages: 161-168 Published: JAN-FEB 2010
25	Loss of assortative pairing following colonization of a new environment by Darwin's small ground finch (Geospiza fuliginosa)	By: Galligan, Toby H.; Kleindorfer, Sonia	EVOLUTIONARY ECOLOGY RESEARCH Volume: 12 Issue: 6 Pages: 751-760 Published: SEP 2010
26	Does Foraging Behaviour Affect Female Mate Preferences and Pair Formation in Captive Zebra Finches?	By: Boogert, Neeltje J.; Bui, Cavina; Howarth, Krista; et al.	PLOS ONE Volume: 5 Issue: 12 Article Number: e14340 Published: DEC 15 2010
27	Heterozygosity-based assortative mating in blue tits (Cyanistes caeruleus): implications for the evolution of mate choice	By: Garcia-Navas, Vicente; Ortego, Joaquin; Jose Sanz, Juan	PROCEEDINGS OF THE ROYAL SOCIETY B-BIOLOGICAL SCIENCES Volume: 276 Issue: 1669 Pages: 2931-2940 Published: AUG 22 2009
28	Beak colouration as a possible sexual ornament in gentoo penguins: sexual dichromatism and relationship to body condition	By: Cuervo, Jose J.; Palacios, Maria J.; Barbosa, Andres	POLAR BIOLOGY Volume: 32 Issue: 9 Pages: 1305-1314 Published: SEP 2009
29	'Heritability' of dispersal propensity in a patchy population	By: Doligez, Blandine; Gustafsson, Lars; Part, Tomas	PROCEEDINGS OF THE ROYAL SOCIETY B-BIOLOGICAL SCIENCES Volume: 276 Issue: 1668 Pages: 2829-2836 Published: AUG 7 2009
30	No Assortative Mating Based on Size in Black Guillemots Breeding in the Canadian Arctic	By: Berzins, Lisha L.; Gilchrist, H. Grant; Burness, Gary	WATERBIRDS Volume: 32 Issue: 3 Pages: 459-463 Published: SEP 2009
31	Temporal variation of heterozygosity-based assortative mating and related benefits in a lesser kestrel population	By: Ortego, J.; Calabuig, G.; Bonal, R.; et al.	JOURNAL OF EVOLUTIONARY BIOLOGY Volume: 22 Issue: 12 Pages: 2488-2495 Published: DEC 2009
32	ESTIMATING HATCHING DATE AND MATE CHOICE OF LEACH’S STORM-PETRELS (Oceanodroma leucorhoa)	By:Kathryn Elizabeth Cleveland	Dissertation
33	Plumage characteristics, reproductive investment and assortative mating in tree swallows Tachycineta bicolor	By: Bitton, Pierre-Paul; Dawson, Russell D.; Ochs, Courtney L.	BEHAVIORAL ECOLOGY AND SOCIOBIOLOGY Volume: 62 Issue: 10 Pages: 1543-1550 Published: AUG 2008
34	Pedigrees, assortative mating and speciation in Darwin's finches	By: Grant, Peter R.; Grant, B. Rosemary	PROCEEDINGS OF THE ROYAL SOCIETY B-BIOLOGICAL SCIENCES Volume: 275 Issue: 1635 Pages: 661-668 Published: MAR 22 2008
35	Positive assortative pairing by plumage colour in Spanish imperial eagles	By: Bortolottia, Gary R.; Gonzalezb, Luis Mariano; Margalida, Antoni; et al.	BEHAVIOURAL PROCESSES Volume: 78 Issue: 1 Pages: 100-107 Published: MAY 2008
36	Lack of assortative mating for tail, body size, or condition in the elaborate monomorphic turquoise-browed motmot (Eumomota superciliosa)	By: Murphy, Troy G.	AUK Volume: 125 Issue: 1 Pages: 11-19 Published: JAN 2008
37	SEXUAL SIZE DIMORPHISM AND ASSORTATIVE MATING IN THE SHORT-TAILED SHEARWATER PUFFINUS TENUIROSTRIS	By: Einoder, Luke D.; Page, Brad; Goldsworthy, Simon D.	Marine Ornithology Volume: 36 Issue: 2 Pages: 167-173 Published: 2008
38	Supply and demand: causes and consequences of assortative mating in common terns Sterna hirundo	By: Ludwig, Sonja C.; Becker, Peter H.	BEHAVIORAL ECOLOGY AND SOCIOBIOLOGY Volume: 62 Issue: 10 Pages: 1601-1611 Published: AUG 2008
39	Informative content of multiple plumage-coloured traits in female and male European Rollers	By: Silva, Nadia; Aviles, Jesus M.; Danchin, Etienne; et al.	BEHAVIORAL ECOLOGY AND SOCIOBIOLOGY Volume: 62 Issue: 12 Pages: 1969-1979 Published: OCT 2008
40	Correlated variation of colour between melanin and carotenoid pigmented plumage areas in great tits	By: Hegyi, Gergely; Szigeti, Beata; Laczi, Miklos; et al.	EVOLUTIONARY ECOLOGY RESEARCH Volume: 10 Issue: 4 Pages: 559-574 Published: MAY 2008
41	Assortative pairing and divergent evolution in Darwin's Small Tree Finch, Camarhynchus parvulus	By: Christensen, Rebekah; Kleindorfer, Sonia	JOURNAL OF ORNITHOLOGY Volume: 148 Issue: 4 Pages: 463-470 Published: OCT 2007
42	Melanin, carotenoid and structural plumage ornaments: information content and role in great tits Parus major	By: Hegyi, Gergely; Szigeti, Beata; Toeroek, Janos; et al.	JOURNAL OF AVIAN BIOLOGY Volume: 38 Issue: 6 Pages: 698-708 Published: NOV 2007
43	Evaluating mate choice in the zebra finch	By: Rutstein, Alison N.; Brazill-Boast, James; Griffith, Simon C.	ANIMAL BEHAVIOUR Volume: 74 Pages: 1277-1284 Part: 5 Published: NOV 2007
44	Reproductive isolation of sympatric morphs in a population of Darwin's finches	By: Huber, Sarah K.; De Leon, Luis Fernando; Hendry, Andrew P.; et al.	PROCEEDINGS OF THE ROYAL SOCIETY B-BIOLOGICAL SCIENCES Volume: 274 Issue: 1619 Pages: 1709-1714 Published: JUL 22 2007
45	The relative role of male vs. female mate choice in maintaining assortative pairing among discrete colour morphs	By: Pryke, S. R.; Griffith, S. C.	JOURNAL OF EVOLUTIONARY BIOLOGY Volume: 20 Issue: 4 Pages: 1512-1521 Published: JUL 2007
46	Variation in the hematocrit of a passerine bird across life stages is mainly of environmental origin	By: Potti, Jaime	JOURNAL OF AVIAN BIOLOGY Volume: 38 Issue: 6 Pages: 726-730 Published: NOV 2007
47	The role of weather and migration in assortative pairing within the northern flicker (Colaptes auratus) hybrid zone	By: Flockhart, D. T. Tyler; Wiebe, Karen L.	EVOLUTIONARY ECOLOGY RESEARCH Volume: 9 Issue: 6 Pages: 887-903 Published: OCT 2007
48	Parental effort in relation to structural plumage coloration in the mountain bluebird (Sialia currucoides)	By: Balenger, Susan L.; Johnson, L. Scott; Brubaker, Jessica L.; et al.	ETHOLOGY Volume: 113 Issue: 9 Pages: 838-846 Published: SEP 2007
49	Sexual dimorphism, female-female pairs, and test for assortative mating in common terns	By: Nisbet, Ian C. T.; Bridge, Eli S.; Szczys, Patricia; et al.	WATERBIRDS Volume: 30 Issue: 2 Pages: 169-179 Published: JUN 2007
50	Assortative pairing based on contact call similarity in budgerigars, Melopsittacus undulatus	By: Moravec, Marin L.; Striedter, Georg F.; Burley, Nancy Tyler	ETHOLOGY Volume: 112 Issue: 11 Pages: 1108-1116 Published: NOV 2006
51	Local adaptation in the Wedge-tailed shearwater (Puffinus pacificus)	By: Darren Rodney	Dissertation
52	Complex Mhc-based mate choice in a wild passerine	By: Bonneaud, C; Chastel, O; Federici, P; et al.	PROCEEDINGS OF THE ROYAL SOCIETY B-BIOLOGICAL SCIENCES Volume: 273 Issue: 1590 Pages: 1111-1116 Published: MAY 7 2006
53	Offspring sex ratio allocation in the parasitic jaeger: selection for pale females and melanic males?	By: Janssen, K; Erikstad, KE; Bensch, S	BEHAVIORAL ECOLOGY Volume: 17 Issue: 2 Pages: 236-245 Published: MAR-APR 2006
54	The carotenoid-based plumage coloration of adult Blue Tits Cyanistes caeruleus correlates with thehealth status of their brood	By: Hidalgo-Garcia, Sergio	IBIS Volume: 148 Issue: 4 Pages: 727-734 Published: OCT 2006
55	Prediction of individual reproductive success in short-tailed shearwaters, Puffinus tenuirostris	By:JS Bradley, C Meathrel	Acta Zoologica Sinica. S02-1
56	Sexual size dimorphism and mating pattern in the Painted Stork (Mycteria leucocephala)	By: Urfi, Abdul Jamil; Kalam, Abdul	WATERBIRDS Volume: 29 Issue: 4 Pages: 489-496 Published: DEC 2006
57	Sexual size dimorphism and assortative mating in Carolina Wrens	By: Haggerty, Thomas M.	JOURNAL OF FIELD ORNITHOLOGY Volume: 77 Issue: 3 Pages: 259-265 Published: SUM 2006
58	Sexual size dimorphism and assortative mating for morphological traits in Passer domesticus	By: Moreno-Rueda, Gregorio	JOURNAL OF ETHOLOGY Volume: 24 Issue: 3 Pages: 227-230 Published: 2006
59	Sexual size dimorphism and positive assortative mating in red-backed shrike Lanius collurio: an adaptive value?	By: Tryjanowski, P; Simek, J	JOURNAL OF ETHOLOGY Volume: 23 Issue: 2 Pages: 161-165 Published: 2005
60	Mutual ornamentation, age, and reproductive performance in the European starling	By: Komdeur, J; Oorebeek, M; van Overveld, T; et al.	BEHAVIORAL ECOLOGY Volume: 16 Issue: 4 Pages: 805-817 Published: JUL-AUG 2005
61	Assortative mating as a mechanism for rapid evolution of a migratory divide	By: Bearhop, S; Fiedler, W; Furness, RW; et al.	SCIENCE Volume: 310 Issue: 5747 Pages: 502-504 Published: OCT 21 2005
62	Males prefer ornamented females: a field experiment of male choice in the rock sparrow	By: Griggio, M; Valera, F; Casas, A; et al.	ANIMAL BEHAVIOUR Volume: 69 Pages: 1243-1250 Part: 6 Published: JUN 2005
63	Evidence for sexual selection on structural plumage coloration in female eastern bluebirds (Sialiasialis)	By: Siefferman, L; Hill, GE	EVOLUTION Volume: 59 Issue: 8 Pages: 1819-1828 Published: AUG 2005
64	Assortative mating by tail streamer length in Red-tailed Tropicbirds Phaethon rubricauda breeding in the Coral Sea	By: Boland, CRJ; Double, MC; Baker, GB	IBIS Volume: 146 Issue: 4 Pages: 687-690 Published: OCT 2004
65	Plumage coloration, not length or symmetry of tail-streamers, is a sexually selected trait in North American barn swallows	By: Safran, RJ; McGraw, KJ	BEHAVIORAL ECOLOGY Volume: 15 Issue: 3 Pages: 455-461 Published: MAY 2004
66	Sexual size dimorphism in northern giant petrels: ecological correlates and scaling	By: Gonzalez-Solis, J	OIKOS Volume: 105 Issue: 2 Pages: 247-254 Published: MAY 2004
67	Wing molt and assortative mating in common terns: A test of the molt-signaling hypothesis	By: Bridge, ES; Nisbet, ICT	CONDOR Volume: 106 Issue: 2 Pages: 336-343 Published: MAY 2004
68	Mutual ornamentation, sexual selection, and social dominance in the black swan	By: Kraaijeveld, K; Gregurke, J; Hall, C; et al.	BEHAVIORAL ECOLOGY Volume: 15 Issue: 3 Pages: 380-389 Published: MAY 2004
69	Assortative mating and sexual size dimorphism in Black-legged Kittiwakes	By: Helfenstein, F; Danchin, E; Wagner, RH	WATERBIRDS Volume: 27 Issue: 3 Pages: 350-354 Published: SEP 2004
70	Sexing Arctic Terns in the field and laboratory	By: Devlin, CM; Diamond, AW; Saunders, GW	WATERBIRDS Volume: 27 Issue: 3 Pages: 314-320 Published: SEP 2004
71	Carotenoid-derived ornaments reflect parental quality in male and female yellow-eyed penguins (Megadyptes antipodes)	By: Massaro, M; Davis, LS; Darby, JT	BEHAVIORAL ECOLOGY AND SOCIOBIOLOGY Volume: 55 Issue: 2 Pages: 169-175 Published: DEC 2003
72	A process of pair formation leading to assortative mating: passive age-assortative mating by habitat heterogeneity	By: Ferrer, M; Penteriani, V	ANIMAL BEHAVIOUR Volume: 66 Pages: 137-143 Part: 1 Published: JUL 2003
73	Assortative mating by multiple ornaments in northern cardinals (Cardinalis cardinalis)	By: Jawor, JM; Linville, SU; Beall, SM; et al.	BEHAVIORAL ECOLOGY Volume: 14 Issue: 4 Pages: 515-520 Published: JUL 2003
74	Assortative mating by carotenoid-based plumage colour: a quality indicator in American goldfinches, Carduelis tristis	By: MacDougall, AK; Montgomerie, R	NATURWISSENSCHAFTEN Volume: 90 Issue: 10 Pages: 464-467 Published: OCT 2003
75	Blood parasites, reproduction and sexual selection in the red-backed shrike (Lanius collurio)	By: Votypka, J; Simek, J; Tryjanowski, P	ANNALES ZOOLOGICI FENNICI Volume: 40 Issue: 5 Pages: 431-439 Published: 2003
76	Body size, body condition and ornamental feathers of Burrowing Parrots: variation between years and sexes, assortative mating and influences on breeding success	By: Masello, JF; Quillfeldt, P	EMU Volume: 103 Issue: 2 Pages: 149-161 Published: 2003
77	Sexual ornament size and breeding performance in female and male European Shags Phalacrocorax aristotelis	By: Daunt, F; Monaghan, P; Wanless, S; et al.	IBIS Volume: 145 Issue: 1 Pages: 54-60 Published: JAN 2003
78	Sexing terns using biometrics: the advantage of within-pair comparisons	By: Fletcher, KL; Hamer, KC	BIRD STUDY Volume: 50 Pages: 78-83 Part: 1 Published: MAR 2003
79	Mating patterns and reversed size dimorphism in Southern Skuas (Stercorarius skua lonnbergi)	By: Phillips, RA; Dawson, DA; Ross, DJ	AUK Volume: 119 Issue: 3 Pages: 858-863 Published: JUL 2002
80	Temporal change in mite abundance and its effect on barn swallow reproduction and sexual selection	By: Moller, AP	JOURNAL OF EVOLUTIONARY BIOLOGY Volume: 15 Issue: 3 Pages: 495-504 Published: MAY 2002
81	Sexual selection and tail-length dimorphism in Scissor-tailed Flycatchers	By: Regosin, JV; Pruett-Jones, S	AUK Volume: 118 Issue: 1 Pages: 167-175 Published: JAN 2001
82	Sexual size dimorphism and positive assortative mating in Alpine Choughs (Pyrrhocorax graculus)	By: Delestrade, A	AUK Volume: 118 Issue: 2 Pages: 553-556 Published: APR 2001
83	Phenotypic assortative mating and within-pair sexual dimorphism and its influence on breeding success and offspring quality in Magellanic penguins	By: Forero, MG; Tella, JL; Donazar, JA; et al.	CANADIAN JOURNAL OF ZOOLOGY Volume: 79 Issue: 8 Pages: 1414-1422 Published: AUG 2001
84	Age-assortative mating related to reproductive success in Black-crowned Night Herons	By: Fasola, M; Zhang, YM; Zhao, DQ; et al.	WATERBIRDS Volume: 24 Issue: 2 Pages: 272-276 Published: AUG 2001
85	Breeding strategy and morphological characters in an urban population of blackbirds, Turdus merula	By: Faivre, B; Preault, M; Thery, M; et al.	ANIMAL BEHAVIOUR Volume: 61 Pages: 969-974 Part: 5 Published: MAY 2001
86	Intersexual niche differentiation in the blue tit (Parus caeruleus)	By: Przybylo, R; Merila, J	BIOLOGICAL JOURNAL OF THE LINNEAN SOCIETY Volume: 69 Issue: 2 Pages: 233-244 Published: FEB 2000
87	Assortative mating by color in a population of hybrid northern flickers	By: Wiebe, KL	AUK Volume: 117 Issue: 2 Pages: 525-529 Published: APR 2000
88	Nonrandom pairing by male barn owls (Tyto alba) with respect to a female plumage trait	By: Roulin, A	BEHAVIORAL ECOLOGY Volume: 10 Issue: 6 Pages: 688-695 Published: NOV-DEC 1999
89	Is there age assortative mating in the European White Stork?	By: Barbraud, C; Barbraud, JC	WATERBIRDS Volume: 22 Issue: 3 Pages: 478-481 Published: 1999
90	Experimental evidence for mutual inter- and intrasexual selection favouring a crested aukletornament	By: Jones, IL; Hunter, FM	ANIMAL BEHAVIOUR Volume: 57 Pages: 521-528 Part: 3 Published: MAR 1999
91	Evolution of reversed sexual size dimorphism in skuas and jaegers	By: Catry, P; Phillips, RA; Furness, RW	AUK Volume: 116 Issue: 1 Pages: 158-168 Published: JAN 1999
92	Mass, reproductive biology, and nonrandom pairing in Cooper's Hawks	By: Rosenfield, RN; Bielefeldt, J	AUK Volume: 116 Issue: 3 Pages: 830-835 Published: JUL 1999
93	Sexual size dimorphism and assortative mating in razorbills (Alca torda)	By: Wagner, RH	AUK Volume: 116 Issue: 2 Pages: 542-544 Published: APR 1999
94	Ultraviolet sexual dimorphism and assortative mating in blue tits	By: Andersson, S; Ornborg, J; Andersson, M	PROCEEDINGS OF THE ROYAL SOCIETY B-BIOLOGICAL SCIENCES Volume: 265 Issue: 1395 Pages: 445-450 Published: MAR 22 1998
95	Assortative mating in falcons: do big females pair with big males?	By: Olsen, P; Barry, S; Baker, GB; et al.	JOURNAL OF AVIAN BIOLOGY Volume: 29 Issue: 2 Pages: 197-200 Published: JUN 1998
96	Polymorphism, mating preferences and sexual selection in the Arctic skua	By: Phillips, RA; Furness, RW	JOURNAL OF ZOOLOGY Volume: 245 Pages: 245-252 Part: 3 Published: JUL 1998
97	Assortative mating and sexual size dimorphism in western and semipalmated sandpipers	By: Sandercock, BK	AUK Volume: 115 Issue: 3 Pages: 786-791 Published: JUL 1998
98	What causes body size variation in the Snow Petrel Pagodroma nivea?	By: Barbraud, C; Jouventin, P	JOURNAL OF AVIAN BIOLOGY Volume: 29 Issue: 2 Pages: 161-171 Published: JUN 1998
99	Mixed sexual dimorphism in semipalmated Plovers	By: Teather, KL; Nol, E	CONDOR Volume: 99 Issue: 3 Pages: 803-806 Published: AUG 1997
100	Nestling provisioning by the extremely dichromatic Northern Cardinal	By: Filliater, TS; Breitwisch, R	WILSON BULLETIN Volume: 109 Issue: 1 Pages: 145-153 Published: MAR 1997
101	Age-assortative pairing in the Greater Flamingo Phoenicopterus ruber roseus	By: Cezilly, F; Boy, V; Tourenq, C; et al.	IBIS Volume: 139 Issue: 2 Pages: 331-336 Published: APR 1997
102	Magpies' tails: Damage as an indicator of quality	By: Fitzpatrick, S; Price, P	BEHAVIORAL ECOLOGY AND SOCIOBIOLOGY Volume: 40 Issue: 3 Pages: 209-212 Published: MAR 1997
103	Body mass of female Common Terns (Sterna hirundo) during courtship: Relationships to malequality, egg mass, diet, laying date and age	By: Wendeln, H	COLONIAL WATERBIRDS Volume: 20 Issue: 2 Pages: 235-243 Published: 1997
104	Gene flow and immigration rate in an island population of great tits	By: Verhulst, S; vanEck, HM	JOURNAL OF EVOLUTIONARY BIOLOGY Volume: 9 Issue: 6 Pages: 771-782 Published: NOV 1996
105	Decreased levels of blood trypanosome infection correlate with female expression of a male secondary sexual trait: Implications for sexual selection	By: Potti, J; Merino, S	PROCEEDINGS OF THE ROYAL SOCIETY B-BIOLOGICAL SCIENCES Volume: 263 Issue: 1374 Pages: 1199-1204 Published: SEP 22 1996
106	Parasites, plumage coloration and reproductive success in the yellowhammer, Emberiza citrinella	By: Sundberg, J	OIKOS Volume: 74 Issue: 2 Pages: 331-339 Published: NOV 1995
107	REPRODUCTIVE-PERFORMANCE AND ASSORTATIVE PAIRING IN RELATION TO AGE IN BARNACLE GEESE	By: BLACK, JM; OWEN, M	JOURNAL OF ANIMAL ECOLOGY Volume: 64 Issue: 2 Pages: 234-244 Published: MAR 1995
108	Influences of age, body condition, and structural size on mate selection by dabbling ducks	By: Heitmeyer, ME	CANADIAN JOURNAL OF ZOOLOGY-REVUE CANADIENNE DE ZOOLOGIE Volume: 73 Issue: 12 Pages: 2251-2258 Published: DEC 1995
109	BARNACLE GEESE PREFERENTIALLY PAIR WITH FAMILIAR ASSOCIATES FROM EARLY-LIFE	By: CHOUDHURY, S; BLACK, JM	ANIMAL BEHAVIOUR Volume: 48 Issue: 1 Pages: 81-88 Published: JUL 1994
110	CALL MATCHING AND POSITIVE ASSORTATIVE MATING IN RED CROSSBILLS	By: GROTH, JG	AUK Volume: 110 Issue: 2 Pages: 398-401 Published: APR 1993
111	SEXUAL SELECTION IN THE BARN SWALLOW HIRUNDO-RUSTICA .3. FEMALE TAIL ORNAMENTS	By: MOLLER, AP	EVOLUTION Volume: 47 Issue: 2 Pages: 417-431 Published: APR 1993
112	DO BARNACLE GEESE PAIR ASSORTATIVELY - LESSONS FROM A LONG-TERM STUDY	By: CHOUDHURY, S; BLACK, JM; OWEN, M	ANIMAL BEHAVIOUR Volume: 44 Issue: 1 Pages: 171-173 Published: JUL 1992
113	ASSORTATIVE MATING IN URBAN-BREEDING MERLINS	By: WARKENTIN, IG; JAMES, PC; OLIPHANT, LW	CONDOR Volume: 94 Issue: 2 Pages: 418-426 Published: MAY 1992
114	NONRANDOM PAIRING IN AMERICAN KESTRELS - MATE CHOICE VERSUS INTRASEXUAL COMPETITION	By: BORTOLOTTI, GR; IKO, WM	ANIMAL BEHAVIOUR Volume: 44 Issue: 5 Pages: 811-821 Published: NOV 1992
115	MONOGAMY IN THE EUROPEAN STARLING	By: WRIGHT, J; CUTHILL, I	BEHAVIOUR Volume: 120 Pages: 262-285 Part: 3-4 Published: MAR 1992
116	SEXUAL DIMORPHISM AND ASSORTATIVE MATING IN BLACK TERNS	By: STERN, MA; JARVIS, RL	WILSON BULLETIN Volume: 103 Issue: 2 Pages: 266-271 Published: JUN 1991
117	MATING AND REMATING OF LEAST AUKLETS (AETHIA-PUSILLA) RELATIVE TO ORNAMENTAL TRAITS	By: JONES, IL; MONTGOMERIE, R	BEHAVIORAL ECOLOGY Volume: 2 Issue: 3 Pages: 249-257 Published: FAL 1991
118	SEX AND AGE DIMORPHISM IN THE BARN OWL AND A TEST OF MATE CHOICE	By: MARTI, CD	AUK Volume: 107 Issue: 2 Pages: 246-254 Published: APR 1990
119	LEUCOCYTOZOON-TODDI IN BRITISH SPARROWHAWKS ACCIPITER-NISUS - OBSERVATIONS ON THE DYNAMICS OF INFECTION	By: ASHFORD, RW; WYLLIE, I; NEWTON, I	JOURNAL OF NATURAL HISTORY Volume: 24 Issue: 5 Pages: 1101-1107 Published: SEP-OCT 1990
120	AGE AND BREEDING PERFORMANCE OF EUROPEAN BEE-EATERS	By: LESSELLS, CM; KREBS, JR	AUK Volume: 106 Issue: 3 Pages: 375-382 Published: JUL 1989
121	SEXUAL SIZE DIMORPHISM AND ASSORTATIVE MATING IN THE BROWN NODDY	By: CHARDINE, JW; MORRIS, RD	CONDOR Volume: 91 Issue: 4 Pages: 868-874 Published: NOV 1989
122	NONRANDOM MATING IN FERAL PIGEONS	By: JOHNSTON, RF; JOHNSON, SG	CONDOR Volume: 91 Issue: 1 Pages: 23-29 Published: FEB 1989
123	MATING SYSTEM AND MATE CHOICE OF TENGMALM OWLS AEGOLIUS-FUNEREUS	By: KORPIMAKI, E	IBIS Volume: 131 Issue: 1 Pages: 41-50 Published: JAN 1989
124	WHY ARE WAXWINGS WAXY - DELAYED PLUMAGE MATURATION IN THE CEDAR WAXWING	By: MOUNTJOY, DJ; ROBERTSON, RJ	AUK Volume: 105 Issue: 1 Pages: 61-69 Published: JAN 1988
125	BODY-SIZE VARIATION AND FITNESS COMPONENTS IN LESSER SNOW GEESE (CHEN-CAERULESCENS-CAERULESCENS)	By: DAVIES, JC; ROCKWELL, RF; COOKE, F	AUK Volume: 105 Issue: 4 Pages: 639-648 Published: OCT 1988
126	THE ADVANTAGES OF, AND CONSTRAINTS FORCING, MATE FIDELITY IN PINYON JAYS	By: MARZLUFF, JM; BALDA, RP	AUK Volume: 105 Issue: 2 Pages: 286-295 Published: APR 1988
127	PAIRING PATTERNS AND FITNESS IN A FREE-RANGING POPULATION OF PINYON JAYS - WHAT DO THEY REVEAL ABOUT MATE CHOICE	By: MARZLUFF, JM; BALDA, RP	CONDOR Volume: 90 Issue: 1 Pages: 201-213 Published: FEB 1988
128	ASSORTATIVE MATING IN THE LITTLE RINGED PLOVER CHARADRIUS-DUBIUS	By: HEDENSTROM, A	ORNIS SCANDINAVICA Volume: 18 Issue: 4 Pages: 325-327 Published: NOV 1987
129	SIZE DIMORPHISM IN MATED PAIRS OF AMERICAN KESTRELS	By: BOWMAN, R	WILSON BULLETIN Volume: 99 Issue: 3 Pages: 465-467 Published: SEP 1987
130	PLUMAGE VARIABILITY AND TERRITORIALITY IN BREEDING TURNSTONE ARENARIA-INTERPRES - STATUS SIGNALING OR INDIVIDUAL RECOGNITION	By: WHITFIELD, DP	ANIMAL BEHAVIOUR Volume: 34 Pages: 1471-1482 Part: 5 Published: OCT 1986
131	ASSORTATIVE MATING AND SEXUAL DIMORPHISM IN THE COMMON TERN	By: COULTER, MC	WILSON BULLETIN Volume: 98 Issue: 1 Pages: 93-100 Published: MAR 1986
132	Assortative mating in Arctic skua populations in Orkney and Shetland.	By: O'Donald, P.	Seabird Supplement: No. 8 Pages: 29-33 Published: 1985
133	LIFE-HISTORY STUDIES OF THE LESSER SNOW GOOSE (ANSER-CAERULESCENS-CAERULESCENS) .6. PLUMAGE POLYMORPHISM, ASSORTATIVE MATING AND FITNESS	By: FINDLAY, CS; ROCKWELL, RF; SMITH, JA; et al.	EVOLUTION Volume: 39 Issue: 4 Pages: 904-914 Published: 1985
134	THE EFFECT OF AGE AND PAIR BOND ON THE BREEDING SUCCESS OF GREAT TITS PARUS-MAJOR	By: PERRINS, CM; MCCLEERY, RH	IBIS Volume: 127 Issue: 3 Pages: 306-315 Published: 1985
135	AGE-DIFFERENCES WITHIN BREEDING PAIRS OF BLUE-EYED SHAGS PHALACROCORAX-ATRICEPS	By: SHAW, P	IBIS Volume: 127 Issue: 4 Pages: 537-543 Published: 1985
136	THE EVOLUTION OF BREEDING STRATEGIES IN THE FLIGHTLESS CORMORANT (NANNOPTERUM-HARRISI) OF THE GALAPAGOS	By: TINDLE, R	BIOLOGICAL JOURNAL OF THE LINNEAN SOCIETY Volume: 21 Issue: 1-2 Pages: 157-164 Published: 1984
137	SONG DIALECTS, MATE SELECTION, AND BREEDING SUCCESS IN WHITE-CROWNED SPARROWS	By: PETRINOVICH, L; BAPTISTA, LF	ANIMAL BEHAVIOUR Volume: 32 Issue: NOV Pages: 1078-1088 Published: 1984
138	ASSORTATIVE MATING BY BRANT	By: ABRAHAM, KF; ANKNEY, CD; BOYD, H	AUK Volume: 100 Issue: 1 Pages: 201-203 Published: 1983
139	THE SOCIAL-CONTEXT OF SONG MIMICRY - SONG-MATCHING DIALECTS IN INDIGO BUNTINGS (PASSERINA-CYANEA)	By: PAYNE, RB	ANIMAL BEHAVIOUR Volume: 31 Issue: AUG Pages: 788-805 Published: 1983
140	THE HERITABILITY OF EXTERNAL MORPHOLOGY IN DARWINS GROUND FINCHES (GEOSPIZA) ON ISLA DAPHNE MAJOR, GALAPAGOS	By: BOAG, PT	EVOLUTION Volume: 37 Issue: 5 Pages: 877-894 Published: 1983
141	BIOLOGY AND SYSTEMATIC RELATIONS OF THE ANDEAN COOT FULICA-AMERICANA-ARDESIACA AVES RALLIDAE	By: FJELDSA J	Steenstrupia Volume: 8 Issue: 1 Pages: 1-22 Published: 1982
142	AGE AND BREEDING IN SPARROWHAWKS	By: NEWTON, I; MARQUISS, M; MOSS, D	JOURNAL OF ANIMAL ECOLOGY Volume: 50 Issue: 3 Pages: 839-853 Published: 1981
143	SURVIVAL, EXPERIENCE, AND AGE IN RELATION TO BREEDING SUCCESS OF CANADA GEESE	By: RAVELING, DG	JOURNAL OF WILDLIFE MANAGEMENT Volume: 45 Issue: 4 Pages: 817-829 Published: 1981
144	POPULATION STUDY OF GOLDEN PLOVER PLUVIALIS-APRICARIA, USING MARKED BIRDS	By: PARR, R	ORNIS SCANDINAVICA Volume: 11 Issue: 3 Pages: 179-189 Published: 1980
145	HERITABILITY OF SOME MORPHOLOGICAL CHARACTERS IN A SONG SPARROW POPULATION	By: SMITH, JNM; ZACH, R	EVOLUTION Volume: 33 Issue: 1 Pages: 460-467 Published: 1979
146	REPRODUCTIVE SEPARATION AND ISOLATING MECHANISMS BETWEEN SYMPATRIC DARK-PHASE AND LIGHT-PHASE WESTERN GREBES	By: RATTI, JT	AUK Volume: 96 Issue: 3 Pages: 573-586 Published: 1979
147	MATE SELECTION IN THE GREAT TIT PARUS-MAJOR IN RELATION TO AGE STATUS AND NATAL DISPERSAL	By: GREENWOOD P J; HARVEY P H; PERRINS C M	Ornis Fennica Volume: 56 Issue: 2-3 Pages: 75-86 Published: 1979
148	Heritability of external morphology in Darwin's finches.	By: Boag, P.T.; Grant, P.R.	Nature (London) Volume: 274 Supplement: No. 5673 Pages: 393-794 Published: 1978
149	EARLY LEARNING AND ITS EFFECT ON POPULATION-STRUCTURE - STUDIES OF A WILD POPULATION OF SNOW GEESE	By: COOKE, F	ZEITSCHRIFT FUR TIERPSYCHOLOGIE-JOURNAL OF COMPARATIVE ETHOLOGY Volume: 46 Issue: 4 Pages: 344-358 Published: 1978
150	DARWINS FINCHES - POPULATION VARIATION AND NATURAL-SELECTION	By: GRANT, PR; GRANT, BR; SMITH, JNM; et al.	PROCEEDINGS OF THE NATIONAL ACADEMY OF SCIENCES OF THE UNITED STATES OF AMERICA Volume:73 Issue: 1 Pages: 257-261 Published: 1976
151	CYTOGENETIC STUDY OF WHITE-THROATED SPARROW, ZONOTRICHIA-ALBICOLLIS (GMELIN)	By: THORNEYCROFT, HB	EVOLUTION Volume: 29 Issue: 4 Pages: 611-621 Published: 1975
152	POLYMORPHISM IN ARCTIC SKUA STERCORARIUS-PARASITICUS IN ICELAND	By: BENGTSON, SA; OWEN, DF	IBIS Volume: 115 Issue: 1 Pages: 87-92 Published: 1973
153	Polymorphism and the evolution of a continuous breeding season in the pigeon, Columba livia.	By: Murton, R K; Westwood, N J; Thearle, R J	Journal of reproduction and fertility. Supplement Volume: 19 Pages: 563-77 Published: 1973-Dec
154	POLYMORPHISM AND BEHAVIOUR IN ARCTIC SKUA (STERCORARIUS-PARASITICUS (L))	By: BERRY, RJ; DAVIS, PE	PROCEEDINGS OF THE ROYAL SOCIETY SERIES B-BIOLOGICAL SCIENCES Volume: 175 Issue: 1040 Pages: 255-+ Published: 1970
155	ASSORTATIVE MATING AND RECIPROCAL DIFFERENCE IN THE BLUE-SNOW GOOSE COMPLEX	By: COOCH, FG; BEARDMORE, JA	NATURE Volume: 183 Issue: 4678 Pages: 1833-1834 Published: 1959
156	POSSIBILITY OF ASSORTIVE MATING IN THE ARCTIC SKUA	By: ODONALD, P	NATURE Volume: 183 Issue: 4669 Pages: 1210-1211 Published: 1959
157	Female colour polymorphism covaries with reproductive strategies in the tawny owl Strix aluco	By: Roulin, A; Ducret, B; Ravussin, PA; et al.	JOURNAL OF AVIAN BIOLOGY Volume: 34 Issue: 4 Pages: 393-401 Published: DEC 2003
158	Immigration and gene flow in a northern willow tit (Parus montanus) population	By: Orell, M; Lahti, K; Koivula, K; et al.	JOURNAL OF EVOLUTIONARY BIOLOGY Volume: 12 Issue: 2 Pages: 283-295 Published: MAR 1999
159	Sexual Size Dimorphism and Body Condition in the Australasian Gannet	By: Angel, Lauren P.; Wells, Melanie R.; Rodriguez-Malagon, Marlenne A.; et al.	PLOS ONE Volume: 10 Issue: 12 Article Number: e0142653 Published: DEC 4 2015
160	Monomorphic Ornamentation Related to Oxidative Damage and Assortative Mating in the Black Guillemot (Cepphus grylle)	By: Fasanello, Vincent J.; Carlton, Elizabeth D.; Pott, Maddie; et al.	WATERBIRDS Volume: 38 Issue: 1 Pages: 106-110 Published: MAR 2015
161	Mate Choice and Colored Beak Spots of King Penguins	By: Keddar, Ismael; Altmeyer, Sophie; Couchoux, Charline; et al.	ETHOLOGY Volume: 121 Issue: 11 Pages: 1048-1058 Published: NOV 2015
162	Roles of phenotypic and genetic characteristics in the social mating pattern of Silver-throated Tits (Aegithalos glaucogularis)	By: Li, Jianqiang; Lv, Lei; Wang, Pengcheng; et al.	JOURNAL OF ORNITHOLOGY Volume: 156 Issue: 3 Pages: 687-697 Published: JUL 2015
163	Feather-chewing lice and Tree Swallow biology	By: Lombardo, Michael P.; Drake, Patricia; Olson, Amber; et al.	AUK Volume: 132 Issue: 3 Pages: 551-561 Published: JUL 2015
164	Melanin plumage ornaments in both sexes of Northern Flicker are associated with body condition and predict reproductive output independent of age	By: Wiebe, Karen L.; Vitousek, Maren N.	AUK Volume: 132 Issue: 2 Pages: 507-517 Published: APR 2015
165	Effects of heterozygosity and MHC diversity on patterns of extra-pair paternity in the socially monogamous scarlet rosefinch	By: Winternitz, J. C.; Promerova, M.; Polakova, R.; et al.	BEHAVIORAL ECOLOGY AND SOCIOBIOLOGY Volume: 69 Issue: 3 Pages: 459-469 Published: MAR 2015
166	Nesting phenology, mate choice, and genetic divergence within a partially migratory population of American Kestrels	By: Anderson, Alexandra M.; Novak, Stephen J.; Smith, James F.; et al.	AUK Volume: 133 Issue: 1 Pages: 99-109 Published: JAN 2016
167	Sexual size dimorphism and discriminant functions for predicting the sex of Atlantic Puffins (Fratercula arctica)	By: Bond, Alexander L.; Standen, Rebecca A.; Diamond, Antony W.; et al.	JOURNAL OF ORNITHOLOGY Volume: 157 Issue: 3 Pages: 875-883 Published: JUL 2016
168	Mediterranean blue tits as a case study of local adaptation	By: Charmantier, Anne; Doutrelant, Claire; Dubuc-Messier, Gabrielle; et al.	EVOLUTIONARY APPLICATIONS Volume: 9 Issue: 1 Special Issue: SI Pages: 135-152 Published: JAN 2016
169	Monochromatism, cryptic sexual dimorphism and lack of assortative mating in the Rufous Hornero, Furnarius rufus albogularis	By: Diniz, Pedro; Ribeiro, Pedro H. L.; Rech, Gianlucca S.; et al.	EMU Volume: 116 Issue: 3 Pages: 294-300 Published: JUL 2016
170	Assortative mating for carotenoid colouration but not size in the Yellow-legged Gull Larus michahellis	By: Hammouda, Abdessalem; Hamza, Foued; Ayadi, Tasnim; et al.	BIRD STUDY Volume: 63 Issue: 2 Pages: 289-292 Published: MAY 2016
171	Sexual size dimorphism and assortative mating in Elliot's Laughingthrush Trochalopteron elliotii	By: Liu, Pengfei; Sun, Yuehua	ARDEA Volume: 104 Issue: 2 Pages: 177-181 Published: OCT 2016
172	Female aggressiveness towards female decoys decreases with mate T level in the pied flycatcher	By: Moreno, Juan; Gil, Diego; Cantarero, Alejandro; et al.	ACTA ETHOLOGICA Volume: 19 Issue: 1 Pages: 9-14 Published: FEB 2016
173	Parasites, mate attractiveness and female feather corticosterone levels in a socially monogamous bird	By: Mougeot, Francois; Lendvai, Adam Z.; Martinez-Padilla, Jesus; et al.	BEHAVIORAL ECOLOGY AND SOCIOBIOLOGY Volume: 70 Issue: 2 Pages: 277-283 Published: FEB 2016
174	Assortative mating by multiple skin color traits in a seabird with cryptic sexual dichromatism	By: Lopez Rull, Isabel; Nicolas, Leticia; Neri-Vera, Nadia; et al.	JOURNAL OF ORNITHOLOGY Volume: 157 Issue: 4 Pages: 1049-1062 Published: OCT 2016
175	Divergence and Functional Degradation of a Sex Chromosome-like Supergene	By: Tuttle, Elaina M.; Bergland, Alan O.; Korody, Marisa L.; et al.	CURRENT BIOLOGY Volume: 26 Issue: 3 Pages: 344-350 Published: FEB 8 2016
176	Size does not matter - no evidence for assortative mating by body size in the mute swan Cygnus olor	By: Wlodarczyk, Radoslaw; Minias, Piotr; Janiszewski, Tomasz	POLISH JOURNAL OF ECOLOGY Volume: 64 Issue: 2 Pages: 296-301 Published: 2016
177	Telomere length is reflected by plumage coloration and predicts seasonal reproductive success in the barn swallow	By: Parolini, Marco; Romano, Andrea; Costanzo, Alessandra; et al.	MOLECULAR ECOLOGY Volume: 26 Issue: 21 Pages: 6100-6109 Published: NOV 2017
178	Demographic influences of translocated individuals on a resident population of house sparrows	By: Ranke, Peter Sjolte; Skjelseth, Sigrun; Parn, Henrik; et al.	OIKOS Volume: 126 Issue: 10 Pages: 1410-1418 Published: OCT 2017
179	Sex and Geographic Variation in Grey-Faced Petrel (Pterodroma gouldi) Morphometrics	By: Bourgeois, Karen; Dromzee, Sylvain; Welch, Jemma R.; et al.	WATERBIRDS Volume: 40 Issue: 2 Pages: 144-153 Published: JUN 2017
180	Interactive effects of parental age on offspring fitness and age-assortative mating in a wild bird	By: Bowers, Emerson Keith; Sakaluk, Scott K.; Thompson, Charles F.	JOURNAL OF EXPERIMENTAL ZOOLOGY PART A-ECOLOGICAL AND INTEGRATIVE PHYSIOLOGY Volume: 327 Issue: 5 Special Issue: SI Pages: 302-310 Published: JUN 1 2017
181	Mate similarity in foraging Kerguelen shags: a combined bio-logging and stable isotope investigation	By: Camprasse, Elodie C. M.; Cherel, Yves; Arnould, John P. Y.; et al.	MARINE ECOLOGY PROGRESS SERIES Volume: 578 Pages: 183-196 Published: AUG 31 2017
182	Environmental conditions, age, and senescence differentially influence survival and reproduction in the Storm Petrel	By: Hernandez, Noelia; Oro, Daniel; Sanz-Aguilar, Ana	JOURNAL OF ORNITHOLOGY Volume: 158 Issue: 1 Pages: 113-123 Published: JAN 201
183	Assortative mating by colored ornaments in blue tits: space and time matter	By: Fargevieille, Amelie; Gregoire, Arnaud; Charmantier, Anne; et al.	ECOLOGY AND EVOLUTION Volume: 7 Issue: 7 Pages: 2069-2078 Published: APR 2017
184	Scale-of-choice effect in the assortative mating by multiple ornamental and non-ornamental characters in the black-headed gull	By: Indykiewicz, Piotr; Podlaszczuk, Patrycja; Surmacki, Adrian; et al.	BEHAVIORAL ECOLOGY AND SOCIOBIOLOGY Volume: 71 Issue: 12 Article Number: UNSP 183 Published: DEC 2017
185	Is telomere length associated with mate choice in a songbird with a high rate of extra-pair paternity?	By: Johnsen, Arild; Pauliny, Angela; Lifjeldl, Jan T.; et al.	PLOS ONE Volume: 12 Issue: 8 Article Number: e0182446 Published: AUG 4 2017
186	Assortative mating for telomere length and antioxidant capacity in barn swallows (Hirundo rustica)	By: Khoriauli, Lela; Romano, Andrea; Caprioli, Manuela; et al.	BEHAVIORAL ECOLOGY AND SOCIOBIOLOGY Volume: 71 Issue: 8 Article Number: UNSP 124 Published: AUG 2017
187	Direct fitness benefits explain mate preference, but not choice, for similarity in heterozygosity levels	By: Zandberg, Lies; Gort, Gerrit; van Oers, Kees; et al.	ECOLOGY LETTERS Volume: 20 Issue: 10 Pages: 1306-1314 Published: OCT 2017
188	The fractal dimension of a conspicuous ornament varies with mating status and shows assortative mating in wild red-legged partridges (Alectoris rufa)	By: Cantarero, Alejandro; Carrasco Naranjo, Jesus; Casas, Fabian; et al.	SCIENCE OF NATURE Volume: 105 Issue: 7-8 Article Number: 45 Published: AUG 2018
189	Sexual size dimorphism and assortative mating in the Plain Laughingthrush (Garrulax davidi concolor)	By: Liu, Pengfei; Sun, Yuehua	WILSON JOURNAL OF ORNITHOLOGY Volume: 130 Issue: 2 Pages: 510-515 Published: JUN 2018
190	Ventral colour, not tail streamer length, is associated with seasonal reproductive performance in a Chinese population of Barn Swallows (Hirundo rustica gutturalis)	By: Liu, Yu; Scordato, Elizabeth S. C.; Safran, Rebecca; et al.	JOURNAL OF ORNITHOLOGY Volume: 159 Issue: 3 Pages: 675-685 Published: JUL 2018
191	Quantitative genetics in the monk parakeet (Myiopsitta monachus) from central Argentina: Estimation of heritability and maternal effects on external morphological traits	By: Martinez, Juan J.; de Aranzamendi, Maria C.; Bucher, Enrique H.	PLOS ONE Volume: 13 Issue: 8 Article Number: e0201823 Published: AUG 3 2018
192	Assortative pairing by telomere length in King Penguins (Aptenodytes patagonicus) and relationships with breeding success	By: Schull, Quentin; Viblanc, Vincent A.; Dobson, F. Stephen; et al.	CANADIAN JOURNAL OF ZOOLOGY Volume: 96 Issue: 6 Pages: 639-647 Published: JUN 2018
193	Assortative mating patterns of multiple phenotypic traits in a long-lived seabird	By: Wojczulanis-Jakubas, Katarzyna; Drobniak, Szymon M.; Jakubas, Dariusz; et al.	IBIS Volume: 160 Issue: 2 Pages: 464-469 Published: APR 2018
194	Shared environmental effects bias phenotypic estimates of assortative mating in a wild bird	By: Class, Barbara; Brommer, Jon E.	BIOLOGY LETTERS Volume: 14 Issue: 7 Article Number: 20180106 Published: JUL 2018
195	Comparison of color and body condition between early and late breeding king penguins	By: Dobson, F. Stephen; Nolan, Paul M.; Nicolaus, Marion; et al.	ETHOLOGY Volume: 114 Issue: 9 Pages: 925-933 Published: SEP 2008
196	Seasonal changes in male and female bill knob size in the mute swan Cygnus olor	By: Horrocks, Nicholas; Perrins, Christopher; Charmantier, Anne	JOURNAL OF AVIAN BIOLOGY Volume: 40 Issue: 5 Pages: 511-519 Published: SEP 2009
197	Pairing behaviour in a colony of mute swans Cygnus olor.	By: Perrins, C.M.; McCleery, R.H.	Wildfowl Volume: 47 Pages: 31-41 Published: 1997
198	Foraging in an oxidative environment: relationship between delta C-13 values and oxidative status in Adelie penguins	By: Beaulieu, Michael; Ropert-Coudert, Yan; Le Maho, Yvon; et al.	PROCEEDINGS OF THE ROYAL SOCIETY B-BIOLOGICAL SCIENCES Volume: 277 Issue: 1684 Pages: 1087-1092 Published: APR 7 2010
199	Age-related mate choice in the wandering albatross	By: Jouventin, P; Lequette, B; Dobson, FS	ANIMAL BEHAVIOUR Volume: 57 Pages: 1099-1106 Part: 5 Published: MAY 1999

## Sheet: Sheet3
sort	Study	Year	Data_source	Species	Species2	Big_trait_types	Second_trait_types	Original_trait	Sample_size	Weight	Correlation
1	1	2015	Cited	Zebra_finch	Taeniopgyia_guttata	behaviour	behaviour	feeder_visits	6	1.73205	0.348
2	1	2015	Cited	Zebra_finch	Taeniopgyia_guttata	behaviour	behaviour	feeder_exploration	6	1.73205	0.754
3	1	2015	Cited	Zebra_finch	Taeniopgyia_guttata	behaviour	behaviour	feeder_sociality	6	1.73205	0.886
4	1	2015	Cited	Zebra_finch	Taeniopgyia_guttata	others	others	territory_size	6	1.73205	0.934
5	1	2015	Cited	Zebra_finch	Taeniopgyia_guttata	behaviour	behaviour	novel_environment_exploration	33	5.47723	-0.045
6	2	2015	WoS	Western_bluebird	Sialia_mexicana	plumage	reflectance	chestnut_breast	48	6.7082	0.14
7	2	2015	WoS	Western_bluebird	Sialia_mexicana	plumage	reflectance	UV-blue_rump	48	6.7082	0.31
8	3	2015	WoS	Great_tit	Parus_major	plumage	reflectance	crown_brightness	175	13.1149	-0.06
9	3	2015	WoS	Great_tit	Parus_major	plumage	reflectance	breast_brightness	175	13.1149	0.015
10	3	2015	WoS	Great_tit	Parus_major	plumage	reflectance	PC1	175	13.1149	0.0188
11	3	2015	WoS	Great_tit	Parus_major	plumage	reflectance	PC3	175	13.1149	0.046
12	3	2015	WoS	Great_tit	Parus_major	plumage	reflectance	PC2	175	13.1149	0.049
13	3	2015	WoS	Great_tit	Parus_major	plumage	reflectance	breast_yellow_chroma	175	13.1149	0.107
14	3	2015	WoS	Great_tit	Parus_major	plumage	reflectance	breast_stripe_brightness	175	13.1149	0.122
15	3	2015	WoS	Great_tit	Parus_major	plumage	reflectance	breast_stripe_UV_chroma	175	13.1149	0.122
16	3	2015	WoS	Great_tit	Parus_major	plumage	reflectance	crown_UV_chroma	175	13.1149	0.194
17	4	2014	WoS	Diamond_firetail	Stagonopleura_guttata	plumage	ornament_size	number_of_flank_spots_field	8	2.23607	0.767
18	4	2014	WoS	Diamond_firetail	Stagonopleura_guttata	plumage	ornament_size	number_of_flank_spots_lab	19	4	0.643
19	5	2014	WoS	Cory’s_Shearwater	Calonectris_borealis	body_size	leg_measurements	tarsus_length	23	4.47214	0.0534365
20	5	2014	WoS	Cory’s_Shearwater	Calonectris_borealis	body_size	mass	body_mass	23	4.47214	0.26473
21	5	2014	WoS	Cory’s_Shearwater	Calonectris_borealis	body_size	wing_measurements	wing_length	23	4.47214	0.267532
22	5	2014	WoS	Cory’s_Shearwater	Calonectris_borealis	body_size	bill_measurements	bill_length	23	4.47214	0.438695
23	5	2014	WoS	Cory’s_Shearwater	Calonectris_borealis	body_size	bill_measurements	nostril_height	23	4.47214	0.575381
24	6	2014	WoS	Zenaida_dove	Zenaida_aurita	heterozygosity	heterozygosity	MLH	84	9	-0.088
25	6	2014	WoS	Zenaida_dove	Zenaida_aurita	body_size	leg_measurements	tarsus_length	84	9	0.06
26	6	2014	WoS	Zenaida_dove	Zenaida_aurita	body_size	wing_measurements	wing_chord	84	9	0.106
27	7	2014	WoS	Eastern_bluebird	Sialia_sialis	behaviour	behaviour	territorial_aggression	63	7.74597	0.69
28	8	2014	WoS	Yelkouan_shearwater	Puffinus_yelkouan	body_size	body_size	body_size_PC1_0.409	37	5.83095	-0.024
29	8	2014	WoS	Yelkouan_shearwater	Puffinus_yelkouan	body_size	bill_measurements	bill_PC1_0.698	39	6	0.109
30	8	2014	WoS	Yelkouan_shearwater	Puffinus_yelkouan	body_size	leg_measurements	leg_PC1_0.558	40	6.08276	0.072
31	8	2014	WoS	Yelkouan_shearwater	Puffinus_yelkouan	body_size	leg_measurements	toe	41	6.16441	-0.136
32	8	2014	WoS	Yelkouan_shearwater	Puffinus_yelkouan	body_size	tail_measurements	tail	41	6.16441	-0.014
33	8	2014	WoS	Yelkouan_shearwater	Puffinus_yelkouan	body_size	bill_measurements	culmen_length	41	6.16441	0
34	8	2014	WoS	Yelkouan_shearwater	Puffinus_yelkouan	body_size	bill_measurements	minimum_bill_depth	41	6.16441	0.175
35	8	2014	WoS	Yelkouan_shearwater	Puffinus_yelkouan	body_size	head_measurements	head	43	6.32456	0.105
36	8	2014	WoS	Yelkouan_shearwater	Puffinus_yelkouan	body_size	leg_measurements	tarsus_height	45	6.48074	0.268
37	8	2014	WoS	Yelkouan_shearwater	Puffinus_yelkouan	body_size	bill_measurements	bill_depth_at_gonys	48	6.7082	0.253
38	8	2014	WoS	Yelkouan_shearwater	Puffinus_yelkouan	body_size	wing_measurements	wing	49	6.78233	-0.112
39	8	2014	WoS	Yelkouan_shearwater	Puffinus_yelkouan	body_size	bill_measurements	bill_length	50	6.85565	0.037
40	8	2014	WoS	Yelkouan_shearwater	Puffinus_yelkouan	body_size	leg_measurements	tarsus_length	50	6.85565	0.247
41	8	2014	WoS	Yelkouan_shearwater	Puffinus_yelkouan	body_size	mass	mass	51	6.9282	-0.157
42	9	2014	WoS	Mountain_bluebird	Sialia_currucoides	body_size	mass	mass	23	4.47214	0.33
43	9	2014	WoS	Mountain_bluebird	Sialia_currucoides	body_size	leg_measurements	tarsus_length	50	6.85565	0.52
44	9	2014	WoS	Mountain_bluebird	Sialia_currucoides	body_size	tail_measurements	tail_length	51	6.9282	-0.05
45	9	2014	WoS	Mountain_bluebird	Sialia_currucoides	body_size	wing_measurements	wing_chord	52	7	0.13
46	10	2014	WoS	Yellow_warbler	Setophaga_petechia	plumage	reflectance	carotenoid_PC1	55	7.2111	0.279119
47	10	2014	WoS	Yellow_warbler	Setophaga_petechia	plumage	reflectance	melanin_score	58	7.4162	0.323014
48	10	2014	WoS	Yellow_warbler	Setophaga_petechia	age	age	age	64	7.81025	0.22807
49	11	2013	WoS	White-crowned_sparrow	Montifringilla_taczanowskii	body_size	mass	body_mass	42	6.245	-0.37
50	11	2013	WoS	White-crowned_sparrow	Montifringilla_taczanowskii	body_size	body_size	structural_PC1_size	42	6.245	0.33
51	12	2013	WoS	Blue_tit	Cyanistes_caeruleus	behaviour	behaviour	standardized_percentage_awake	15	3.4641	0.02
52	12	2013	WoS	Blue_tit	Cyanistes_caeruleus	behaviour	behaviour	standardized_frequency_awakenings	15	3.4641	0.15
53	12	2013	WoS	Blue_tit	Cyanistes_caeruleus	behaviour	behaviour	standardized_sleep_onset	29	5.09902	0.2
54	12	2013	WoS	Blue_tit	Cyanistes_caeruleus	behaviour	behaviour	standardized_sleep_duration	29	5.09902	0.27
55	12	2013	WoS	Blue_tit	Cyanistes_caeruleus	behaviour	behaviour	standardized_awakening_time	29	5.09902	0.4
56	13	2013	WoS	Common_buzzard	Buteo_buteo	plumage	colour_morph	plumage_types	1687	41.0366	0.128958
57	14	2013	WoS	Mallard	Anas_platyrhynchos	body_size	body_size	body_size	15	3.4641	0.12
58	14	2013	WoS	Mallard	Anas_platyrhynchos	body_condition	body_condition	body_condition	15	3.4641	0.5
59	14	2013	WoS	Mallard	Anas_platyrhynchos	body_size	body_size	body_size	20	4.12311	0.004
60	14	2013	WoS	Mallard	Anas_platyrhynchos	body_condition	body_condition	body_condition	20	4.12311	0.67
61	14	2013	WoS	Mallard	Anas_platyrhynchos	body_size	body_size	body_size	116	10.6301	0.25
62	14	2013	WoS	Mallard	Anas_platyrhynchos	body_condition	body_condition	body_condition	116	10.6301	0.26
63	14	2013	WoS	Mallard	Anas_platyrhynchos	body_size	body_size	body_size	132	11.3578	0.13
64	14	2013	WoS	Mallard	Anas_platyrhynchos	body_condition	body_condition	body_condition	132	11.3578	0.26
65	15	2013	WoS	Eurasian_eagle_owl	Bubo_bubo	plumage	reflectance	badge_brightness	6	1.73205	0.867958
66	16	2012	WoS	Long-tailed_finch	Poephila_acuticauda	plumage	ornament_size	patch_size	25	4.69042	-0.27
67	16	2012	WoS	Long-tailed_finch	Poephila_acuticauda	plumage	reflectance	bill_colour	28	5	-0.28
68	16	2012	WoS	Long-tailed_finch	Poephila_acuticauda	body_condition	body_condition	body_condition	79	8.7178	-0.04
69	16	2012	WoS	Long-tailed_finch	Poephila_acuticauda	plumage	ornament_size	pintail_length	88	9.21954	-0.02
70	16	2012	WoS	Long-tailed_finch	Poephila_acuticauda	body_size	leg_measurements	tarsus_length	89	9.27362	0.02
71	17	2012	WoS	Steller’s_jay	Cyanocitta_stelleri	behaviour	behaviour	exploration_distances	11	2.82843	0.7
72	17	2012	WoS	Steller’s_jay	Cyanocitta_stelleri	behaviour	behaviour	exploration_distances	11	2.82843	0.8
73	17	2012	WoS	Steller’s_jay	Cyanocitta_stelleri	behaviour	behaviour	exploration_distances	12	3	0.68
74	17	2012	WoS	Steller’s_jay	Cyanocitta_stelleri	behaviour	behaviour	risktaking_at_a_familiar_trap	17	3.74166	0.18
75	17	2012	WoS	Steller’s_jay	Cyanocitta_stelleri	behaviour	behaviour	exploration_scores_of_novel_foraging	17	3.74166	0.24
76	17	2012	WoS	Steller’s_jay	Cyanocitta_stelleri	behaviour	behaviour	risktaking_at_a_familiar_trap	20	4.12311	0.4
77	17	2012	WoS	Steller’s_jay	Cyanocitta_stelleri	behaviour	behaviour	exploration_scores_of_novel_foraging	22	4.3589	0.375
78	17	2012	WoS	Steller’s_jay	Cyanocitta_stelleri	behaviour	behaviour	exploration_scores_of_novel_foraging	24	4.58258	0.15
79	17	2012	WoS	Steller’s_jay	Cyanocitta_stelleri	behaviour	behaviour	risktaking_at_a_familiar_trap	25	4.69042	0.3
80	18	2012	Cited	Roseate_tern	Sterna_dougallii	age	age	age	17	3.74166	0.66
81	18	2012	Cited	Roseate_tern	Sterna_dougallii	age	age	age	69	8.12404	0.5
82	18	2012	Cited	Roseate_tern	Sterna_dougallii	others	symmetry	tail_fluctuating_asymmetry	149	12.083	-0.04
83	18	2012	Cited	Roseate_tern	Sterna_dougallii	body_size	body_size	body_size_index	166	12.7671	0.17
84	18	2012	Cited	Roseate_tern	Sterna_dougallii	body_size	tail_measurements	tail_length	193	13.784	0.27
85	19	2011	WoS	American_robin	Turdus_migratorius	plumage	reflectance	breast_color	10	2.64575	0.79
86	19	2011	WoS	American_robin	Turdus_migratorius	body_size	tail_measurements	tail_length	13	3.16228	-0.31
87	19	2011	WoS	American_robin	Turdus_migratorius	body_size	wing_measurements	wing_chord	13	3.16228	0.43
88	19	2011	WoS	American_robin	Turdus_migratorius	plumage	ornament_size	SDI_spot-damage_index	13	3.16228	0.59
89	19	2011	WoS	American_robin	Turdus_migratorius	plumage	ornament_size	spot_area	14	3.31662	-0.11
90	19	2011	WoS	American_robin	Turdus_migratorius	body_condition	body_condition	body_condition	14	3.31662	-0.09
91	20	2011	WoS	Collared_flycatcher	Ficedula_albicollis	plumage	reflectance	UV_chroma_PC1	95	9.59166	0.29
92	20	2011	WoS	Collared_flycatcher	Ficedula_albicollis	plumage	reflectance	brightness_PC1	95	9.59166	0.41
93	20	2011	WoS	Collared_flycatcher	Ficedula_albicollis	plumage	reflectance	brightness_PC2	95	9.59166	0.42
94	21	2011	WoS	Collared_flycatcher	Ficedula_albicollis	physiology	oxidative_stress	OXY	11	2.82843	0.63
95	21	2011	WoS	Collared_flycatcher	Ficedula_albicollis	physiology	oxidative_stress	female_OXY-male_ROMs	13	3.16228	0.66
96	22	2011	WoS	Whiskered_tern	Chlidonias_hybrida	body_size	wing_measurements	wing_length	22	4.3589	0.32
97	22	2011	WoS	Whiskered_tern	Chlidonias_hybrida	body_size	leg_measurements	tarsus_length	41	6.16441	0.28
98	22	2011	WoS	Whiskered_tern	Chlidonias_hybrida	body_size	mass	body_mass	55	7.2111	-0.03
99	22	2011	WoS	Whiskered_tern	Chlidonias_hybrida	body_size	bill_measurements	bill_depth	56	7.28011	0.3
100	22	2011	WoS	Whiskered_tern	Chlidonias_hybrida	body_size	head_measurements	head_length	61	7.61577	0.32
101	22	2011	WoS	Whiskered_tern	Chlidonias_hybrida	body_size	bill_measurements	bill_length	61	7.61577	0.36
102	23	2011	WoS	Short-tailed_shearwater	Puffinus_tenuirostris	body_size	wing_measurements	wing_length	171	12.9615	-0.097
103	23	2011	WoS	Short-tailed_shearwater	Puffinus_tenuirostris	body_size	head_measurements	head_length	171	12.9615	-0.069
104	23	2011	WoS	Short-tailed_shearwater	Puffinus_tenuirostris	body_size	mass	body_mass	171	12.9615	-0.016
105	23	2011	WoS	Short-tailed_shearwater	Puffinus_tenuirostris	body_size	leg_measurements	tarsus_length	171	12.9615	0.002
106	23	2011	WoS	Short-tailed_shearwater	Puffinus_tenuirostris	body_size	body_size	body_PC1	171	12.9615	0.016
107	23	2011	WoS	Short-tailed_shearwater	Puffinus_tenuirostris	body_size	bill_measurements	bill_depth	171	12.9615	0.09
108	23	2011	WoS	Short-tailed_shearwater	Puffinus_tenuirostris	body_size	bill_measurements	bill_length	171	12.9615	0.106
109	24	2010	WoS	Tree_swallow	Tachycineta_bicolor	behaviour	behaviour	agressivness_defending_nest	53	7.07107	0.045
110	25	2010	WoS	Darwin's_small_ground_finch	Geospiza_fuliginosa	body_size	bill_measurements	beak_length_highland_new_habitat	11	2.82843	0.07
111	25	2010	WoS	Darwin's_small_ground_finch	Geospiza_fuliginosa	body_size	bill_measurements	beak_length_lowland	12	3	0.8
112	26	2010	WoS	Zebra_finch	Taeniopgyia_guttata	behaviour	behaviour	foraging_types	23	4.47214	-0.038
113	27	2009	WoS	Blue_tit	Cyanistes_caeruleus	plumage	reflectance	brightness	26	4.79583	-0.097
114	27	2009	WoS	Blue_tit	Cyanistes_caeruleus	plumage	reflectance	chroma	26	4.79583	0.352
115	27	2009	WoS	Blue_tit	Cyanistes_caeruleus	heterozygosity	heterozygosity	HL_homozygosity	78	8.66025	0.341
116	27	2009	WoS	Blue_tit	Cyanistes_caeruleus	body_condition	body_condition	physical_condition	107	10.198	0.126
117	27	2009	WoS	Blue_tit	Cyanistes_caeruleus	body_size	mass	weight	107	10.198	0.131
118	27	2009	WoS	Blue_tit	Cyanistes_caeruleus	body_size	leg_measurements	tarsus_length	107	10.198	0.174
119	28	2009	WoS	Gentoo_penguin	Pygoscelis_papua	body_size	mass	body_mass_relative_to_body_size	18	3.87298	0.142
120	28	2009	WoS	Gentoo_penguin	Pygoscelis_papua	plumage	reflectance	beak_spot_Red_hue	19	4	0.059
121	28	2009	WoS	Gentoo_penguin	Pygoscelis_papua	plumage	reflectance	beak_spot_Brightness	19	4	0.07
122	28	2009	WoS	Gentoo_penguin	Pygoscelis_papua	plumage	reflectance	beak_spot_UV_Chroma	19	4	0.166
123	28	2009	WoS	Gentoo_penguin	Pygoscelis_papua	plumage	reflectance	beak_spot_Red_chroma	19	4	0.231
124	28	2009	WoS	Gentoo_penguin	Pygoscelis_papua	plumage	reflectance	UV_hue	19	4	0.526
125	28	2009	WoS	Gentoo_penguin	Pygoscelis_papua	body_size	mass	body_mass	19	4	0.731
126	29	2009	WoS	Collared_flycatcher	Ficedula_albicollis	behaviour	behaviour	dispersal_status	3054	55.2359	0.168685
127	30	2009	WoS	Black_guillemot	Cepphus_grylle	body_size	mass	body_mass	9	2.44949	0.2
128	30	2009	WoS	Black_guillemot	Cepphus_grylle	body_size	bill_measurements	bill_depth	20	4.12311	-0.3
129	30	2009	WoS	Black_guillemot	Cepphus_grylle	body_size	bill_measurements	culmen	20	4.12311	-0.18
130	30	2009	WoS	Black_guillemot	Cepphus_grylle	body_size	leg_measurements	outer_tarsus	20	4.12311	-0.06
131	30	2009	WoS	Black_guillemot	Cepphus_grylle	body_size	wing_measurements	wing_length	20	4.12311	0.12
132	30	2009	WoS	Black_guillemot	Cepphus_grylle	body_size	head_measurements	head_plus_bill	20	4.12311	0.36
133	31	2009	WoS	Lesser_kestrel	Falco_naumanni	age	age	age	19	4	-0.119
134	31	2009	WoS	Lesser_kestrel	Falco_naumanni	heterozygosity	heterozygosity	uncorrected_heterozygosity_H0	19	4	0.04
135	31	2009	WoS	Lesser_kestrel	Falco_naumanni	heterozygosity	heterozygosity	uncorrected_heterozygosity__H0	34	5.56776	-0.129
136	31	2009	WoS	Lesser_kestrel	Falco_naumanni	age	age	age	34	5.56776	0.249
137	31	2009	WoS	Lesser_kestrel	Falco_naumanni	age	age	age	67	8	0.309
138	31	2009	WoS	Lesser_kestrel	Falco_naumanni	heterozygosity	heterozygosity	uncorrected_heterozygosity__H0	67	8	0.335
139	31	2009	WoS	Lesser_kestrel	Falco_naumanni	age	age	age	94	9.53939	0.131
140	31	2009	WoS	Lesser_kestrel	Falco_naumanni	heterozygosity	heterozygosity	uncorrected_heterozygosity__H0	94	9.53939	0.181
141	31	2009	WoS	Lesser_kestrel	Falco_naumanni	heterozygosity	heterozygosity	uncorrected_heterozygosity__H0	97	9.69536	0.101
142	31	2009	WoS	Lesser_kestrel	Falco_naumanni	age	age	age	97	9.69536	0.361
143	31	2009	WoS	Lesser_kestrel	Falco_naumanni	heterozygosity	heterozygosity	uncorrected_heterozygosity__H0	118	10.7238	-0.031
144	31	2009	WoS	Lesser_kestrel	Falco_naumanni	age	age	age	118	10.7238	0.367
145	32	2008	Cited	Leach’s_storm-petrel	Oceanodroma_leucorhoa	body_size	head_measurements	head_width	52	7	0.0447214
146	32	2008	Cited	Leach’s_storm-petrel	Oceanodroma_leucorhoa	body_size	tail_measurements	tail_length	52	7	0.0632456
147	32	2008	Cited	Leach’s_storm-petrel	Oceanodroma_leucorhoa	body_size	head_measurements	head_bill_length	52	7	0.0948683
148	32	2008	Cited	Leach’s_storm-petrel	Oceanodroma_leucorhoa	body_size	wing_measurements	first_primary_length	52	7	0.1
149	32	2008	Cited	Leach’s_storm-petrel	Oceanodroma_leucorhoa	body_size	leg_measurements	tarsus_length	52	7	0.2
150	32	2008	Cited	Leach’s_storm-petrel	Oceanodroma_leucorhoa	body_size	wing_measurements	wing_length	52	7	0.244949
151	32	2008	Cited	Leach’s_storm-petrel	Oceanodroma_leucorhoa	body_size	bill_measurements	culmen_length	52	7	0.43589
152	33	2008	WoS	Tree_swallow	Tachycineta_bicolor	plumage	reflectance	plumage_hue__PC1	49	6.78233	-0.13
153	33	2008	WoS	Tree_swallow	Tachycineta_bicolor	plumage	reflectance	plumage_brightness_PC2	49	6.78233	0.39
154	34	2008	WoS	Darwin’s_medium_ground_finch	Geospiza_fortis	body_size	body_size	body_size	243	15.4919	0.123
155	35	2008	WoS	Spanish_imperial_eagle	Aquila_adalberti	plumage	colour_morph	plumage_types	44	6.40312	0.398315
156	36	2008	WoS	Turquoise-browed_motmot	Eumomota_superciliosa	body_size	body_size	body_size_PC1	52	7	0.2
157	37	2008	WoS	Short-tailed_shearwater	Puffinus_tenuirostris	body_size	head_measurements	head+bill_length	48	6.7082	0.27
158	37	2008	WoS	Short-tailed_shearwater	Puffinus_tenuirostris	body_size	bill_measurements	bill_depth	48	6.7082	0.62
159	37	2008	WoS	Short-tailed_shearwater	Puffinus_tenuirostris	body_size	leg_measurements	tarsus_length	48	6.7082	0.63
160	37	2008	WoS	Short-tailed_shearwater	Puffinus_tenuirostris	body_size	body_size	body_size_index	48	6.7082	0.74
161	37	2008	WoS	Short-tailed_shearwater	Puffinus_tenuirostris	body_size	bill_measurements	bill_length	51	6.9282	0.06
162	38	2008	WoS	Common_tern	Sterna_hirundo	body_size	mass	body_mass	7	2	0.89
163	38	2008	WoS	Common_tern	Sterna_hirundo	body_size	mass	body_mass	8	2.23607	0.738
164	38	2008	WoS	Common_tern	Sterna_hirundo	body_size	mass	body_mass	9	2.44949	0.751
165	38	2008	WoS	Common_tern	Sterna_hirundo	age	age	age	290	16.9411	0.667
166	38	2008	WoS	Common_tern	Sterna_hirundo	behaviour	behaviour	arrival_date	427	20.5913	0.8
167	39	2008	WoS	European_roller	Coracias_garrulus	body_size	mass	weight	26	4.79583	0.42
168	39	2008	WoS	European_roller	Coracias_garrulus	body_size	leg_measurements	tarsus_length	27	4.89898	-0.02
169	39	2008	WoS	European_roller	Coracias_garrulus	body_size	wing_measurements	wing_length	27	4.89898	0.3
170	39	2008	WoS	European_roller	Coracias_garrulus	plumage	reflectance	brightness_of_the_back_PC1	27	4.89898	0.41
171	39	2008	WoS	European_roller	Coracias_garrulus	plumage	reflectance	plumage_greenyellowish_colour_PC1	27	4.89898	0.42
172	39	2008	WoS	European_roller	Coracias_garrulus	body_condition	body_condition	body_condition	27	4.89898	0.5
173	40	2008	WoS	Great_tit	Parus_major	plumage	reflectance	color_PC1	63	7.74597	0.098
174	40	2008	WoS	Great_tit	Parus_major	plumage	reflectance	colorPC2	63	7.74597	0.279
175	41	2007	WoS	Darwin’s_small_tree_finch	Camarhynchus_parvulus	body_size	bill_measurements	bill_depth	17	3.74166	0.173205
176	41	2007	WoS	Darwin’s_small_tree_finch	Camarhynchus_parvulus	body_size	wing_measurements	wing_length	17	3.74166	0.2
177	41	2007	WoS	Darwin’s_small_tree_finch	Camarhynchus_parvulus	body_size	bill_measurements	bill_width	17	3.74166	0.360555
178	41	2007	WoS	Darwin’s_small_tree_finch	Camarhynchus_parvulus	body_size	bill_measurements	bill_length	17	3.74166	0.509902
179	41	2007	WoS	Darwin’s_small_tree_finch	Camarhynchus_parvulus	body_size	leg_measurements	tarsus_length	17	3.74166	0.616441
180	42	2007	WoS	Great_tit	Parus_major	plumage	reflectance	Black_crown_reflectance_PC1	40	6.08276	0.253
181	42	2007	WoS	Great_tit	Parus_major	plumage	reflectance	Black_crown_reflectance_PC2	40	6.08276	0.32
182	42	2007	WoS	Great_tit	Parus_major	plumage	ornament_size	Breast_stripe_size	51	6.9282	0.218
183	42	2007	WoS	Great_tit	Parus_major	plumage	reflectance	Yellow_breast_reflectance_PC2	52	7	0.043
184	42	2007	WoS	Great_tit	Parus_major	plumage	reflectance	Yellow_breast_reflectance_PC1	52	7	0.221
185	43	2007	WoS	Zebra_finch	Taeniopgyia_guttata	others	population	wild_and_domesticated	27	4.89898	0.63187
186	44	2007	WoS	Medium_ground_finch	Geospiza_fortis	body_size	bill_measurements	beak_size	21	4.24264	0.742
187	44	2007	WoS	Medium_ground_finch	Geospiza_fortis	body_size	bill_measurements	beak_size	26	4.79583	0.705
188	44	2007	WoS	Medium_ground_finch	Geospiza_fortis	body_size	bill_measurements	beak_size	33	5.47723	0.39
189	45	2007	WoS	Gouldian_finch	Erythrura_gouldiae	plumage	colour_morph	head_types	59	7.48331	0.544464
190	45	2007	WoS	Gouldian_finch	Erythrura_gouldiae	plumage	colour_morph	head_types	78	8.66025	0.768198
191	45	2007	WoS	Gouldian_finch	Erythrura_gouldiae	plumage	colour_morph	head_types	137	11.5758	0.681829
192	46	2007	WoS	Pied_flycatcher	Ficedula_hypoleuca	physiology	hematocrit	hematocrit	230	15.0665	0.2
193	47	2007	WoS	Northern_fliker	Colaptes_auratus	plumage	reflectance	ear_plumage	144	11.8743	0.002
194	47	2007	WoS	Northern_fliker	Colaptes_auratus	plumage	reflectance	throat_plumage	360	18.8944	0.164
195	47	2007	WoS	Northern_fliker	Colaptes_auratus	plumage	reflectance	nuchal_plumage	596	24.3516	0.025
196	47	2007	WoS	Northern_fliker	Colaptes_auratus	plumage	reflectance	shaft_plumage	604	24.5153	0.076
197	48	2007	WoS	Mountain_bluebird	Sialia_currucoides	body_condition	body_condition	body_condition	94	9.53939	0.11
198	48	2007	WoS	Mountain_bluebird	Sialia_currucoides	plumage	reflectance	plumage_color	105	10.0995	-0.09
199	49	2007	WoS	Common_tern	Sterna_hirundo	age	age	age	19	4	0.285
200	49	2007	WoS	Common_tern	Sterna_hirundo	body_size	mass	body_mass	28	5	0.151
201	49	2007	WoS	Common_tern	Sterna_hirundo	body_condition	body_condition	body_condition_PC1	93	9.48683	-0.201
202	49	2007	WoS	Common_tern	Sterna_hirundo	body_size	leg_measurements	tarsus_length	94	9.53939	-0.287
203	49	2007	WoS	Common_tern	Sterna_hirundo	body_size	bill_measurements	bill_depth	94	9.53939	-0.022
204	49	2007	WoS	Common_tern	Sterna_hirundo	body_size	wing_measurements	wing_length	94	9.53939	0.024
205	49	2007	WoS	Common_tern	Sterna_hirundo	body_size	bill_measurements	culmen_length	95	9.59166	-0.146
206	49	2007	WoS	Common_tern	Sterna_hirundo	body_size	head_measurements	head_length	95	9.59166	-0.075
207	50	2006	WoS	Budgerigar	Melopsittacus_undulatus	behaviour	behaviour	call_types	9	2.44949	0.653333
208	51	2006	Cited	Wedge-tailed_shearwater	Puffinus_pacificus	body_size	bill_measurements	bill_width	45	6.48074	-0.566
209	51	2006	Cited	Wedge-tailed_shearwater	Puffinus_pacificus	body_size	bill_measurements	bill_depth	45	6.48074	-0.141421
210	51	2006	Cited	Wedge-tailed_shearwater	Puffinus_pacificus	body_size	wing_measurements	wing_length	45	6.48074	-0.141421
211	51	2006	Cited	Wedge-tailed_shearwater	Puffinus_pacificus	body_size	bill_measurements	culmen_length	45	6.48074	0.1
212	51	2006	Cited	Wedge-tailed_shearwater	Puffinus_pacificus	body_size	leg_measurements	tarsus_length	45	6.48074	0.1
213	51	2006	Cited	Wedge-tailed_shearwater	Puffinus_pacificus	body_size	tail_measurements	tail_length	45	6.48074	0.141421
214	52	2006	Cited	House_sparrow	Passer_domesticus	heterozygosity	heterozygosity	Mhc_alleles	37	5.83095	0.371
215	53	2006	WoS	Arctic_skua	Stercorarius_parasiticus	plumage	colour_morph	plumage_types	175	13.1149	0.131112
216	54	2006	Cited	Blue_tit	Cyanistes_caeruleus	plumage	reflectance	plumage_hue	32	5.38516	0.13
217	54	2006	Cited	Blue_tit	Cyanistes_caeruleus	plumage	reflectance	plumage_saturation	32	5.38516	0.15
218	54	2006	Cited	Blue_tit	Cyanistes_caeruleus	plumage	reflectance	plumage_brightness	32	5.38516	0.38
219	54	2006	Cited	Blue_tit	Cyanistes_caeruleus	body_size	leg_measurements	tarsus	33	5.47723	-0.37
220	55	2006	Cited	Short-tailed_shearwater	Puffinus_tenuirostris	body_size	mass	prelaying_mass	470	21.6102	0.277
221	55	2006	Cited	Short-tailed_shearwater	Puffinus_tenuirostris	body_size	bill_measurements	bill_depth	1105	33.1964	0.135
222	55	2006	Cited	Short-tailed_shearwater	Puffinus_tenuirostris	body_size	leg_measurements	tarsus_length	1105	33.1964	0.163
223	56	2006	WoS	Painted_stork	Mycteria_leucocephala	body_size	leg_measurements	tarsus	36	5.74456	0.360555
224	56	2006	WoS	Painted_stork	Mycteria_leucocephala	body_size	leg_measurements	tibia	48	6.7082	0.509902
225	56	2006	WoS	Painted_stork	Mycteria_leucocephala	body_size	bill_measurements	bill_length	81	8.83176	0.640312
226	56	2006	WoS	Painted_stork	Mycteria_leucocephala	body_size	body_size	body_length	39	6	0.7
227	57	2006	WoS	Carolina_wren	Thryothorus_ludovicianus	body_size	wing_measurements	wing_chord	44	6.40312	0.29
228	57	2006	WoS	Carolina_wren	Thryothorus_ludovicianus	age	age	age	127	11.1355	-0.1
229	58	2005	WoS	House_sparrow	Passer_domesticus	body_size	mass	body_mass	12	3	-0.29
230	58	2005	WoS	House_sparrow	Passer_domesticus	body_size	leg_measurements	tarsus_length	12	3	0.21
231	58	2005	WoS	House_sparrow	Passer_domesticus	body_size	wing_measurements	wing_length	12	3	0.61
232	58	2005	WoS	House_sparrow	Passer_domesticus	body_size	body_size	body_size_index	12	3	0.62
233	58	2005	WoS	House_sparrow	Passer_domesticus	body_size	tail_measurements	tail_length	12	3	0.77
234	59	2005	WoS	Red-backed_shrike	Lanius_collurio	body_size	leg_measurements	tarsus_length	74	8.42615	0.13
235	59	2005	WoS	Red-backed_shrike	Lanius_collurio	body_condition	body_condition	body_condition	75	8.48528	0.35
236	59	2005	WoS	Red-backed_shrike	Lanius_collurio	body_size	wing_measurements	wing_length	78	8.66025	0.08
237	59	2005	WoS	Red-backed_shrike	Lanius_collurio	body_size	mass	body_mass	79	8.7178	0.33
238	60	2005	WoS	European_starling	Sturnus_vulgaris	body_size	leg_measurements	tarsus	19	4	0.036
239	60	2005	WoS	European_starling	Sturnus_vulgaris	plumage	reflectance	ornament_PC2	19	4	0.224
240	60	2005	WoS	European_starling	Sturnus_vulgaris	body_size	mass	body_mass	19	4	0.263
241	60	2005	WoS	European_starling	Sturnus_vulgaris	body_size	wing_measurements	wing	19	4	0.529
242	60	2005	WoS	European_starling	Sturnus_vulgaris	plumage	reflectance	ornament_PC1	19	4	0.754
243	60	2005	WoS	European_starling	Sturnus_vulgaris	age	age	age	20	4.12311	0.733799
244	61	2005	WoS	European_blackcap	Sylvia_atricapilla	others	others	δ^2H_signatures	30	5.19615	0.707107
245	62	2005	Cited	Rock_sparrow	Petronia_petronia	plumage	ornament_size	breast_patch_size	44	6.40312	0.42
246	63	2005	Cited	Eastern_bluebird	Sialia_sialis	plumage	reflectance	tail_coloration_PC1	218	14.6629	0.15
247	63	2005	Cited	Eastern_bluebird	Sialia_sialis	plumage	reflectance	melanin_breast_coloration_PC1	220	14.7309	-0.07
248	63	2005	Cited	Eastern_bluebird	Sialia_sialis	plumage	reflectance	rump_coloration_PC1	228	15	0.04
249	63	2005	Cited	Eastern_bluebird	Sialia_sialis	body_condition	body_condition	body_condition	230	15.0665	-0.12
250	63	2005	Cited	Eastern_bluebird	Sialia_sialis	body_size	mass	body_mass	231	15.0997	-0.1
251	63	2005	Cited	Eastern_bluebird	Sialia_sialis	body_size	leg_measurements	tarsus_length	233	15.1658	0.11
252	63	2005	Cited	Eastern_bluebird	Sialia_sialis	age	age	age	233	15.1658	0.49
253	64	2004	WoS	Red-tailed_tropicbird	Phaethon_rubricauda	body_size	bill_measurements	bill_size	15	3.4641	0.0462415
254	64	2004	WoS	Red-tailed_tropicbird	Phaethon_rubricauda	body_size	bill_measurements	bill_size	15	3.4641	0.0842152
255	64	2004	WoS	Red-tailed_tropicbird	Phaethon_rubricauda	body_size	wing_measurements	wing_size	15	3.4641	0.368514
256	64	2004	WoS	Red-tailed_tropicbird	Phaethon_rubricauda	plumage	ornament_size	tail_streamer	20	4.12311	0.394405
257	65	2004	WoS	Barn_swallow1	Hirundo_rustica_erythrogaster	others	symmetry	tail_symmetry	15	3.4641	-0.38
258	65	2004	WoS	Barn_swallow1	Hirundo_rustica_erythrogaster	plumage	ornament_size	tail-streamers_length	18	3.87298	0.02
259	65	2004	WoS	Barn_swallow1	Hirundo_rustica_erythrogaster	plumage	reflectance	breast_coloration_PC1	20	4.12311	0.47
260	65	2004	WoS	Barn_swallow1	Hirundo_rustica_erythrogaster	plumage	reflectance	throat_coloration_PC1	21	4.24264	0.43
261	66	2004	WoS	Northern_giant_petrel	Macronectes_halli	age	age	age	7	2	0.82
262	66	2004	WoS	Northern_giant_petrel	Macronectes_halli	body_size	leg_measurements	tarsus_length	43	6.32456	-0.06
263	66	2004	WoS	Northern_giant_petrel	Macronectes_halli	body_size	wing_measurements	wing_length	43	6.32456	-0.04
264	66	2004	WoS	Northern_giant_petrel	Macronectes_halli	body_size	bill_measurements	culmen_length	43	6.32456	-0.01
265	66	2004	WoS	Northern_giant_petrel	Macronectes_halli	body_size	bill_measurements	cranium_length	43	6.32456	0.02
266	66	2004	WoS	Northern_giant_petrel	Macronectes_halli	body_size	body_size	body_size_index	43	6.32456	0.06
267	66	2004	WoS	Northern_giant_petrel	Macronectes_halli	body_size	mass	body_mass	43	6.32456	0.23
268	67	2004	WoS	Common_tern	Sterna_hirundo	age	age	age	59	7.48331	0.76
269	67	2004	WoS	Common_tern	Sterna_hirundo	body_size	body_size	body_size	234	15.1987	0.2
270	67	2004	WoS	Common_tern	Sterna_hirundo	age	age	primary_wing_molt_score	261	16.0624	0.12
271	67	2004	WoS	Common_tern	Sterna_hirundo	age	age	repeated_wing_molt_score	261	16.0624	0.13
272	68	2004	Cited	Black_swan	Cygnus_atratus	plumage	ornament_size	The_number_of_curled_feathers	22	4.3589	0.61
273	69	2004	WoS	Black-legged_kittiwake	Rissa_tridactyla	body_size	leg_measurements	tarsus_length_against_arrival_date	18	3.87298	0.65
274	69	2004	WoS	Black-legged_kittiwake	Rissa_tridactyla	body_size	leg_measurements	tarsus_length	18	3.87298	0.87
275	69	2004	WoS	Black-legged_kittiwake	Rissa_tridactyla	behaviour	behaviour	arrival_date	20	4.12311	0.79
276	70	2004	WoS	Arctic_tern	Sterna_paradisaea	body_size	leg_measurements	tarsus	59	7.48331	0.43
277	71	2003	WoS	Yellow-eyed_penguin	Megadyptes_antipodes	plumage	reflectance	saturation_of_the_eye	40	6.08276	-0.019
278	71	2003	WoS	Yellow-eyed_penguin	Megadyptes_antipodes	age	age	age	40	6.08276	0.304
279	71	2003	WoS	Yellow-eyed_penguin	Megadyptes_antipodes	plumage	reflectance	saturation_the_postocular_stripe	40	6.08276	0.339
280	71	2003	WoS	Yellow-eyed_penguin	Megadyptes_antipodes	plumage	reflectance	hue_the_postocular_stripe	40	6.08276	0.49
281	71	2003	WoS	Yellow-eyed_penguin	Megadyptes_antipodes	plumage	reflectance	hue_of_the_eye	40	6.08276	0.577
282	72	2003	WoS	Spanish_imperial_eagle	Aquila_adalberti	age	age	age	237	15.2971	0.523357
283	73	2003	WoS	Northern_cardinal	Cardinalis_cardinalis	plumage	reflectance	bill_color	20	4.12311	0.52
284	73	2003	WoS	Northern_cardinal	Cardinalis_cardinalis	plumage	reflectance	plumage_color	22	4.3589	0.58
285	73	2003	WoS	Northern_cardinal	Cardinalis_cardinalis	plumage	reflectance	munsell_color_chip	81	8.83176	0.39
286	74	2003	WoS	American_goldfinch	Carduelis_tristis	body_condition	body_condition	body_condition	22	4.3589	-0.21
287	74	2003	WoS	American_goldfinch	Carduelis_tristis	body_size	mass	mass	22	4.3589	-0.2
288	74	2003	WoS	American_goldfinch	Carduelis_tristis	body_size	leg_measurements	tarsus_length	22	4.3589	-0.19
289	74	2003	WoS	American_goldfinch	Carduelis_tristis	body_size	wing_measurements	wing_chord	22	4.3589	0.2
290	74	2003	WoS	American_goldfinch	Carduelis_tristis	body_size	tail_measurements	tail_length	22	4.3589	0.38
291	74	2003	WoS	American_goldfinch	Carduelis_tristis	plumage	reflectance	plumage_carotenoid_PC1	22	4.3589	0.47
292	75	2003	WoS	Red-backed_shrike	Lanius_collurio	physiology	parasite_load	infected_status	49	6.78233	0.341067
293	76	2003	WoS	Burrowing_parrot	Cyanoliseus_patagonus	body_condition	body_condition	body_condition	39	6	0.45
294	76	2003	WoS	Burrowing_parrot	Cyanoliseus_patagonus	plumage	ornament_size	surface_of_the_red_abdominal_patch	41	6.16441	0.336
295	76	2003	WoS	Burrowing_parrot	Cyanoliseus_patagonus	plumage	ornament_size	width_of_the_red_abdominal_patch	41	6.16441	0.589
296	77	2003	WoS	European_Shag	Phalacrocorax_aristotelis	plumage	ornament_size	crest_size	20	4.12311	0.44
297	78	2003	Cited	Arctic_tern	Sterna_paradisaea	body_size	mass	body_mass	37	5.83095	0.35
298	79	2002	WoS	Southern_skua	Stercorarius_skua_lonnbergi	body_condition	body_condition	body_condition	98	9.74679	-0.03
299	79	2002	WoS	Southern_skua	Stercorarius_skua_lonnbergi	body_size	mass	incubation_mass	98	9.74679	-0.01
300	79	2002	WoS	Southern_skua	Stercorarius_skua_lonnbergi	body_size	wing_measurements	wing_mm	101	9.89949	-0.11
301	79	2002	WoS	Southern_skua	Stercorarius_skua_lonnbergi	body_size	body_size	overall_body_size_PC1	101	9.89949	-0.02
302	79	2002	WoS	Southern_skua	Stercorarius_skua_lonnbergi	body_size	head_measurements	head_mm	101	9.89949	-0.02
303	79	2002	WoS	Southern_skua	Stercorarius_skua_lonnbergi	body_size	leg_measurements	tarsus_mm	101	9.89949	0
304	80	2002	WoS	Barn_swallow	Hirundo_rustica	physiology	parasite_load	parasite_abundance	51	6.9282	0.44
305	80	2002	WoS	Barn_swallow	Hirundo_rustica	physiology	parasite_load	parasite_abundance	59	7.48331	-0.12
306	80	2002	WoS	Barn_swallow	Hirundo_rustica	physiology	parasite_load	parasite_abundance	73	8.3666	0.76
307	81	2001	WoS	Scissor-tailed_flycatcher	Tyrannus_forficatus	body_size	tail_measurements	tail_length_second_year_birds_deleted	27	4.89898	0.233
308	81	2001	WoS	Scissor-tailed_flycatcher	Tyrannus_forficatus	body_size	tail_measurements	tail_length	30	5.19615	0.477
309	82	2001	WoS	Alpine_chough	Pyrrhocorax_graculus	body_condition	body_condition	body_condition	73	8.3666	0.21
310	82	2001	WoS	Alpine_chough	Pyrrhocorax_graculus	body_size	body_size	body_size_PC1	74	8.42615	-0.003
311	82	2001	WoS	Alpine_chough	Pyrrhocorax_graculus	body_size	bill_measurements	bill_width	76	8.544	0.006
312	82	2001	WoS	Alpine_chough	Pyrrhocorax_graculus	body_size	leg_measurements	tarsus	76	8.544	0.4
313	82	2001	WoS	Alpine_chough	Pyrrhocorax_graculus	body_size	bill_measurements	bill_nostril	78	8.66025	0.05
314	82	2001	WoS	Alpine_chough	Pyrrhocorax_graculus	body_size	bill_measurements	bill_depth	78	8.66025	0.05
315	82	2001	WoS	Alpine_chough	Pyrrhocorax_graculus	body_size	tail_measurements	tail	79	8.7178	0.09
316	82	2001	WoS	Alpine_chough	Pyrrhocorax_graculus	body_size	wing_measurements	wing	80	8.77496	0.02
317	83	2001	WoS	Magellanic_penguin	Spheniscus_magellanicus	body_condition	body_condition	body_condition	93	9.48683	0.12
318	83	2001	WoS	Magellanic_penguin	Spheniscus_magellanicus	plumage	ornament_size	pectoral_spots	96	9.64365	0.04
319	83	2001	WoS	Magellanic_penguin	Spheniscus_magellanicus	body_size	mass	body_mass	100	9.84886	0.18
320	83	2001	WoS	Magellanic_penguin	Spheniscus_magellanicus	body_size	body_size	body_size	104	10.0499	-0.02
321	83	2001	WoS	Magellanic_penguin	Spheniscus_magellanicus	body_size	wing_measurements	wing_size	104	10.0499	0.06
322	83	2001	WoS	Magellanic_penguin	Spheniscus_magellanicus	body_size	bill_measurements	bill_size	111	10.3923	-0.11
323	83	2001	WoS	Magellanic_penguin	Spheniscus_magellanicus	body_size	bill_measurements	bill_size	111	10.3923	0.22
324	83	2001	WoS	Magellanic_penguin	Spheniscus_magellanicus	plumage	ornament_size	pectoral_band	119	10.7703	0
325	84	2001	WoS	Black-crowned-night_heron	Nycticorax_nycticorax	age	age	age	201	14.0712	0.935747
326	85	2001	WoS	Blackbird	Turdus_merula	body_condition	body_condition	body_condition	21	4.24264	0.078
327	86	2000	WoS	Blue_tit	Cyanistes_caeruleus	body_size	body_size	combined_PC1	34	5.56776	-0.04
328	86	2000	WoS	Blue_tit	Cyanistes_caeruleus	others	bill_measurements	combined_PC2	34	5.56776	0.34
329	86	2000	WoS	Blue_tit	Cyanistes_caeruleus	body_size	wing_measurements	primary_length	38	5.91608	-0.04
330	86	2000	WoS	Blue_tit	Cyanistes_caeruleus	body_size	bill_measurements	bill_depth	39	6	0.02
331	86	2000	WoS	Blue_tit	Cyanistes_caeruleus	body_size	bill_measurements	bill_length	39	6	0.38
332	86	2000	WoS	Blue_tit	Cyanistes_caeruleus	body_size	tail_measurements	tail_length	40	6.08276	0.3
333	86	2000	WoS	Blue_tit	Cyanistes_caeruleus	body_size	leg_measurements	tarsus_length	41	6.16441	-0.24
334	86	2000	WoS	Blue_tit	Cyanistes_caeruleus	body_size	wing_measurements	wing_length	41	6.16441	0.14
335	86	2000	WoS	Blue_tit	Cyanistes_caeruleus	others	bill_measurements	combined_PC2	42	6.245	-0.08
336	86	2000	WoS	Blue_tit	Cyanistes_caeruleus	body_size	body_size	combined_PC1	42	6.245	0.21
337	86	2000	WoS	Blue_tit	Cyanistes_caeruleus	body_size	bill_measurements	bill_length	46	6.55744	-0.12
338	86	2000	WoS	Blue_tit	Cyanistes_caeruleus	body_size	bill_measurements	bill_depth	46	6.55744	0.1
339	86	2000	WoS	Blue_tit	Cyanistes_caeruleus	body_size	leg_measurements	tarsus_length	46	6.55744	0.13
340	86	2000	WoS	Blue_tit	Cyanistes_caeruleus	body_size	wing_measurements	primary_length	46	6.55744	0.3
341	86	2000	WoS	Blue_tit	Cyanistes_caeruleus	body_size	tail_measurements	tail_length	48	6.7082	0.11
342	86	2000	WoS	Blue_tit	Cyanistes_caeruleus	body_size	wing_measurements	wing_length	48	6.7082	0.2
343	86	2000	WoS	Blue_tit	Cyanistes_caeruleus	others	bill_measurements	combined_PC2	130	11.2694	0.03
344	86	2000	WoS	Blue_tit	Cyanistes_caeruleus	body_size	body_size	combined_PC1	130	11.2694	0.25
345	86	2000	WoS	Blue_tit	Cyanistes_caeruleus	body_size	wing_measurements	primary_length	144	11.8743	0.08
346	86	2000	WoS	Blue_tit	Cyanistes_caeruleus	body_size	leg_measurements	tarsus_length	149	12.083	0.04
347	86	2000	WoS	Blue_tit	Cyanistes_caeruleus	body_size	bill_measurements	bill_length	149	12.083	0.07
348	86	2000	WoS	Blue_tit	Cyanistes_caeruleus	body_size	bill_measurements	bill_depth	149	12.083	0.09
349	86	2000	WoS	Blue_tit	Cyanistes_caeruleus	body_size	tail_measurements	tail_length	151	12.1655	0.19
350	86	2000	WoS	Blue_tit	Cyanistes_caeruleus	body_size	wing_measurements	wing_length	154	12.2882	0.2
351	87	2000	WoS	Northern_fliker	Colaptes_auratus	plumage	ornament_size	color	58	7.4162	0.26
352	88	1999	WoS	Barn_owl	Tyto_alba	plumage	ornament_size	plumage_spottiness	132	11.3578	0.21
353	89	1999	WoS	European_white_stork	Ciconia_ciconia	age	age	age	43	6.32456	0.42
354	90	1999	Cited	Crested_auklet	Aethia_cristatella	plumage	ornament_size	crest_feather_length	86	9.11043	0.224582
355	91	1999	WoS	Great_skua	Catharacta_skua	body_size	body_size	body_size_PC1	61	7.61577	0.22
356	91	1999	WoS	Parasitic_jaeger	Stercorarius_parasiticus	body_size	body_size	body_size	67	8	0.28
357	92	1999	Cited	Cooper's_hawk	Accipiter_cooperii	body_size	mass	body_mass	104	10.0499	0.35
358	93	1999	WoS	Razorbill	Alca_torda	body_size	head_measurements	head_size	28	5	0.08
359	93	1999	WoS	Razorbill	Alca_torda	body_size	head_measurements	head_size	31	5.2915	0.01
360	93	1999	WoS	Razorbill	Alca_torda	body_size	leg_measurements	tarsus	32	5.38516	0.19
361	93	1999	WoS	Razorbill	Alca_torda	body_size	leg_measurements	toe	35	5.65685	0
362	93	1999	WoS	Razorbill	Alca_torda	body_size	bill_measurements	bill_size	35	5.65685	0.13
363	93	1999	WoS	Razorbill	Alca_torda	body_size	bill_measurements	bill_size	35	5.65685	0.24
364	93	1999	WoS	Razorbill	Alca_torda	body_size	mass	body_mass	36	5.74456	0.38
365	93	1999	WoS	Razorbill	Alca_torda	body_size	wing_measurements	wing_size	37	5.83095	0.08
366	93	1999	WoS	Razorbill	Alca_torda	body_size	bill_measurements	bill_size	37	5.83095	0.11
367	93	1999	WoS	Razorbill	Alca_torda	body_size	bill_measurements	bill_size	37	5.83095	0.39
368	94	1998	WoS	Blue_tit	Cyanistes_caeruleus	plumage	reflectance	UV_chroma	18	3.87298	0.7
369	95	1998	WoS	Peregrine_falcon	Falco_peregrinus	body_size	wing_measurements	wing_size	10	2.64575	0.579655
370	95	1998	WoS	Brown_falcon	Falco_berigora	body_size	wing_measurements	wing_size	18	3.87298	0.607454
371	95	1998	WoS	Nankeen_Kestrel	Falco_cenchroides	body_size	wing_measurements	wing_size	41	6.16441	0.363318
372	96	1998	WoS	Arctic_skua	Stercorarius_parasiticus	plumage	colour_morph	plumage_types	89	9.27362	0.137391
373	96	1998	WoS	Arctic_skua	Stercorarius_parasiticus	plumage	colour_morph	plumage_types	134	11.4455	0.0414297
374	96	1998	WoS	Arctic_skua	Stercorarius_parasiticus	plumage	colour_morph	plumage_types	145	11.9164	0.168564
375	96	1998	WoS	Arctic_skua	Stercorarius_parasiticus	plumage	colour_morph	plumage_types	155	12.3288	0.0957146
376	96	1998	WoS	Arctic_skua	Stercorarius_parasiticus	plumage	colour_morph	plumage_types	156	12.3693	0.083205
377	96	1998	WoS	Arctic_skua	Stercorarius_parasiticus	plumage	colour_morph	plumage_types	165	12.7279	0.245196
378	96	1998	WoS	Arctic_skua	Stercorarius_parasiticus	plumage	colour_morph	plumage_types	168	12.8452	0.27146
379	96	1998	WoS	Arctic_skua	Stercorarius_parasiticus	plumage	colour_morph	plumage_types	188	13.6015	0.219768
380	96	1998	WoS	Arctic_skua	Stercorarius_parasiticus	plumage	colour_morph	plumage_types	223	14.8324	0.156331
381	96	1998	WoS	Arctic_skua	Stercorarius_parasiticus	plumage	colour_morph	plumage_types	256	15.906	0.146842
382	97	1998	WoS	Semipalmated_sandpiper	Calidris_pusill	body_size	body_size	body_size_PC1	118	10.7238	-0.14
383	97	1998	WoS	Semipalmated_sandpiper	Calidris_pusill	body_size	leg_measurements	tarsus	118	10.7238	-0.14
384	97	1998	WoS	Semipalmated_sandpiper	Calidris_pusill	body_size	wing_measurements	wing	118	10.7238	-0.08
385	97	1998	WoS	Semipalmated_sandpiper	Calidris_pusill	body_size	bill_measurements	culmen	118	10.7238	-0.05
386	97	1998	WoS	Western_Sandpiper	Calidris_mauri	body_size	leg_measurements	tarsus	126	11.0905	0.1
387	97	1998	WoS	Western_Sandpiper	Calidris_mauri	body_size	body_size	body_size_PC1	126	11.0905	0.13
388	97	1998	WoS	Western_Sandpiper	Calidris_mauri	body_size	bill_measurements	culmen	126	11.0905	0.14
389	97	1998	WoS	Western_Sandpiper	Calidris_mauri	body_size	wing_measurements	wing	126	11.0905	0.17
390	98	1998	WoS	Snow_petrel	Pagodroma_nivea	body_size	bill_measurements	bill_length	205	14.2127	0.53
391	98	1998	WoS	Snow_petrel	Pagodroma_nivea	body_size	leg_measurements	tarsus_length	205	14.2127	0.56
392	98	1998	WoS	Snow_petrel	Pagodroma_nivea	body_size	body_size	body_size_PC1	205	14.2127	0.565
393	98	1998	WoS	Snow_petrel	Pagodroma_nivea	body_size	bill_measurements	bill_depth	205	14.2127	0.575
394	98	1998	WoS	Snow_petrel	Pagodroma_nivea	body_size	wing_measurements	wing_length	205	14.2127	0.6
395	99	1997	WoS	Semipalmated_plover	Charadrius_semipalmatus	plumage	ornament_size	number_of_brow_feathers	81	8.83176	0.076
396	99	1997	WoS	Semipalmated_plover	Charadrius_semipalmatus	body_size	leg_measurements	toe	92	9.43398	0.132
397	99	1997	WoS	Semipalmated_plover	Charadrius_semipalmatus	plumage	ornament_size	amount_of_orange_in_bill	109	10.2956	-0.05
398	99	1997	WoS	Semipalmated_plover	Charadrius_semipalmatus	body_size	mass	body_mass	117	10.6771	0.144
399	99	1997	WoS	Semipalmated_plover	Charadrius_semipalmatus	body_size	bill_measurements	bill_size	119	10.7703	0
400	99	1997	WoS	Semipalmated_plover	Charadrius_semipalmatus	body_size	leg_measurements	tarsus	121	10.8628	-0.089
401	99	1997	WoS	Semipalmated_plover	Charadrius_semipalmatus	body_size	wing_measurements	wing_size	121	10.8628	-0.014
402	100	1997	WoS	Northern_cardinal	Cardinalis_cardinalis	behaviour	behaviour	feeding_rates	23	4.47214	0.35
403	101	1997	WoS	Greater_flamingo	Phoenicopterus_ruber_roseus	age	age	age	18	3.87298	0.743
404	101	1997	WoS	Greater_flamingo	Phoenicopterus_ruber_roseus	age	age	age	20	4.12311	0.599
405	101	1997	WoS	Greater_flamingo	Phoenicopterus_ruber_roseus	age	age	age	24	4.58258	0.577
406	102	1997	Cited	Magpie	pica_pica	others	tail_measurements	tail_quality_score	15	3.4641	0.7
407	103	1997	Cited	Common_tern	Sterna_hirundo	body_size	bill_measurements	bill_length	23	4.47214	-0.34
408	103	1997	Cited	Common_tern	Sterna_hirundo	body_size	wing_measurements	primary_length	23	4.47214	0.09
409	103	1997	Cited	Common_tern	Sterna_hirundo	body_size	mass	body_mass	29	5.09902	0.47
410	104	1996	WoS	Great_tit	Parus_major	behaviour	behaviour	dispersal_status	1308	36.1248	0.138336
411	105	1996	WoS	Pied_flycatcher	Ficedula_hypoleuca	plumage	ornament_size	white_patch_length	53	7.07107	0.08
412	105	1996	WoS	Pied_flycatcher	Ficedula_hypoleuca	plumage	ornament_size	white_patch_size	53	7.07107	0.12
413	105	1996	WoS	Pied_flycatcher	Ficedula_hypoleuca	plumage	ornament_size	white_patch_breadth	53	7.07107	0.3
414	106	1995	WoS	Yellowhammer	Emberiza_citrinella	physiology	parasite_load	parasite_intensity	29	5.09902	0.12
415	107	1995	WoS	Barnacle_goose	Branta_leucopsis	age	age	age	113	10.4881	0.948683
416	107	1995	WoS	Barnacle_goose	Branta_leucopsis	age	age	age	235	15.2315	0.3
417	108	1995	WoS	Northern_shoveler	Anas_clypeata	body_size	bill_measurements	culmen	8	2.23607	-0.34
418	108	1995	WoS	American_wigeon	Anas_americana	body_size	bill_measurements	culmen	8	2.23607	-0.21
419	108	1995	WoS	American_wigeon	Anas_americana	body_size	wing_measurements	wing	8	2.23607	-0.09
420	108	1995	WoS	Northern_pintail	Anas_acuta	body_size	leg_measurements	tarsus	8	2.23607	0.05
421	108	1995	WoS	Northern_pintail	Anas_acuta	body_size	wing_measurements	wing	8	2.23607	0.18
422	108	1995	WoS	Northern_pintail	Anas_acuta	body_size	bill_measurements	culmen	8	2.23607	0.28
423	108	1995	WoS	Northern_shoveler	Anas_clypeata	body_size	wing_measurements	wing	8	2.23607	0.28
424	108	1995	WoS	Northern_shoveler	Anas_clypeata	body_size	leg_measurements	tarsus	8	2.23607	0.35
425	108	1995	WoS	American_wigeon	Anas_americana	body_size	leg_measurements	tarsus	8	2.23607	0.48
426	108	1995	WoS	American_wigeon	Anas_americana	body_size	mass	body_mass	8	2.23607	0.64
427	108	1995	WoS	Northern_pintail	Anas_acuta	body_size	mass	body_mass	8	2.23607	0.88
428	108	1995	WoS	Northern_shoveler	Anas_clypeata	body_size	mass	body_mass	8	2.23607	0.98
429	108	1995	WoS	Mallard	Anas_platyrhynchos	body_size	leg_measurements	tarsus	9	2.44949	0.03
430	108	1995	WoS	Mallard	Anas_platyrhynchos	body_size	wing_measurements	wing	9	2.44949	0.04
431	108	1995	WoS	Mallard	Anas_platyrhynchos	body_size	bill_measurements	culmen	9	2.44949	0.25
432	108	1995	WoS	Mallard	Anas_platyrhynchos	body_size	mass	body_mass	9	2.44949	0.47
433	109	1994	WoS	Barnacle_goose	Branta_leucopsis	others	population	reared_environment_early-life_associations	21	4.24264	0.619139
434	110	1993	WoS	Red_crossbill	Loxia_curvirostra	body_size	mass	body_mass	11	2.82843	-0.37
435	110	1993	WoS	Red_crossbill	Loxia_curvirostra	body_size	body_size	PC1_score	11	2.82843	-0.21
436	110	1993	WoS	Red_crossbill	Loxia_curvirostra	body_size	bill_measurements	bill_size	11	2.82843	-0.18
437	110	1993	WoS	Red_crossbill	Loxia_curvirostra	body_size	bill_measurements	bill_size	11	2.82843	-0.08
438	110	1993	WoS	Red_crossbill	Loxia_curvirostra	body_size	bill_measurements	bill_size	11	2.82843	-0.07
439	110	1993	WoS	Red_crossbill	Loxia_curvirostra	body_size	bill_measurements	bill_size	11	2.82843	0.09
440	110	1993	WoS	Red_crossbill	Loxia_curvirostra	body_size	bill_measurements	bill_size	11	2.82843	0.24
441	110	1993	WoS	Red_crossbill	Loxia_curvirostra	body_size	leg_measurements	tarsus	11	2.82843	0.26
442	110	1993	WoS	Red_crossbill	Loxia_curvirostra	body_size	wing_measurements	wing_size	11	2.82843	0.54
443	110	1993	WoS	Red_crossbill	Loxia_curvirostra	body_size	bill_measurements	bill_size	11	2.82843	0.72
444	110	1993	WoS	Red_crossbill	Loxia_curvirostra	body_size	leg_measurements	tarsus	13	3.16228	-0.42
445	110	1993	WoS	Red_crossbill	Loxia_curvirostra	body_size	bill_measurements	bill_size	13	3.16228	-0.37
446	110	1993	WoS	Red_crossbill	Loxia_curvirostra	body_size	wing_measurements	wing_size	13	3.16228	-0.02
447	110	1993	WoS	Red_crossbill	Loxia_curvirostra	body_size	bill_measurements	bill_size	13	3.16228	0.04
448	110	1993	WoS	Red_crossbill	Loxia_curvirostra	body_size	bill_measurements	bill_size	13	3.16228	0.38
449	110	1993	WoS	Red_crossbill	Loxia_curvirostra	body_size	bill_measurements	bill_size	13	3.16228	0.43
450	110	1993	WoS	Red_crossbill	Loxia_curvirostra	body_size	body_size	PC1_score	13	3.16228	0.44
451	110	1993	WoS	Red_crossbill	Loxia_curvirostra	body_size	bill_measurements	bill_size	13	3.16228	0.45
452	110	1993	WoS	Red_crossbill	Loxia_curvirostra	body_size	mass	body_mass	13	3.16228	0.65
453	110	1993	WoS	Red_crossbill	Loxia_curvirostra	body_size	bill_measurements	bill_size	13	3.16228	0.73
454	111	1993	Cited	Barn_swallow	Hirundo_rustica	body_size	tail_measurements	tail_length	1338	36.5377	0.273861
455	112	1992	Cited	Barnacle_goose	Branta_leucopsis	body_size	mass	weight	47	6.63325	0.271
456	112	1992	Cited	Barnacle_goose	Branta_leucopsis	body_condition	body_condition	condition	47	6.63325	0.274
457	112	1992	Cited	Barnacle_goose	Branta_leucopsis	body_condition	body_condition	condition	135	11.4891	0.309
458	112	1992	Cited	Barnacle_goose	Branta_leucopsis	body_size	mass	weight	135	11.4891	0.311
459	112	1992	Cited	Barnacle_goose	Branta_leucopsis	body_size	mass	weight	148	12.0416	0.414
460	112	1992	Cited	Barnacle_goose	Branta_leucopsis	body_condition	body_condition	condition	149	12.083	0.445
461	112	1992	Cited	Barnacle_goose	Branta_leucopsis	body_size	leg_measurements	tarsus	336	18.2483	0.038
462	112	1992	Cited	Barnacle_goose	Branta_leucopsis	body_size	head_measurements	skull	336	18.2483	0.051
463	112	1992	Cited	Barnacle_goose	Branta_leucopsis	body_size	body_size	PC1_body_size	336	18.2483	0.08
464	113	1992	WoS	Merlin	Falco_columbarius	age	age	age	20	4.12311	-0.1419
465	113	1992	WoS	Merlin	Falco_columbarius	age	age	age	74	8.42615	0.403045
466	113	1992	WoS	Merlin	Falco_columbarius	body_size	tail_measurements	tail_length	89	9.27362	0.4019
467	113	1992	WoS	Merlin	Falco_columbarius	body_size	body_size	toatal_length	90	9.32738	-0.0401
468	113	1992	WoS	Merlin	Falco_columbarius	body_size	mass	body_mass	90	9.32738	0.1325
469	113	1992	WoS	Merlin	Falco_columbarius	body_size	bill_measurements	culmen	91	9.38083	0.0538
470	113	1992	WoS	Merlin	Falco_columbarius	body_size	wing_measurements	wing_chord	91	9.38083	0.2757
471	114	1992	WoS	American_kestrel	Falco_sparverius	body_condition	body_condition	body_condition	29	5.09902	0.446
472	114	1992	WoS	American_kestrel	Falco_sparverius	body_size	body_size	body_size	179	13.2665	0.026
473	115	1992	WoS	European_starling	Sturnus_vulgaris	body_size	wing_measurements	wing_size	18	3.87298	0.25
474	115	1992	WoS	European_starling	Sturnus_vulgaris	body_size	mass	body_mass	18	3.87298	0.37
475	115	1992	WoS	European_starling	Sturnus_vulgaris	body_size	leg_measurements	tarsus	18	3.87298	0.53
476	116	1991	WoS	Black_tern	Chlidonias_niger	body_size	body_size	total_head_length	104	10.0499	0.21
477	116	1991	WoS	Black_tern	Chlidonias_niger	body_size	bill_measurements	culmen_length	104	10.0499	0.34
478	117	1991	WoS	Least_auklet	Aethia_pusilla	plumage	ornament_size	forehead_plume_score	46	6.55744	0.15
479	117	1991	WoS	Least_auklet	Aethia_pusilla	plumage	ornament_size	auricular_plume_score	47	6.63325	-0.35
480	117	1991	WoS	Least_auklet	Aethia_pusilla	plumage	ornament_size	bill_ornament_height	50	6.85565	0.22
481	117	1991	WoS	Least_auklet	Aethia_pusilla	body_size	leg_measurements	tarsus	50	6.85565	0.34
482	117	1991	WoS	Least_auklet	Aethia_pusilla	plumage	reflectance	bill_color_score	54	7.14143	0.01
483	117	1991	WoS	Least_auklet	Aethia_pusilla	plumage	ornament_size	auricular_plume_length	54	7.14143	0.02
484	117	1991	WoS	Least_auklet	Aethia_pusilla	plumage	colour_morph	plumage_types	85	9.05539	0.29645
485	118	1990	Cited	Barn_owl	Tyto_alba	body_size	mass	body_mass	159	12.49	0.09
486	119	1990	WoS	European_sparrowhawk	Accipiter_nisus	physiology	parasite_load	infection_status	45	6.48074	0.109297
487	120	1989	WoS	European_bee-eater	Merops_apiaster	age	age	age	207	14.2829	0.584338
488	121	1989	WoS	Brown_noddie	Anous_stolidus	body_size	bill_measurements	bill_depth	22	4.3589	0.06
489	121	1989	WoS	Brown_noddie	Anous_stolidus	body_size	wing_measurements	wing_length	31	5.2915	0.11
490	121	1989	WoS	Brown_noddie	Anous_stolidus	body_size	head_measurements	head-bill_length	34	5.56776	0.05
491	121	1989	WoS	Brown_noddie	Anous_stolidus	body_size	mass	body_mass	34	5.56776	0.51
492	122	1989	WoS	Feral_pigeon	Columba_livia	body_size	bill_measurements	bill_length	32	5.38516	-0.08
493	122	1989	WoS	Feral_pigeon	Columba_livia	body_size	mass	Cube_root_of_body_weight	32	5.38516	0.16
494	122	1989	WoS	Feral_pigeon	Columba_livia	body_size	leg_measurements	Tarsus_length	32	5.38516	0.17
495	122	1989	WoS	Feral_pigeon	Columba_livia	body_size	wing_measurements	9th_primary_length	32	5.38516	0.19
496	122	1989	WoS	Feral_pigeon	Columba_livia	body_size	bill_measurements	Bill_width	32	5.38516	0.26
497	122	1989	WoS	Feral_pigeon	Columba_livia	body_size	body_size	PC1_body_size	32	5.38516	0.37
498	122	1989	WoS	Feral_pigeon	Columba_livia	plumage	colour_morph	plumage_types	37	5.83095	0.413619
499	122	1989	WoS	Feral_pigeon	Columba_livia	plumage	colour_morph	plumage_types	37	5.83095	0.531189
500	122	1989	WoS	Feral_pigeon	Columba_livia	plumage	colour_morph	plumage_types	52	7	0.346688
501	123	1989	WoS	Tengmalm’s_owl	Aegolius_funereus	age	age	age	31	5.2915	0.35
502	123	1989	WoS	Tengmalm’s_owl	Aegolius_funereus	age	age	age	67	8	0.48
503	124	1988	WoS	Cedar_waxwing	Bombycilla_cedrorum	plumage	colour_morph	plumage_types	19	4	0.724569
504	125	1988	Cited	Lesser_snow_goose1	Chen_caerulescens_caerulescens	body_size	head_measurements	head_size	307	17.4356	0.2
505	125	1988	Cited	Lesser_snow_goose1	Chen_caerulescens_caerulescens	body_size	body_size	body_size	307	17.4356	0.26
506	125	1988	Cited	Lesser_snow_goose1	Chen_caerulescens_caerulescens	body_size	leg_measurements	tarsus_size	311	17.5499	0.12
507	125	1988	Cited	Lesser_snow_goose1	Chen_caerulescens_caerulescens	body_size	bill_measurements	culmen	436	20.8087	0.11
508	125	1988	Cited	Lesser_snow_goose1	Chen_caerulescens_caerulescens	body_size	mass	body_mass_	436	20.8087	0.24
509	126	1988	WoS	Pinyon_jay	Gymnorhinus_cyanocephalus	others	others	previous_breeding_experence	32	5.38516	0.375
510	127	1988	WoS	Pinyon_jay	Gymnorhinus_cyanocephalus	body_size	mass	body_mass	57	7.34847	0.14
511	127	1988	WoS	Pinyon_jay	Gymnorhinus_cyanocephalus	body_size	bill_measurements	bill_size	59	7.48331	-0.15
512	127	1988	WoS	Pinyon_jay	Gymnorhinus_cyanocephalus	age	age	age	141	11.7473	0.53
513	128	1987	WoS	Little_ringed_plover	Charadrius_dubius	body_size	leg_measurements	tarsus_length	12	3	0.51
514	128	1987	WoS	Little_ringed_plover	Charadrius_dubius	body_size	mass	body_mass	18	3.87298	0.39
515	128	1987	WoS	Little_ringed_plover	Charadrius_dubius	body_size	bill_measurements	bill_length	18	3.87298	0.43
516	128	1987	WoS	Little_ringed_plover	Charadrius_dubius	body_size	tail_measurements	tail_length	18	3.87298	0.49
517	128	1987	WoS	Little_ringed_plover	Charadrius_dubius	body_size	wing_measurements	wing_length	18	3.87298	0.59
518	129	1987	Cited	American_kestrel	Falco_sparverius	body_size	mass	body_mass	20	4.12311	-0.227
519	129	1987	Cited	American_kestrel	Falco_sparverius	body_size	leg_measurements	tarsus	20	4.12311	0.269
520	130	1986	WoS	Turnstone	Arenaria_interpres	plumage	ornament_size	nape_patch	8	2.23607	-0.231
521	130	1986	WoS	Turnstone	Arenaria_interpres	plumage	ornament_size	white_throat	8	2.23607	0.053
522	130	1986	WoS	Turnstone	Arenaria_interpres	plumage	ornament_size	mantle_patch	8	2.23607	0.108
523	130	1986	WoS	Turnstone	Arenaria_interpres	plumage	ornament_size	crown_patch	8	2.23607	0.121
524	130	1986	WoS	Turnstone	Arenaria_interpres	plumage	ornament_size	black_breast	8	2.23607	0.315
525	130	1986	WoS	Turnstone	Arenaria_interpres	plumage	ornament_size	scapular_patch	8	2.23607	0.359
526	130	1986	WoS	Turnstone	Arenaria_interpres	plumage	ornament_size	ginger_on_back	8	2.23607	0.507
527	130	1986	WoS	Turnstone	Arenaria_interpres	plumage	ornament_size	old_coverts	14	3.31662	-0.468
528	131	1986	WoS	Common_tern	Sterna_hirundo	body_size	bill_measurements	bill_length	61	7.61577	0.46
529	132	1985	WoS	Arctic_skua	Stercorarius_parasiticus	plumage	colour_morph	plumage_types	256	15.906	0.1469
530	132	1985	WoS	Arctic_skua	Stercorarius_parasiticus	plumage	colour_morph	plumage_types	376	19.3132	0.1719
531	132	1985	WoS	Arctic_skua	Stercorarius_parasiticus	plumage	colour_morph	plumage_types	392	19.7231	0.05225
532	132	1985	WoS	Arctic_skua	Stercorarius_parasiticus	plumage	colour_morph	plumage_types	858	29.2404	0.04969
533	133	1985	WoS	Lesser_snow_goose2	Anser_caerulescens_caerulescens	plumage	colour_morph	plumage_types	17002	130.38	0.5735
534	134	1985	WoS	Great_tit	Parus_major	age	age	age	1454	38.092	0.261363
535	135	1985	Cited	Blue-eyed_shag	Phalacrocorax_atriceps	age	age	age	127	11.1355	0.513478
536	136	1984	WoS	Flightless_cormorant	Nannopterum_harrisi	body_condition	body_condition	body_condition	22	4.3589	-0.43
537	137	1984	WoS	White-crowned_sparrow	Zonotrichia_leucophrys_nuttalli	behaviour	behaviour	dialect_types	21	4.24264	0.89912
538	137	1984	WoS	White-crowned_sparrow	Zonotrichia_leucophrys_nuttalli	behaviour	behaviour	dialect_types	12	3	0
539	137	1984	WoS	White-crowned_sparrow	Zonotrichia_leucophrys_nuttalli	behaviour	behaviour	dialect_types	14	3.31662	-0.19
540	138	1983	WoS	Brant	Branta_bernicla	plumage	colour_morph	necklace_types	168	12.8452	0.167439
541	138	1983	WoS	Brant	Branta_bernicla	plumage	colour_morph	necklace_types	188	13.6015	0.183204
542	139	1983	WoS	Indigo_bunting	Passerina_cyanea	body_size	mass	weight	65	7.87401	-0.05
543	139	1983	WoS	Indigo_bunting	Passerina_cyanea	body_size	wing_measurements	wing_arc	134	11.4455	0.08
544	139	1983	WoS	Indigo_bunting	Passerina_cyanea	body_size	bill_measurements	bill_length	135	11.4891	0.03
545	139	1983	WoS	Indigo_bunting	Passerina_cyanea	body_size	wing_measurements	wing_chord	137	11.5758	0.03
546	139	1983	WoS	Indigo_bunting	Passerina_cyanea	body_size	leg_measurements	tarsus	140	11.7047	0.1
547	140	1983	WoS	Cactus_finch	Geospiza_scandens	body_size	mass	weight	11	2.82843	-0.47
548	140	1983	WoS	Cactus_finch	Geospiza_scandens	body_size	bill_measurements	bill_length	11	2.82843	-0.42
549	140	1983	WoS	Cactus_finch	Geospiza_scandens	body_size	bill_measurements	bill_length	11	2.82843	-0.17
550	140	1983	WoS	Cactus_finch	Geospiza_scandens	body_size	leg_measurements	tarsus_length	11	2.82843	-0.15
551	140	1983	WoS	Cactus_finch	Geospiza_scandens	body_size	bill_measurements	bill_width	11	2.82843	0.16
552	140	1983	WoS	Cactus_finch	Geospiza_scandens	body_size	wing_measurements	wing_chord	11	2.82843	0.24
553	140	1983	WoS	Cactus_finch	Geospiza_scandens	body_size	bill_measurements	bill_depth	11	2.82843	0.3
554	140	1983	WoS	Cactus_finch	Geospiza_scandens	body_size	leg_measurements	tarsus_length	16	3.60555	-0.17
555	140	1983	WoS	Cactus_finch	Geospiza_scandens	body_size	bill_measurements	bill_depth	16	3.60555	-0.04
556	140	1983	WoS	Cactus_finch	Geospiza_scandens	body_size	bill_measurements	bill_width	16	3.60555	0.02
557	140	1983	WoS	Cactus_finch	Geospiza_scandens	body_size	bill_measurements	bill_length	16	3.60555	0.09
558	140	1983	WoS	Cactus_finch	Geospiza_scandens	body_size	bill_measurements	bill_length	16	3.60555	0.13
559	140	1983	WoS	Cactus_finch	Geospiza_scandens	body_size	wing_measurements	wing_chord	16	3.60555	0.19
560	140	1983	WoS	Cactus_finch	Geospiza_scandens	body_size	mass	weight	16	3.60555	0.24
561	140	1983	WoS	Cactus_finch	Geospiza_scandens	body_size	mass	weight	20	4.12311	-0.39
562	140	1983	WoS	Cactus_finch	Geospiza_scandens	body_size	bill_measurements	bill_depth	20	4.12311	-0.32
563	140	1983	WoS	Cactus_finch	Geospiza_scandens	body_size	bill_measurements	bill_width	20	4.12311	-0.24
564	140	1983	WoS	Cactus_finch	Geospiza_scandens	body_size	bill_measurements	bill_length	20	4.12311	-0.16
565	140	1983	WoS	Cactus_finch	Geospiza_scandens	body_size	bill_measurements	bill_length	20	4.12311	-0.11
566	140	1983	WoS	Cactus_finch	Geospiza_scandens	body_size	leg_measurements	tarsus_length	20	4.12311	0.41
567	140	1983	WoS	Cactus_finch	Geospiza_scandens	body_size	wing_measurements	wing_chord	20	4.12311	0.49
568	140	1983	WoS	Medium_ground_finch	Geospiza_fortis	body_size	bill_measurements	bill_width	23	4.47214	-0.32
569	140	1983	WoS	Medium_ground_finch	Geospiza_fortis	body_size	bill_measurements	bill_length	23	4.47214	-0.28
570	140	1983	WoS	Medium_ground_finch	Geospiza_fortis	body_size	leg_measurements	tarsus_length	23	4.47214	-0.26
571	140	1983	WoS	Medium_ground_finch	Geospiza_fortis	body_size	bill_measurements	bill_length	23	4.47214	-0.15
572	140	1983	WoS	Medium_ground_finch	Geospiza_fortis	body_size	bill_measurements	bill_depth	23	4.47214	-0.15
573	140	1983	WoS	Medium_ground_finch	Geospiza_fortis	body_size	mass	weigh	23	4.47214	-0.15
574	140	1983	WoS	Medium_ground_finch	Geospiza_fortis	body_size	wing_measurements	wing_chord	23	4.47214	-0.1
575	140	1983	WoS	Medium_ground_finch	Geospiza_fortis	body_size	bill_measurements	bill_length	40	6.08276	-0.1
576	140	1983	WoS	Medium_ground_finch	Geospiza_fortis	body_size	wing_measurements	wing_chord	40	6.08276	0.06
577	140	1983	WoS	Medium_ground_finch	Geospiza_fortis	body_size	mass	weight	40	6.08276	0.14
578	140	1983	WoS	Medium_ground_finch	Geospiza_fortis	body_size	bill_measurements	bill_length	40	6.08276	0.3
579	140	1983	WoS	Medium_ground_finch	Geospiza_fortis	body_size	bill_measurements	bill_depth	40	6.08276	0.35
580	140	1983	WoS	Medium_ground_finch	Geospiza_fortis	body_size	leg_measurements	tarsus_length	40	6.08276	0.38
581	140	1983	WoS	Medium_ground_finch	Geospiza_fortis	body_size	bill_measurements	bill_width	40	6.08276	0.41
582	141	1982	WoS	Andean_coot	Fulica_americana_ardesiaca	plumage	colour_morph	plumage_types	15	3.4641	0.775027
583	141	1982	WoS	Andean_coot	Fulica_americana_ardesiaca	plumage	colour_morph	plumage_types	59	7.48331	0.304764
584	142	1981	Cited	Sparrow_hawk	Accipiter_nisus	age	age	age	284	16.7631	0.332944
585	143	1981	Cited	Giant_canada_geese	Branta_canadensis_maxima	age	age	age	20	4.12311	0.288675
586	144	1980	WoS	Golden_plover	Pluvialis_apricar	plumage	ornament_size	plumage_grade	103	10	0.286329
587	145	1979	WoS	Song_sparrow	Melospiza_melodia	body_size	bill_measurements	beak_width	65	7.87401	0.3
588	146	1979	WoS	Western_grebe	Aechmophorus_occidentalis	plumage	colour_morph	plumage_types	36	5.74456	0.945751
589	146	1979	WoS	Western_grebe	Aechmophorus_occidentalis	plumage	colour_morph	plumage_types	41	6.16441	0.915983
590	146	1979	WoS	Western_grebe	Aechmophorus_occidentalis	plumage	colour_morph	plumage_types	61	7.61577	1
591	146	1979	WoS	Western_grebe	Aechmophorus_occidentalis	plumage	colour_morph	plumage_types	69	8.12404	0.919199
592	146	1979	WoS	Western_grebe	Aechmophorus_occidentalis	plumage	colour_morph	plumage_types	128	11.1803	0.956189
593	146	1979	WoS	Western_grebe	Aechmophorus_occidentalis	plumage	colour_morph	plumage_types	139	11.6619	1
594	146	1979	WoS	Western_grebe	Aechmophorus_occidentalis	plumage	colour_morph	plumage_types	186	13.5277	0.99515
595	146	1979	WoS	Western_grebe	Aechmophorus_occidentalis	plumage	colour_morph	plumage_types	316	17.6918	1
596	147	1979	Cited	Great_tit	Parus_major	age	age	age	695	26.3059	0.0369626
597	147	1979	Cited	Great_tit	Parus_major	behaviour	behaviour	dispersal_status	695	26.3059	0.146034
598	148	1978	Cited	Medium_ground_finch	Geospiza_fortis	body_size	bill_measurements	bill_length	21	4.24264	0.02
599	148	1978	Cited	Medium_ground_finch	Geospiza_fortis	body_size	leg_measurements	tarsus_length	21	4.24264	0.1
600	148	1978	Cited	Medium_ground_finch	Geospiza_fortis	body_size	bill_measurements	bill_depth	21	4.24264	0.16
601	148	1978	Cited	Medium_ground_finch	Geospiza_fortis	body_size	mass	weight	21	4.24264	0.16
602	148	1978	Cited	Medium_ground_finch	Geospiza_fortis	body_size	bill_measurements	bill_length	21	4.24264	0.21
603	148	1978	Cited	Medium_ground_finch	Geospiza_fortis	body_size	bill_measurements	bill_width	21	4.24264	0.22
604	148	1978	Cited	Medium_ground_finch	Geospiza_fortis	body_size	wing_measurements	wing_length	21	4.24264	0.37
605	148	1978	Cited	Medium_ground_finch	Geospiza_fortis	body_size	bill_measurements	bill_length	40	6.08276	-0.16
606	148	1978	Cited	Medium_ground_finch	Geospiza_fortis	body_size	wing_measurements	wing_length	40	6.08276	-0.09
607	148	1978	Cited	Medium_ground_finch	Geospiza_fortis	body_size	mass	weight	40	6.08276	0.16
608	148	1978	Cited	Medium_ground_finch	Geospiza_fortis	body_size	bill_measurements	bill_length	40	6.08276	0.31
609	148	1978	Cited	Medium_ground_finch	Geospiza_fortis	body_size	bill_measurements	bill_depth	40	6.08276	0.33
610	148	1978	Cited	Medium_ground_finch	Geospiza_fortis	body_size	leg_measurements	tarsus_length	40	6.08276	0.35
611	148	1978	Cited	Medium_ground_finch	Geospiza_fortis	body_size	bill_measurements	bill_width	40	6.08276	0.42
612	149	1978	WoS	Lesser_snow_goose2	Anser_caerulescens_caerufescens	plumage	colour_morph	plumage_types	385	19.5448	0.54296
613	150	1976	WoS	Medium_ground_finch	Geospiza_fortis	body_size	bill_measurements	culmen_length	8	2.23607	-0.63
614	150	1976	WoS	Medium_ground_finch	Geospiza_fortis	body_size	bill_measurements	culmen_depth	8	2.23607	-0.22
615	150	1976	WoS	Medium_ground_finch	Geospiza_fortis	body_size	bill_measurements	gonys_width	8	2.23607	0.33
616	151	1975	WoS	White-throated_sparrow	Zonotrichia_albicolli	plumage	colour_morph	plumage_types	42	6.245	-0.76
617	152	1973	Cited	Arctic_skua	Stercorarius_parasiticus	plumage	colour_morph	plumage_types	28	5	-0.494289
618	153	1973	Cited	Feral_pigeon	Columba_livia	plumage	colour_morph	plumage_types	195	13.8564	-0.68
619	154	1970	Cited	Arctic_skua	Stercorarius_parasiticus	plumage	colour_morph	plumage_types	229	15.0333	0.257635
620	155	1959	WoS	Lesser_snow_goose2	Anser_caerulescens_caerufescens	plumage	colour_morph	plumage_types	520	22.7376	0.506591
621	156	1959	Cited	Arctic_skua	Stercorarius_parasiticus	plumage	colour_morph	plumage_types	305	17.3781	0.0958226
622	157	2003	WoS	Tawny_owl	Strix_aluco	plumage	colour_morph	plumage_types	13	3.16228	-0.0185695
623	157	2003	WoS	Tawny_owl	Strix_aluco	plumage	colour_morph	plumage_types	15	3.4641	-0.34
624	158	1999	WoS	Willow_tit	Parus_montanus	behaviour	behaviour	migrationstatus	472	21.6564	-0.00874441
625	159	2015	WoS	Australasian_gannet	Morus_serrator	body_size	bill_measurements	bill_depth	40	6.08276	0.1
626	159	2015	WoS	Australasian_gannet	Morus_serrator	body_size	bill_measurements	bill_length	40	6.08276	0.0316228
627	159	2015	WoS	Australasian_gannet	Morus_serrator	body_size	mass	mass	91	9.38083	0.2
628	159	2015	WoS	Australasian_gannet	Morus_serrator	body_size	mass	mass	42	6.245	0.173205
629	159	2015	WoS	Australasian_gannet	Morus_serrator	body_condition	body_condition	body_condition	60	7.54983	0.0316228
630	159	2015	WoS	Australasian_gannet	Morus_serrator	body_condition	body_condition	body_condition	26	4.79583	0.173205
631	160	2015	WoS	Black_guillemot	Cepphus_grylle	plumage	ornament_size	foot_color	16	3.60555	0.56
632	161	2015	WoS	king_penguin	Aptenodytes_patagonicus	plumage	ornament_size	auricular_color	37	5.83095	0.1
633	161	2015	WoS	king_penguin	Aptenodytes_patagonicus	plumage	ornament_size	breast_color	37	5.83095	0.09
634	161	2015	WoS	king_penguin	Aptenodytes_patagonicus	body_size	mass	mass	37	5.83095	-0.104
635	161	2015	WoS	king_penguin	Aptenodytes_patagonicus	body_size	head_measurements	flipper_length	37	5.83095	0.1386
636	161	2015	WoS	king_penguin	Aptenodytes_patagonicus	body_size	head_measurements	auricular_size	37	5.83095	-0.03
637	161	2015	WoS	king_penguin	Aptenodytes_patagonicus	body_size	head_measurements	interauricular_distance	37	5.83095	-0.1044
638	162	2015	WoS	Silver-throated_tit	Aegithalos_glaucogularis	body_size	bill_measurements	bill_length	99	9.79796	0.25
639	162	2015	WoS	Silver-throated_tit	Aegithalos_glaucogularis	body_size	bill_measurements	bill_depth	99	9.79796	0.09
640	162	2015	WoS	Silver-throated_tit	Aegithalos_glaucogularis	body_size	head_measurements	bill_head_length	98	9.74679	0.08
641	162	2015	WoS	Silver-throated_tit	Aegithalos_glaucogularis	body_size	leg_measurements	tarsus_length	99	9.79796	0.01
642	162	2015	WoS	Silver-throated_tit	Aegithalos_glaucogularis	body_size	wing_measurements	wing_length	99	9.79796	0.11
643	162	2015	WoS	Silver-throated_tit	Aegithalos_glaucogularis	body_size	tail_measurements	tail_length	98	9.74679	0.02
644	162	2015	WoS	Silver-throated_tit	Aegithalos_glaucogularis	body_size	body_size	body_length	97	9.69536	0.25
645	162	2015	WoS	Silver-throated_tit	Aegithalos_glaucogularis	physiology	heterozygosity	heterozygosity	72	8.30662	-0.01
646	163	2015	WoS	Tree_swallow	Tachycineta_bicolor	physiology	parasite_load	parasite_hole	108	10.247	0.0316228
647	163	2015	WoS	Tree_swallow	Tachycineta_bicolor	physiology	parasite_load	parasite_hole	450	21.1424	0.112571
648	164	2015	WoS	Northern_flicker	Colaptes_auratus	age	age	age	1091	32.9848	0.489112
649	164	2015	WoS	Northern_flicker	Colaptes_auratus	plumage	ornament_size	bib_chroma	30	5.19615	0.331662
650	164	2015	WoS	Northern_flicker	Colaptes_auratus	plumage	ornament_size	spot_size	20	4.12311	0.244949
651	164	2015	WoS	Northern_flicker	Colaptes_auratus	body_size	tail_measurements	tail_band_width	343	18.4391	0.0948683
652	164	2015	WoS	Northern_flicker	Colaptes_auratus	plumage	ornament_size	bib_chroma	30	5.19615	0.43589
653	164	2015	WoS	Northern_flicker	Colaptes_auratus	plumage	ornament_size	spot_size	30	5.19615	0.0316228
654	164	2015	WoS	Northern_flicker	Colaptes_auratus	body_size	tail_measurements	tail_band_width	317	17.72	0.223607
655	165	2015	WoS	Rosefinch	Carpodacus_erythrinus	heterozygosity	heterozygosity	heterozygosity	22	4.3589	-0.002
656	165	2015	WoS	Rosefinch	Carpodacus_erythrinus	heterozygosity	heterozygosity	MHC_alleles	28	5	0.248
657	165	2015	WoS	Rosefinch	Carpodacus_erythrinus	heterozygosity	heterozygosity	MHC_supertypes	28	5	-0.17
658	165	2015	WoS	Rosefinch	Carpodacus_erythrinus	heterozygosity	heterozygosity	heterozygosity	10	2.64575	0.52
659	165	2015	WoS	Rosefinch	Carpodacus_erythrinus	heterozygosity	heterozygosity	MHC_alleles	10	2.64575	-0.133
660	165	2015	WoS	Rosefinch	Carpodacus_erythrinus	heterozygosity	heterozygosity	MHC_supertypes	10	2.64575	0.423
661	166	2016	WoS	American_kestrel	Falco_sparverius	behaviour	behaviour	migratory_type	104	10.0499	0.275611
662	167	2016	WoS	Atlantic_puffin	Fratercula_arctica	body_size	mass	mass	26	4.79583	-0.04
663	167	2016	WoS	Atlantic_puffin	Fratercula_arctica	body_size	wing_measurements	wing_length	26	4.79583	0.11
664	167	2016	WoS	Atlantic_puffin	Fratercula_arctica	body_size	bill_measurements	culmen	26	4.79583	0.54
665	167	2016	WoS	Atlantic_puffin	Fratercula_arctica	body_size	bill_measurements	bill_depth	26	4.79583	-0.27
666	167	2016	WoS	Atlantic_puffin	Fratercula_arctica	body_size	bill_measurements	bill_length	13	3.16228	0.28
667	167	2016	WoS	Atlantic_puffin	Fratercula_arctica	body_size	head_measurements	head_bill	26	4.79583	0.09
668	167	2016	WoS	Atlantic_puffin	Fratercula_arctica	plumage	ornament_size	rosette_length	26	4.79583	0.29
669	167	2016	WoS	Atlantic_puffin	Fratercula_arctica	plumage	ornament_size	rosette_width	26	4.79583	0.26
670	167	2016	WoS	Atlantic_puffin	Fratercula_arctica	plumage	ornament_size	rosette_area	26	4.79583	0.29
671	167	2016	WoS	Atlantic_puffin	Fratercula_arctica	body_size	mass	mass	37	5.83095	0.14
672	167	2016	WoS	Atlantic_puffin	Fratercula_arctica	body_size	wing_measurements	wing_length	37	5.83095	0.08
673	167	2016	WoS	Atlantic_puffin	Fratercula_arctica	body_size	bill_measurements	culmen	37	5.83095	-0.02
674	167	2016	WoS	Atlantic_puffin	Fratercula_arctica	body_size	bill_measurements	bill_depth	37	5.83095	0.06
675	167	2016	WoS	Atlantic_puffin	Fratercula_arctica	body_size	head_measurements	head_bill	37	5.83095	0.32
676	167	2016	WoS	Atlantic_puffin	Fratercula_arctica	plumage	ornament_size	rosette_length	37	5.83095	0.17
677	167	2016	WoS	Atlantic_puffin	Fratercula_arctica	plumage	ornament_size	rosette_width	37	5.83095	0.17
678	167	2016	WoS	Atlantic_puffin	Fratercula_arctica	plumage	ornament_size	rosette_area	37	5.83095	0.19
679	168	2016	WoS	Blue_tit	Cyanistes_caeruleus	behaviour	behaviour	aggression_score	345	18.4932	0.156
680	168	2016	WoS	Blue_tit	Cyanistes_caeruleus	behaviour	behaviour	exploratoty_speed	41	6.16441	0.28
681	169	2016	WoS	Rufous_hornero	Furnarius_rufus	body_size	body_size	size	23	4.47214	0.185
682	170	2016	WoS	Yellow-legged_gull	Larus_michahellis	body_size	head_measurements	head_length	16	3.60555	0.092
683	170	2016	WoS	Yellow-legged_gull	Larus_michahellis	body_size	bill_measurements	bill_length	16	3.60555	0.241
684	170	2016	WoS	Yellow-legged_gull	Larus_michahellis	body_size	bill_measurements	bill_depth	16	3.60555	0.212
685	170	2016	WoS	Yellow-legged_gull	Larus_michahellis	body_size	leg_measurements	tarsus_length	16	3.60555	-0.03
686	170	2016	WoS	Yellow-legged_gull	Larus_michahellis	body_size	leg_measurements	foot_lenght	16	3.60555	0.297
687	170	2016	WoS	Yellow-legged_gull	Larus_michahellis	body_size	wing_measurements	wing-length	16	3.60555	0.25
688	170	2016	WoS	Yellow-legged_gull	Larus_michahellis	body_size	mass	mass	16	3.60555	0.198
689	170	2016	WoS	Yellow-legged_gull	Larus_michahellis	body_size	mass	mass_index	16	3.60555	0.049
690	170	2016	WoS	Yellow-legged_gull	Larus_michahellis	plumage	reflectance	bill_spot_hue	12	3	0.946
691	170	2016	WoS	Yellow-legged_gull	Larus_michahellis	plumage	reflectance	bill_hue	12	3	0.678
692	170	2016	WoS	Yellow-legged_gull	Larus_michahellis	plumage	reflectance	gape_hue	12	3	0.934
693	170	2016	WoS	Yellow-legged_gull	Larus_michahellis	plumage	reflectance	orbital_ring_hue	12	3	0.934
694	170	2016	WoS	Yellow-legged_gull	Larus_michahellis	plumage	reflectance	PC1_hue	12	3	0.971
695	170	2016	WoS	Yellow-legged_gull	Larus_michahellis	plumage	reflectance	PC2_HUE	12	3	0.728
696	171	2016	WoS	Elliot_laughingthrush	Trochalopteron_elliotii	body_size	bill_measurements	culmen_length	24	4.58258	0.47
697	171	2016	WoS	Elliot_laughingthrush	Trochalopteron_elliotii	body_size	leg_measurements	tarsus_length	24	4.58258	0.44
698	171	2016	WoS	Elliot_laughingthrush	Trochalopteron_elliotii	body_size	mass	mass	24	4.58258	0.49
699	171	2016	WoS	Elliot_laughingthrush	Trochalopteron_elliotii	body_size	wing_measurements	wing_length	24	4.58258	0.23
700	171	2016	WoS	Elliot_laughingthrush	Trochalopteron_elliotii	body_size	tail_measurements	tail_length	24	4.58258	0.27
701	172	2016	WoS	Pied_flycatcher	Ficedula_hypoleuca	physiology	hormone	testosterone_levels	27	4.89898	0.12
702	173	2016	WoS	Red_grouse	Lagopus_lagopus_scoticus	body_size	leg_measurements	tarsus_length	42	6.245	0.0149983
703	173	2016	WoS	Red_grouse	Lagopus_lagopus_scoticus	body_condition	body_condition	mass_tarsus	42	6.245	0.0558146
704	173	2016	WoS	Red_grouse	Lagopus_lagopus_scoticus	plumage	ornament_size	comb_area	42	6.245	0.153093
705	174	2016	WoS	Masked_booby	Sula_dactylatra	plumage	reflectance	foot_color	40	6.08276	0.458258
706	174	2016	WoS	Masked_booby	Sula_dactylatra	plumage	reflectance	mask_color	40	6.08276	0.538516
707	174	2016	WoS	Masked_booby	Sula_dactylatra	plumage	ornament_size	mask_size	40	6.08276	0.331662
708	174	2016	WoS	Masked_booby	Sula_dactylatra	plumage	reflectance	bill_color	30	5.19615	0.141421
709	175	2016	WoS	White-throated_sparrow	Zonotrichia_albicolli	plumage	colour_morph	plumage_types	1116	33.3617	-0.78
710	176	2016	WoS	Mute_swan	Cygnus_olor	body_size	head_measurements	forearm_length	91	9.38083	-0.08
711	176	2016	WoS	Mute_swan	Cygnus_olor	body_size	wing_measurements	wing_length	35	5.65685	-0.31
712	176	2016	WoS	Mute_swan	Cygnus_olor	body_size	head_measurements	head_length	82	8.88819	-0.02
713	176	2016	WoS	Mute_swan	Cygnus_olor	body_size	leg_measurements	foot_web_width	79	8.7178	0.13
714	176	2016	WoS	Mute_swan	Cygnus_olor	body_size	bill_measurements	bill_knob_width	34	5.56776	0.07
715	177	2017	WoS	Barn_swallow	Hirundo_rustica	age	age	age	65	7.87401	0.588
716	178	2017	WoS	House_sparrow	Passer_domesticus	behaviour	behaviour	migrationstatus	46	6.55744	0.503034
717	179	2017	WoS	Grey-faced_petrel	Pterodroma_gouldi	body_size	head_measurements	head_length	37	5.83095	0.16
718	179	2017	WoS	Grey-faced_petrel	Pterodroma_gouldi	body_size	bill_measurements	bill_depth_gonys	41	6.16441	0.123
719	179	2017	WoS	Grey-faced_petrel	Pterodroma_gouldi	body_size	bill_measurements	bill_depth_nostrils	47	6.63325	-0.12
720	179	2017	WoS	Grey-faced_petrel	Pterodroma_gouldi	body_size	bill_measurements	bill_depth_base	38	5.91608	0.031
721	179	2017	WoS	Grey-faced_petrel	Pterodroma_gouldi	body_size	bill_measurements	bill_width_base	41	6.16441	-0.079
722	179	2017	WoS	Grey-faced_petrel	Pterodroma_gouldi	body_size	bill_measurements	bill_length	47	6.63325	0.025
723	179	2017	WoS	Grey-faced_petrel	Pterodroma_gouldi	body_size	bill_measurements	bill_size	38	5.91608	0.02
724	179	2017	WoS	Grey-faced_petrel	Pterodroma_gouldi	body_size	leg_measurements	tarsus_length	41	6.16441	0.191
725	179	2017	WoS	Grey-faced_petrel	Pterodroma_gouldi	body_size	wing_measurements	wing_length	46	6.55744	0.15
726	179	2017	WoS	Grey-faced_petrel	Pterodroma_gouldi	body_size	mass	mass	49	6.78233	0.439
727	179	2017	WoS	Grey-faced_petrel	Pterodroma_gouldi	body_size	body_size	size	35	5.65685	0.005
728	180	2017	WoS	House_wren	Troglodytes_aedon	age	age	age	585	24.1247	0.132
729	181	2017	WoS	Kerguelen_shag	Phalacrocorax_verrucosus	behaviour	behaviour	foraging	11	2.82843	0.734847
730	182	2017	WoS	Storm_petrel	Hydrobates_Pelagicus_melitensis	age	age	age	18	3.87298	0.754983
731	183	2017	WoS	Blue_tit	Cyanistes_caeruleus	plumage	reflectance	yellow_breast	416	20.3224	0.123671
732	183	2017	WoS	Blue_tit	Cyanistes_caeruleus	plumage	reflectance	blue_crown	416	20.3224	0.113043
733	183	2017	WoS	Blue_tit	Cyanistes_caeruleus	plumage	reflectance	yellow_breast	568	23.7697	0.129469
734	183	2017	WoS	Blue_tit	Cyanistes_caeruleus	plumage	reflectance	blue_crown	568	23.7697	0.121256
735	183	2017	WoS	Blue_tit	Cyanistes_caeruleus	plumage	reflectance	yellow_breast	254	15.843	0.192271
736	183	2017	WoS	Blue_tit	Cyanistes_caeruleus	plumage	reflectance	blue_crown	254	15.843	0.142995
737	183	2017	WoS	Blue_tit	Cyanistes_caeruleus	plumage	reflectance	yellow_breast	419	20.3961	0.198068
738	183	2017	WoS	Blue_tit	Cyanistes_caeruleus	plumage	reflectance	blue_crown	419	20.3961	0.186473
739	184	2017	WoS	Black-headed_gull	Chroicocephalus_ridibundus	body_size	body_size	overall_size_PC	211	14.4222	-0.02
740	184	2017	WoS	Black-headed_gull	Chroicocephalus_ridibundus	body_size	wing_measurements	wing_length	214	14.5258	0.16
741	184	2017	WoS	Black-headed_gull	Chroicocephalus_ridibundus	body_size	leg_measurements	tarsus_length	217	14.6287	0.06
742	184	2017	WoS	Black-headed_gull	Chroicocephalus_ridibundus	body_size	head_measurements	head_length	214	14.5258	0.33
743	184	2017	WoS	Black-headed_gull	Chroicocephalus_ridibundus	body_size	head_measurements	head-width	40	6.08276	0.37
744	184	2017	WoS	Black-headed_gull	Chroicocephalus_ridibundus	body_size	wing_measurements	P2_length	216	14.5945	0.16
745	184	2017	WoS	Black-headed_gull	Chroicocephalus_ridibundus	body_size	wing_measurements	P3_length	216	14.5945	0.32
746	184	2017	WoS	Black-headed_gull	Chroicocephalus_ridibundus	plumage	ornament_size	hood_area	38	5.91608	0.56
747	184	2017	WoS	Black-headed_gull	Chroicocephalus_ridibundus	plumage	ornament_size	P2_melanized_area	39	6	0.4
748	184	2017	WoS	Black-headed_gull	Chroicocephalus_ridibundus	plumage	ornament_size	Eye_ring_area	30	5.19615	0.04
749	184	2017	WoS	Black-headed_gull	Chroicocephalus_ridibundus	plumage	reflectance	Hoo_brightness	37	5.83095	0.06
750	184	2017	WoS	Black-headed_gull	Chroicocephalus_ridibundus	plumage	reflectance	Hood_red_chroma	37	5.83095	-0.19
751	184	2017	WoS	Black-headed_gull	Chroicocephalus_ridibundus	plumage	reflectance	P2_brightness	37	5.83095	0.04
752	184	2017	WoS	Black-headed_gull	Chroicocephalus_ridibundus	plumage	reflectance	P2_red_chroma	37	5.83095	0.12
753	184	2017	WoS	Black-headed_gull	Chroicocephalus_ridibundus	plumage	reflectance	Neck-brightness	37	5.83095	-0.19
754	184	2017	WoS	Black-headed_gull	Chroicocephalus_ridibundus	plumage	reflectance	Neck_UV_chroma	37	5.83095	-0.14
755	184	2017	WoS	Black-headed_gull	Chroicocephalus_ridibundus	body_condition	body_condition	Scaled_mass_index	212	14.4568	0.25
756	184	2017	WoS	Black-headed_gull	Chroicocephalus_ridibundus	body_condition	body_condition	Hemoglobin	87	9.16515	0.17
757	184	2017	WoS	Black-headed_gull	Chroicocephalus_ridibundus	body_condition	body_condition	Total_plasma_protein	85	9.05539	-0.02
758	184	2017	WoS	Black-headed_gull	Chroicocephalus_ridibundus	body_condition	body_condition	Plasma_albumin	85	9.05539	0.05
759	184	2017	WoS	Black-headed_gull	Chroicocephalus_ridibundus	body_condition	body_condition	Plasma_triglycerides	80	8.77496	-0.03
760	184	2017	WoS	Black-headed_gull	Chroicocephalus_ridibundus	body_condition	body_condition	Plasma_glucose	78	8.66025	0.03
761	184	2017	WoS	Black-headed_gull	Chroicocephalus_ridibundus	body_condition	body_condition	Plasma_uric_acid	74	8.42615	-0.1
762	184	2017	WoS	Black-headed_gull	Chroicocephalus_ridibundus	heterozygosity	heterozygosity	MLH	53	7.07107	-0.19
763	184	2017	WoS	Black-headed_gull	Chroicocephalus_ridibundus	heterozygosity	heterozygosity	d2	53	7.07107	0.23
764	184	2017	WoS	Black-headed_gull	Chroicocephalus_ridibundus	heterozygosity	heterozygosity	IR	53	7.07107	-0.14
765	184	2017	WoS	Black-headed_gull	Chroicocephalus_ridibundus	heterozygosity	heterozygosity	HL	53	7.07107	-0.18
766	185	2017	WoS	Bluethroat	Luscinia_svecica	others	others	telomere_length	36	5.74456	0.603173
767	186	2017	WoS	Barn_swallow	Hirundo_rustica	others	others	telomere_length	65	7.87401	0.384203
768	186	2017	WoS	Barn_swallow	Hirundo_rustica	physiology	physiology	Total_antioxidant_capacity	63	7.74597	0.40755
769	186	2017	WoS	Barn_swallow	Hirundo_rustica	body_size	body_size	body_size	65	7.87401	0.219237
770	186	2017	WoS	Barn_swallow	Hirundo_rustica	body_size	mass	mass	65	7.87401	0.0786825
771	187	2017	WoS	Great_tit	Parus_major	heterozygosity	heterozygosity	heterozygosity	70	8.18535	-0.07
772	187	2017	WoS	Great_tit	Parus_major	heterozygosity	heterozygosity	relatedness	70	8.18535	0.009
773	188	2018	WoS	Red-legged_partridge	Alectoris_rufa	plumage	ornament_size	black_bib	15	3.4641	0.603153
774	188	2018	WoS	Red-legged_partridge	Alectoris_rufa	plumage	ornament_size	white_throat-surface	15	3.4641	0.625235
775	188	2018	WoS	Red-legged_partridge	Alectoris_rufa	plumage	ornament_size	black_bib-surface	15	3.4641	0.175605
776	189	2018	WoS	Plain_laughingthrush	Garrulax_davidi_concolor	body_size	bill_measurements	culmen_length	27	4.89898	0.459
777	189	2018	WoS	Plain_laughingthrush	Garrulax_davidi_concolor	body_size	bill_measurements	beak_thickness	27	4.89898	0.26
778	189	2018	WoS	Plain_laughingthrush	Garrulax_davidi_concolor	body_size	leg_measurements	tarsus_length	27	4.89898	0.18
779	189	2018	WoS	Plain_laughingthrush	Garrulax_davidi_concolor	body_size	wing_measurements	wing_length	27	4.89898	0.31
780	189	2018	WoS	Plain_laughingthrush	Garrulax_davidi_concolor	body_size	body_size	body_length	27	4.89898	0.32
781	189	2018	WoS	Plain_laughingthrush	Garrulax_davidi_concolor	body_size	tail_measurements	tail_length	27	4.89898	0.14
782	189	2018	WoS	Plain_laughingthrush	Garrulax_davidi_concolor	body_size	mass	mass	27	4.89898	0.64
783	189	2018	WoS	Plain_laughingthrush	Garrulax_davidi_concolor	physiology	physiology	body_temp	24	4.58258	0.54
784	190	2018	WoS	Barn_swallow	Hirundo_rustica	body_size	mass	mass	77	8.60233	0.37
785	190	2018	WoS	Barn_swallow	Hirundo_rustica	body_size	wing_measurements	wing_length	77	8.60233	-0.12
786	190	2018	WoS	Barn_swallow	Hirundo_rustica	body_size	tail_measurements	streamer_length	77	8.60233	0.09
787	190	2018	WoS	Barn_swallow	Hirundo_rustica	plumage	reflectance	throat_colour	78	8.66025	0.22
788	190	2018	WoS	Barn_swallow	Hirundo_rustica	plumage	reflectance	belly_colour	77	8.60233	0.19
789	191	2018	WoS	Monk_parakeet	Myiopsitta_monachus	body_size	mass	mass	6	1.73205	0.933
790	191	2018	WoS	Monk_parakeet	Myiopsitta_monachus	body_size	bill_measurements	bill_length	6	1.73205	0.887
791	192	2018	WoS	king_penguin	Aptenodytes_patagonicus	others	others	telomere_length	73	8.3666	0.6245
792	192	2018	WoS	king_penguin	Aptenodytes_patagonicus	body_size	head_measurements	flipper_length	73	8.3666	0.057
793	192	2018	WoS	king_penguin	Aptenodytes_patagonicus	body_size	bill_measurements	beak_legth	73	8.3666	-0.017
794	192	2018	WoS	king_penguin	Aptenodytes_patagonicus	body_size	mass	mass	7	2	-0.219
795	193	2018	WoS	Little_auk	Alle_alle	body_size	wing_measurements	wing_length	296	17.1172	0.11
796	193	2018	WoS	Little_auk	Alle_alle	body_size	head_measurements	head_bill	296	17.1172	0.004
797	193	2018	WoS	Little_auk	Alle_alle	plumage	ornament_size	eyelid_white_area	50	6.85565	0.32
798	193	2018	WoS	Little_auk	Alle_alle	behaviour	behaviour	hormonal_stress_response	16	3.60555	0.49
799	193	2018	WoS	Little_auk	Alle_alle	plumage	ornament_size	tail_white_area	53	7.07107	0.1
800	193	2018	WoS	Little_auk	Alle_alle	physiology	hormone	corticosterone_concentration	16	3.60555	0.35
801	193	2018	WoS	Little_auk	Alle_alle	behaviour	behaviour	behavioural_stress-response	13	3.16228	0.03
802	193	2018	WoS	Little_auk	Alle_alle	behaviour	behaviour	aggressive_interactions	18	3.87298	-0.18
803	194	2018	WoS	Blue_tit	Cyanistes_caeruleus	body_size	head_measurements	head_bill	894	29.8496	0.104433
804	194	2018	WoS	Blue_tit	Cyanistes_caeruleus	body_size	tail_measurements	tail	907	30.0666	0.0847291
805	194	2018	WoS	Blue_tit	Cyanistes_caeruleus	body_size	leg_measurements	tarsus_length	905	30.0333	0.0128079
806	194	2018	WoS	Blue_tit	Cyanistes_caeruleus	body_size	mass	mass	914	30.1828	0.190148
807	194	2018	WoS	Blue_tit	Cyanistes_caeruleus	body_size	wing_measurements	wing	914	30.1828	0.0768473
808	194	2018	WoS	Blue_tit	Cyanistes_caeruleus	physiology	physiology	breath_rate	852	29.1376	0.262069
809	194	2018	WoS	Blue_tit	Cyanistes_caeruleus	behaviour	behaviour	defence	691	26.2298	0.199015
810	194	2018	WoS	Blue_tit	Cyanistes_caeruleus	behaviour	behaviour	aggression_score	892	29.8161	0.120197
811	195	2008	Cited	king_penguin	Aptenodytes_patagonicus	body_size	mass	mass	19	4	0.465
812	195	2008	Cited	king_penguin	Aptenodytes_patagonicus	body_condition	body_condition	residual	19	4	0.451
813	195	2008	Cited	king_penguin	Aptenodytes_patagonicus	plumage	reflectance	breast_hue	20	4.12311	0.406
814	195	2008	Cited	king_penguin	Aptenodytes_patagonicus	plumage	reflectance	breast_chroma	20	4.12311	0.395
815	195	2008	Cited	king_penguin	Aptenodytes_patagonicus	plumage	reflectance	beak_UV	20	4.12311	0.526
816	195	2008	Cited	king_penguin	Aptenodytes_patagonicus	plumage	reflectance	beak_chroma	20	4.12311	0.774
817	196	2009	Cited	Mute_swan	Cygnus_olor	plumage	ornament_size	bill_knob_size	88	9.21954	-0.0111
818	196	2009	Cited	Mute_swan	Cygnus_olor	age	age	age	88	9.21954	0.8008
819	197	1997	Cited	Mute_swan	Cygnus_olor	age	age	age	240	15.3948	0.82
820	198	2010	Cited	Adelie_penguin	Pygoscelis_adeliae	body_size	mass	mass	11	2.82843	0.034
821	198	2010	Cited	Adelie_penguin	Pygoscelis_adeliae	physiology	physiology	C13	11	2.82843	0.49
822	198	2010	Cited	Adelie_penguin	Pygoscelis_adeliae	physiology	physiology	oxidative_damage	11	2.82843	0.718
823	198	2010	Cited	Adelie_penguin	Pygoscelis_adeliae	physiology	physiology	antioxidant_capacity	11	2.82843	0.756
824	199	1999	Cited	Wandering_albatross	Diomedea_exulans	age	age	age	162	12.6095	0.309
825	199	1999	Cited	Wandering_albatross	Diomedea_exulans	age	age	age	80	8.77496	0.23
