# Supplementary material for: Scrutinizing assortative mating in birds
Source: PLoS Biol. 2019 Feb 21;17(2):e3000156. doi: 10.1371/journal.pbio.3000156 (PMC6400405; doi:10.1371/journal.pbio.3000156)
Supplement: S5 Data — Strength of assortative mating for size as a function of data source. (XLSX) [file pbio.3000156.s005.xlsx]

## Sheet: Sheet1
sort	Study	Year	Data_source	data_source2	Species	Species2	Big_trait_types	Second_trait_types	Sample_size	Inverse_N	Weight	Correlation
1	5	2014	WoS	Published	Cory’s_Shearwater	Calonectris_borealis	body_size	bill_measurements	23	0.0434783	4.47214	0.438695
2	5	2014	WoS	Published	Cory’s_Shearwater	Calonectris_borealis	body_size	bill_measurements	23	0.0434783	4.47214	0.575381
3	5	2014	WoS	Published	Cory’s_Shearwater	Calonectris_borealis	body_size	leg_measurements	23	0.0434783	4.47214	0.0534365
4	5	2014	WoS	Published	Cory’s_Shearwater	Calonectris_borealis	body_size	mass	23	0.0434783	4.47214	0.26473
5	5	2014	WoS	Published	Cory’s_Shearwater	Calonectris_borealis	body_size	wing_measurements	23	0.0434783	4.47214	0.267532
6	6	2014	WoS	Published	Zenaida_dove	Zenaida_aurita	body_size	leg_measurements	84	0.0119048	9	0.06
7	6	2014	WoS	Published	Zenaida_dove	Zenaida_aurita	body_size	wing_measurements	84	0.0119048	9	0.106
8	8	2014	WoS	Published	Yelkouan_shearwater	Puffinus_yelkouan	body_size	bill_measurements	39	0.025641	6	0.109
9	8	2014	WoS	Published	Yelkouan_shearwater	Puffinus_yelkouan	body_size	bill_measurements	41	0.0243902	6.16441	0
10	8	2014	WoS	Published	Yelkouan_shearwater	Puffinus_yelkouan	body_size	bill_measurements	41	0.0243902	6.16441	0.175
11	8	2014	WoS	Published	Yelkouan_shearwater	Puffinus_yelkouan	body_size	bill_measurements	48	0.0208333	6.7082	0.253
12	8	2014	WoS	Published	Yelkouan_shearwater	Puffinus_yelkouan	body_size	bill_measurements	50	0.02	6.85565	0.037
13	8	2014	WoS	Published	Yelkouan_shearwater	Puffinus_yelkouan	body_size	body_size	37	0.027027	5.83095	-0.024
14	8	2014	WoS	Published	Yelkouan_shearwater	Puffinus_yelkouan	body_size	head_measurements	43	0.0232558	6.32456	0.105
15	8	2014	WoS	Published	Yelkouan_shearwater	Puffinus_yelkouan	body_size	leg_measurements	40	0.025	6.08276	0.072
16	8	2014	WoS	Published	Yelkouan_shearwater	Puffinus_yelkouan	body_size	leg_measurements	41	0.0243902	6.16441	-0.136
17	8	2014	WoS	Published	Yelkouan_shearwater	Puffinus_yelkouan	body_size	leg_measurements	45	0.0222222	6.48074	0.268
18	8	2014	WoS	Published	Yelkouan_shearwater	Puffinus_yelkouan	body_size	leg_measurements	50	0.02	6.85565	0.247
19	8	2014	WoS	Published	Yelkouan_shearwater	Puffinus_yelkouan	body_size	mass	51	0.0196078	6.9282	-0.157
20	8	2014	WoS	Published	Yelkouan_shearwater	Puffinus_yelkouan	body_size	tail_measurements	41	0.0243902	6.16441	-0.014
21	8	2014	WoS	Published	Yelkouan_shearwater	Puffinus_yelkouan	body_size	wing_measurements	49	0.0204082	6.78233	-0.112
22	9	2014	WoS	Published	Mountain_bluebird	Sialia_currucoides	body_size	leg_measurements	50	0.02	6.85565	0.52
23	9	2014	WoS	Published	Mountain_bluebird	Sialia_currucoides	body_size	mass	23	0.0434783	4.47214	0.33
24	9	2014	WoS	Published	Mountain_bluebird	Sialia_currucoides	body_size	tail_measurements	51	0.0196078	6.9282	-0.05
25	9	2014	WoS	Published	Mountain_bluebird	Sialia_currucoides	body_size	wing_measurements	52	0.0192308	7	0.13
26	11	2013	WoS	Published	White-crowned_sparrow	Montifringilla_taczanowskii	body_size	body_size	42	0.0238095	6.245	0.33
27	11	2013	WoS	Published	White-crowned_sparrow	Montifringilla_taczanowskii	body_size	mass	42	0.0238095	6.245	-0.37
28	14	2013	WoS	Published	Mallard	Anas_platyrhynchos	body_size	body_size	15	0.0666667	3.4641	0.12
29	14	2013	WoS	Published	Mallard	Anas_platyrhynchos	body_size	body_size	20	0.05	4.12311	0.004
30	14	2013	WoS	Published	Mallard	Anas_platyrhynchos	body_size	body_size	116	0.00862069	10.6301	0.25
31	14	2013	WoS	Published	Mallard	Anas_platyrhynchos	body_size	body_size	132	0.00757576	11.3578	0.13
32	16	2012	WoS	Published	Long-tailed_finch	Poephila_acuticauda	body_size	leg_measurements	89	0.011236	9.27362	0.02
33	18	2012	Cited	Published	Roseate_tern	Sterna_dougallii	body_size	body_size	166	0.0060241	12.7671	0.17
34	18	2012	Cited	Published	Roseate_tern	Sterna_dougallii	body_size	tail_measurements	193	0.00518135	13.784	0.27
35	19	2011	WoS	Published	American_robin	Turdus_migratorius	body_size	tail_measurements	13	0.0769231	3.16228	-0.31
36	19	2011	WoS	Published	American_robin	Turdus_migratorius	body_size	wing_measurements	13	0.0769231	3.16228	0.43
37	22	2011	WoS	Published	Whiskered_tern	Chlidonias_hybrida	body_size	bill_measurements	56	0.0178571	7.28011	0.3
38	22	2011	WoS	Published	Whiskered_tern	Chlidonias_hybrida	body_size	bill_measurements	61	0.0163934	7.61577	0.36
39	22	2011	WoS	Published	Whiskered_tern	Chlidonias_hybrida	body_size	head_measurements	61	0.0163934	7.61577	0.32
40	22	2011	WoS	Published	Whiskered_tern	Chlidonias_hybrida	body_size	leg_measurements	41	0.0243902	6.16441	0.28
41	22	2011	WoS	Published	Whiskered_tern	Chlidonias_hybrida	body_size	mass	55	0.0181818	7.2111	-0.03
42	22	2011	WoS	Published	Whiskered_tern	Chlidonias_hybrida	body_size	wing_measurements	22	0.0454545	4.3589	0.32
43	23	2011	WoS	Published	Short-tailed_shearwater	Puffinus_tenuirostris	body_size	bill_measurements	171	0.00584795	12.9615	0.09
44	23	2011	WoS	Published	Short-tailed_shearwater	Puffinus_tenuirostris	body_size	bill_measurements	171	0.00584795	12.9615	0.106
45	23	2011	WoS	Published	Short-tailed_shearwater	Puffinus_tenuirostris	body_size	body_size	171	0.00584795	12.9615	0.016
46	23	2011	WoS	Published	Short-tailed_shearwater	Puffinus_tenuirostris	body_size	head_measurements	171	0.00584795	12.9615	-0.069
47	23	2011	WoS	Published	Short-tailed_shearwater	Puffinus_tenuirostris	body_size	leg_measurements	171	0.00584795	12.9615	0.002
48	23	2011	WoS	Published	Short-tailed_shearwater	Puffinus_tenuirostris	body_size	mass	171	0.00584795	12.9615	-0.016
49	23	2011	WoS	Published	Short-tailed_shearwater	Puffinus_tenuirostris	body_size	wing_measurements	171	0.00584795	12.9615	-0.097
50	25	2010	WoS	Published	Darwin's_small_ground_finch	Geospiza_fuliginosa	body_size	bill_measurements	11	0.0909091	2.82843	0.07
51	25	2010	WoS	Published	Darwin's_small_ground_finch	Geospiza_fuliginosa	body_size	bill_measurements	12	0.0833333	3	0.8
52	27	2009	WoS	Published	Blue_tit	Cyanistes_caeruleus	body_size	leg_measurements	107	0.00934579	10.198	0.174
53	27	2009	WoS	Published	Blue_tit	Cyanistes_caeruleus	body_size	mass	107	0.00934579	10.198	0.131
54	28	2009	WoS	Published	Gentoo_penguin	Pygoscelis_papua	body_size	mass	18	0.0555556	3.87298	0.142
55	28	2009	WoS	Published	Gentoo_penguin	Pygoscelis_papua	body_size	mass	19	0.0526316	4	0.731
56	30	2009	WoS	Published	Black_guillemot	Cepphus_grylle	body_size	bill_measurements	20	0.05	4.12311	-0.3
57	30	2009	WoS	Published	Black_guillemot	Cepphus_grylle	body_size	bill_measurements	20	0.05	4.12311	-0.18
58	30	2009	WoS	Published	Black_guillemot	Cepphus_grylle	body_size	head_measurements	20	0.05	4.12311	0.36
59	30	2009	WoS	Published	Black_guillemot	Cepphus_grylle	body_size	leg_measurements	20	0.05	4.12311	-0.06
60	30	2009	WoS	Published	Black_guillemot	Cepphus_grylle	body_size	mass	9	0.111111	2.44949	0.2
61	30	2009	WoS	Published	Black_guillemot	Cepphus_grylle	body_size	wing_measurements	20	0.05	4.12311	0.12
62	32	2008	Cited	Published	Leach’s_storm-petrel	Oceanodroma_leucorhoa	body_size	bill_measurements	52	0.0192308	7	0.43589
63	32	2008	Cited	Published	Leach’s_storm-petrel	Oceanodroma_leucorhoa	body_size	head_measurements	52	0.0192308	7	0.0447214
64	32	2008	Cited	Published	Leach’s_storm-petrel	Oceanodroma_leucorhoa	body_size	head_measurements	52	0.0192308	7	0.0948683
65	32	2008	Cited	Published	Leach’s_storm-petrel	Oceanodroma_leucorhoa	body_size	leg_measurements	52	0.0192308	7	0.2
66	32	2008	Cited	Published	Leach’s_storm-petrel	Oceanodroma_leucorhoa	body_size	tail_measurements	52	0.0192308	7	0.0632456
67	32	2008	Cited	Published	Leach’s_storm-petrel	Oceanodroma_leucorhoa	body_size	wing_measurements	52	0.0192308	7	0.1
68	32	2008	Cited	Published	Leach’s_storm-petrel	Oceanodroma_leucorhoa	body_size	wing_measurements	52	0.0192308	7	0.244949
69	34	2008	WoS	Published	Darwin’s_medium_ground_finch	Geospiza_fortis	body_size	body_size	243	0.00411523	15.4919	0.123
70	36	2008	WoS	Published	Turquoise-browed_motmot	Eumomota_superciliosa	body_size	body_size	52	0.0192308	7	0.2
71	37	2008	WoS	Published	Short-tailed_shearwater	Puffinus_tenuirostris	body_size	bill_measurements	48	0.0208333	6.7082	0.62
72	37	2008	WoS	Published	Short-tailed_shearwater	Puffinus_tenuirostris	body_size	bill_measurements	51	0.0196078	6.9282	0.06
73	37	2008	WoS	Published	Short-tailed_shearwater	Puffinus_tenuirostris	body_size	body_size	48	0.0208333	6.7082	0.74
74	37	2008	WoS	Published	Short-tailed_shearwater	Puffinus_tenuirostris	body_size	head_measurements	48	0.0208333	6.7082	0.27
75	37	2008	WoS	Published	Short-tailed_shearwater	Puffinus_tenuirostris	body_size	leg_measurements	48	0.0208333	6.7082	0.63
76	38	2008	WoS	Published	Common_tern	Sterna_hirundo	body_size	mass	7	0.142857	2	0.89
77	38	2008	WoS	Published	Common_tern	Sterna_hirundo	body_size	mass	8	0.125	2.23607	0.738
78	38	2008	WoS	Published	Common_tern	Sterna_hirundo	body_size	mass	9	0.111111	2.44949	0.751
79	39	2008	WoS	Published	European_roller	Coracias_garrulus	body_size	leg_measurements	27	0.037037	4.89898	-0.02
80	39	2008	WoS	Published	European_roller	Coracias_garrulus	body_size	mass	26	0.0384615	4.79583	0.42
81	39	2008	WoS	Published	European_roller	Coracias_garrulus	body_size	wing_measurements	27	0.037037	4.89898	0.3
82	41	2007	WoS	Published	Darwin’s_small_tree_finch	Camarhynchus_parvulus	body_size	bill_measurements	17	0.0588235	3.74166	0.173205
83	41	2007	WoS	Published	Darwin’s_small_tree_finch	Camarhynchus_parvulus	body_size	bill_measurements	17	0.0588235	3.74166	0.360555
84	41	2007	WoS	Published	Darwin’s_small_tree_finch	Camarhynchus_parvulus	body_size	bill_measurements	17	0.0588235	3.74166	0.509902
85	41	2007	WoS	Published	Darwin’s_small_tree_finch	Camarhynchus_parvulus	body_size	leg_measurements	17	0.0588235	3.74166	0.616441
86	41	2007	WoS	Published	Darwin’s_small_tree_finch	Camarhynchus_parvulus	body_size	wing_measurements	17	0.0588235	3.74166	0.2
87	44	2007	WoS	Published	Medium_ground_finch	Geospiza_fortis	body_size	bill_measurements	21	0.047619	4.24264	0.742
88	44	2007	WoS	Published	Medium_ground_finch	Geospiza_fortis	body_size	bill_measurements	26	0.0384615	4.79583	0.705
89	44	2007	WoS	Published	Medium_ground_finch	Geospiza_fortis	body_size	bill_measurements	33	0.030303	5.47723	0.39
90	49	2007	WoS	Published	Common_tern	Sterna_hirundo	body_size	bill_measurements	94	0.0106383	9.53939	-0.022
91	49	2007	WoS	Published	Common_tern	Sterna_hirundo	body_size	bill_measurements	95	0.0105263	9.59166	-0.146
92	49	2007	WoS	Published	Common_tern	Sterna_hirundo	body_size	head_measurements	95	0.0105263	9.59166	-0.075
93	49	2007	WoS	Published	Common_tern	Sterna_hirundo	body_size	leg_measurements	94	0.0106383	9.53939	-0.287
94	49	2007	WoS	Published	Common_tern	Sterna_hirundo	body_size	mass	28	0.0357143	5	0.151
95	49	2007	WoS	Published	Common_tern	Sterna_hirundo	body_size	wing_measurements	94	0.0106383	9.53939	0.024
96	51	2006	Cited	Published	Wedge-tailed_shearwater	Puffinus_pacificus	body_size	bill_measurements	45	0.0222222	6.48074	-0.566
97	51	2006	Cited	Published	Wedge-tailed_shearwater	Puffinus_pacificus	body_size	bill_measurements	45	0.0222222	6.48074	-0.141421
98	51	2006	Cited	Published	Wedge-tailed_shearwater	Puffinus_pacificus	body_size	bill_measurements	45	0.0222222	6.48074	0.1
99	51	2006	Cited	Published	Wedge-tailed_shearwater	Puffinus_pacificus	body_size	leg_measurements	45	0.0222222	6.48074	0.1
100	51	2006	Cited	Published	Wedge-tailed_shearwater	Puffinus_pacificus	body_size	tail_measurements	45	0.0222222	6.48074	0.141421
101	51	2006	Cited	Published	Wedge-tailed_shearwater	Puffinus_pacificus	body_size	wing_measurements	45	0.0222222	6.48074	-0.141421
102	54	2006	Cited	Published	Blue_tit	Cyanistes_caeruleus	body_size	leg_measurements	33	0.030303	5.47723	-0.37
103	55	2006	Cited	Published	Short-tailed_shearwater	Puffinus_tenuirostris	body_size	bill_measurements	1105	0.000904977	33.1964	0.135
104	55	2006	Cited	Published	Short-tailed_shearwater	Puffinus_tenuirostris	body_size	leg_measurements	1105	0.000904977	33.1964	0.163
105	55	2006	Cited	Published	Short-tailed_shearwater	Puffinus_tenuirostris	body_size	mass	470	0.00212766	21.6102	0.277
106	56	2006	WoS	Published	Painted_stork	Mycteria_leucocephala	body_size	bill_measurements	81	0.0123457	8.83176	0.640312
107	56	2006	WoS	Published	Painted_stork	Mycteria_leucocephala	body_size	body_size	39	0.025641	6	0.7
108	56	2006	WoS	Published	Painted_stork	Mycteria_leucocephala	body_size	leg_measurements	36	0.0277778	5.74456	0.360555
109	56	2006	WoS	Published	Painted_stork	Mycteria_leucocephala	body_size	leg_measurements	48	0.0208333	6.7082	0.509902
110	57	2006	WoS	Published	Carolina_wren	Thryothorus_ludovicianus	body_size	wing_measurements	44	0.0227273	6.40312	0.29
111	58	2005	WoS	Published	House_sparrow	Passer_domesticus	body_size	body_size	12	0.0833333	3	0.62
112	58	2005	WoS	Published	House_sparrow	Passer_domesticus	body_size	leg_measurements	12	0.0833333	3	0.21
113	58	2005	WoS	Published	House_sparrow	Passer_domesticus	body_size	mass	12	0.0833333	3	-0.29
114	58	2005	WoS	Published	House_sparrow	Passer_domesticus	body_size	tail_measurements	12	0.0833333	3	0.77
115	58	2005	WoS	Published	House_sparrow	Passer_domesticus	body_size	wing_measurements	12	0.0833333	3	0.61
116	59	2005	WoS	Published	Red-backed_shrike	Lanius_collurio	body_size	leg_measurements	74	0.0135135	8.42615	0.13
117	59	2005	WoS	Published	Red-backed_shrike	Lanius_collurio	body_size	mass	79	0.0126582	8.7178	0.33
118	59	2005	WoS	Published	Red-backed_shrike	Lanius_collurio	body_size	wing_measurements	78	0.0128205	8.66025	0.08
119	60	2005	WoS	Published	European_starling	Sturnus_vulgaris	body_size	leg_measurements	19	0.0526316	4	0.036
120	60	2005	WoS	Published	European_starling	Sturnus_vulgaris	body_size	mass	19	0.0526316	4	0.263
121	60	2005	WoS	Published	European_starling	Sturnus_vulgaris	body_size	wing_measurements	19	0.0526316	4	0.529
122	63	2005	Cited	Published	Eastern_bluebird	Sialia_sialis	body_size	leg_measurements	233	0.00429185	15.1658	0.11
123	63	2005	Cited	Published	Eastern_bluebird	Sialia_sialis	body_size	mass	231	0.004329	15.0997	-0.1
124	64	2004	WoS	Published	Red-tailed_tropicbird	Phaethon_rubricauda	body_size	bill_measurements	15	0.0666667	3.4641	0.0462415
125	64	2004	WoS	Published	Red-tailed_tropicbird	Phaethon_rubricauda	body_size	bill_measurements	15	0.0666667	3.4641	0.0842152
126	64	2004	WoS	Published	Red-tailed_tropicbird	Phaethon_rubricauda	body_size	wing_measurements	15	0.0666667	3.4641	0.368514
127	66	2004	WoS	Published	Northern_giant_petrel	Macronectes_halli	body_size	bill_measurements	43	0.0232558	6.32456	-0.01
128	66	2004	WoS	Published	Northern_giant_petrel	Macronectes_halli	body_size	bill_measurements	43	0.0232558	6.32456	0.02
129	66	2004	WoS	Published	Northern_giant_petrel	Macronectes_halli	body_size	body_size	43	0.0232558	6.32456	0.06
130	66	2004	WoS	Published	Northern_giant_petrel	Macronectes_halli	body_size	leg_measurements	43	0.0232558	6.32456	-0.06
131	66	2004	WoS	Published	Northern_giant_petrel	Macronectes_halli	body_size	mass	43	0.0232558	6.32456	0.23
132	66	2004	WoS	Published	Northern_giant_petrel	Macronectes_halli	body_size	wing_measurements	43	0.0232558	6.32456	-0.04
133	67	2004	WoS	Published	Common_tern	Sterna_hirundo	body_size	body_size	234	0.0042735	15.1987	0.2
134	69	2004	WoS	Published	Black-legged_kittiwake	Rissa_tridactyla	body_size	leg_measurements	18	0.0555556	3.87298	0.65
135	69	2004	WoS	Published	Black-legged_kittiwake	Rissa_tridactyla	body_size	leg_measurements	18	0.0555556	3.87298	0.87
136	70	2004	WoS	Published	Arctic_tern	Sterna_paradisaea	body_size	leg_measurements	59	0.0169492	7.48331	0.43
137	74	2003	WoS	Published	American_goldfinch	Carduelis_tristis	body_size	leg_measurements	22	0.0454545	4.3589	-0.19
138	74	2003	WoS	Published	American_goldfinch	Carduelis_tristis	body_size	mass	22	0.0454545	4.3589	-0.2
139	74	2003	WoS	Published	American_goldfinch	Carduelis_tristis	body_size	tail_measurements	22	0.0454545	4.3589	0.38
140	74	2003	WoS	Published	American_goldfinch	Carduelis_tristis	body_size	wing_measurements	22	0.0454545	4.3589	0.2
141	78	2003	Cited	Published	Arctic_tern	Sterna_paradisaea	body_size	mass	37	0.027027	5.83095	0.35
142	79	2002	WoS	Published	Southern_skua	Stercorarius_skua_lonnbergi	body_size	body_size	101	0.00990099	9.89949	-0.02
143	79	2002	WoS	Published	Southern_skua	Stercorarius_skua_lonnbergi	body_size	head_measurements	101	0.00990099	9.89949	-0.02
144	79	2002	WoS	Published	Southern_skua	Stercorarius_skua_lonnbergi	body_size	leg_measurements	101	0.00990099	9.89949	0
145	79	2002	WoS	Published	Southern_skua	Stercorarius_skua_lonnbergi	body_size	mass	98	0.0102041	9.74679	-0.01
146	79	2002	WoS	Published	Southern_skua	Stercorarius_skua_lonnbergi	body_size	wing_measurements	101	0.00990099	9.89949	-0.11
147	81	2001	WoS	Published	Scissor-tailed_flycatcher	Tyrannus_forficatus	body_size	tail_measurements	27	0.037037	4.89898	0.233
148	81	2001	WoS	Published	Scissor-tailed_flycatcher	Tyrannus_forficatus	body_size	tail_measurements	30	0.0333333	5.19615	0.477
149	82	2001	WoS	Published	Alpine_chough	Pyrrhocorax_graculus	body_size	bill_measurements	76	0.0131579	8.544	0.006
150	82	2001	WoS	Published	Alpine_chough	Pyrrhocorax_graculus	body_size	bill_measurements	78	0.0128205	8.66025	0.05
151	82	2001	WoS	Published	Alpine_chough	Pyrrhocorax_graculus	body_size	bill_measurements	78	0.0128205	8.66025	0.05
152	82	2001	WoS	Published	Alpine_chough	Pyrrhocorax_graculus	body_size	body_size	74	0.0135135	8.42615	-0.003
153	82	2001	WoS	Published	Alpine_chough	Pyrrhocorax_graculus	body_size	leg_measurements	76	0.0131579	8.544	0.4
154	82	2001	WoS	Published	Alpine_chough	Pyrrhocorax_graculus	body_size	tail_measurements	79	0.0126582	8.7178	0.09
155	82	2001	WoS	Published	Alpine_chough	Pyrrhocorax_graculus	body_size	wing_measurements	80	0.0125	8.77496	0.02
156	83	2001	WoS	Published	Magellanic_penguin	Spheniscus_magellanicus	body_size	bill_measurements	111	0.00900901	10.3923	-0.11
157	83	2001	WoS	Published	Magellanic_penguin	Spheniscus_magellanicus	body_size	bill_measurements	111	0.00900901	10.3923	0.22
158	83	2001	WoS	Published	Magellanic_penguin	Spheniscus_magellanicus	body_size	body_size	104	0.00961538	10.0499	-0.02
159	83	2001	WoS	Published	Magellanic_penguin	Spheniscus_magellanicus	body_size	mass	100	0.01	9.84886	0.18
160	83	2001	WoS	Published	Magellanic_penguin	Spheniscus_magellanicus	body_size	wing_measurements	104	0.00961538	10.0499	0.06
161	86	2000	WoS	Published	Blue_tit	Cyanistes_caeruleus	body_size	bill_measurements	39	0.025641	6	0.02
162	86	2000	WoS	Published	Blue_tit	Cyanistes_caeruleus	body_size	bill_measurements	39	0.025641	6	0.38
163	86	2000	WoS	Published	Blue_tit	Cyanistes_caeruleus	body_size	bill_measurements	46	0.0217391	6.55744	-0.12
164	86	2000	WoS	Published	Blue_tit	Cyanistes_caeruleus	body_size	bill_measurements	46	0.0217391	6.55744	0.1
165	86	2000	WoS	Published	Blue_tit	Cyanistes_caeruleus	body_size	bill_measurements	149	0.00671141	12.083	0.07
166	86	2000	WoS	Published	Blue_tit	Cyanistes_caeruleus	body_size	bill_measurements	149	0.00671141	12.083	0.09
167	86	2000	WoS	Published	Blue_tit	Cyanistes_caeruleus	body_size	body_size	34	0.0294118	5.56776	-0.04
168	86	2000	WoS	Published	Blue_tit	Cyanistes_caeruleus	body_size	body_size	42	0.0238095	6.245	0.21
169	86	2000	WoS	Published	Blue_tit	Cyanistes_caeruleus	body_size	body_size	130	0.00769231	11.2694	0.25
170	86	2000	WoS	Published	Blue_tit	Cyanistes_caeruleus	body_size	leg_measurements	41	0.0243902	6.16441	-0.24
171	86	2000	WoS	Published	Blue_tit	Cyanistes_caeruleus	body_size	leg_measurements	46	0.0217391	6.55744	0.13
172	86	2000	WoS	Published	Blue_tit	Cyanistes_caeruleus	body_size	leg_measurements	149	0.00671141	12.083	0.04
173	86	2000	WoS	Published	Blue_tit	Cyanistes_caeruleus	body_size	tail_measurements	40	0.025	6.08276	0.3
174	86	2000	WoS	Published	Blue_tit	Cyanistes_caeruleus	body_size	tail_measurements	48	0.0208333	6.7082	0.11
175	86	2000	WoS	Published	Blue_tit	Cyanistes_caeruleus	body_size	tail_measurements	151	0.00662252	12.1655	0.19
176	86	2000	WoS	Published	Blue_tit	Cyanistes_caeruleus	body_size	wing_measurements	38	0.0263158	5.91608	-0.04
177	86	2000	WoS	Published	Blue_tit	Cyanistes_caeruleus	body_size	wing_measurements	41	0.0243902	6.16441	0.14
178	86	2000	WoS	Published	Blue_tit	Cyanistes_caeruleus	body_size	wing_measurements	46	0.0217391	6.55744	0.3
179	86	2000	WoS	Published	Blue_tit	Cyanistes_caeruleus	body_size	wing_measurements	48	0.0208333	6.7082	0.2
180	86	2000	WoS	Published	Blue_tit	Cyanistes_caeruleus	body_size	wing_measurements	144	0.00694444	11.8743	0.08
181	86	2000	WoS	Published	Blue_tit	Cyanistes_caeruleus	body_size	wing_measurements	154	0.00649351	12.2882	0.2
182	91	1999	WoS	Published	Great_skua	Catharacta_skua	body_size	body_size	61	0.0163934	7.61577	0.22
183	91	1999	WoS	Published	Parasitic_jaeger	Stercorarius_parasiticus	body_size	body_size	67	0.0149254	8	0.28
184	92	1999	Cited	Published	Cooper's_hawk	Accipiter_cooperii	body_size	mass	104	0.00961538	10.0499	0.35
185	93	1999	WoS	Published	Razorbill	Alca_torda	body_size	bill_measurements	35	0.0285714	5.65685	0.13
186	93	1999	WoS	Published	Razorbill	Alca_torda	body_size	bill_measurements	35	0.0285714	5.65685	0.24
187	93	1999	WoS	Published	Razorbill	Alca_torda	body_size	bill_measurements	37	0.027027	5.83095	0.11
188	93	1999	WoS	Published	Razorbill	Alca_torda	body_size	bill_measurements	37	0.027027	5.83095	0.39
189	93	1999	WoS	Published	Razorbill	Alca_torda	body_size	head_measurements	28	0.0357143	5	0.08
190	93	1999	WoS	Published	Razorbill	Alca_torda	body_size	head_measurements	31	0.0322581	5.2915	0.01
191	93	1999	WoS	Published	Razorbill	Alca_torda	body_size	leg_measurements	32	0.03125	5.38516	0.19
192	93	1999	WoS	Published	Razorbill	Alca_torda	body_size	leg_measurements	35	0.0285714	5.65685	0
193	93	1999	WoS	Published	Razorbill	Alca_torda	body_size	mass	36	0.0277778	5.74456	0.38
194	93	1999	WoS	Published	Razorbill	Alca_torda	body_size	wing_measurements	37	0.027027	5.83095	0.08
195	95	1998	WoS	Published	Peregrine_falcon	Falco_peregrinus	body_size	wing_measurements	10	0.1	2.64575	0.579655
196	95	1998	WoS	Published	Brown_falcon	Falco_berigora	body_size	wing_measurements	18	0.0555556	3.87298	0.607454
197	95	1998	WoS	Published	Nankeen_Kestrel	Falco_cenchroides	body_size	wing_measurements	41	0.0243902	6.16441	0.363318
198	97	1998	WoS	Published	Semipalmated_sandpiper	Calidris_pusill	body_size	bill_measurements	118	0.00847458	10.7238	-0.05
199	97	1998	WoS	Published	Western_Sandpiper	Calidris_mauri	body_size	bill_measurements	126	0.00793651	11.0905	0.14
200	97	1998	WoS	Published	Semipalmated_sandpiper	Calidris_pusill	body_size	body_size	118	0.00847458	10.7238	-0.14
201	97	1998	WoS	Published	Western_Sandpiper	Calidris_mauri	body_size	body_size	126	0.00793651	11.0905	0.13
202	97	1998	WoS	Published	Semipalmated_sandpiper	Calidris_pusill	body_size	leg_measurements	118	0.00847458	10.7238	-0.14
203	97	1998	WoS	Published	Western_Sandpiper	Calidris_mauri	body_size	leg_measurements	126	0.00793651	11.0905	0.1
204	97	1998	WoS	Published	Semipalmated_sandpiper	Calidris_pusill	body_size	wing_measurements	118	0.00847458	10.7238	-0.08
205	97	1998	WoS	Published	Western_Sandpiper	Calidris_mauri	body_size	wing_measurements	126	0.00793651	11.0905	0.17
206	98	1998	WoS	Published	Snow_petrel	Pagodroma_nivea	body_size	bill_measurements	205	0.00487805	14.2127	0.53
207	98	1998	WoS	Published	Snow_petrel	Pagodroma_nivea	body_size	bill_measurements	205	0.00487805	14.2127	0.575
208	98	1998	WoS	Published	Snow_petrel	Pagodroma_nivea	body_size	body_size	205	0.00487805	14.2127	0.565
209	98	1998	WoS	Published	Snow_petrel	Pagodroma_nivea	body_size	leg_measurements	205	0.00487805	14.2127	0.56
210	98	1998	WoS	Published	Snow_petrel	Pagodroma_nivea	body_size	wing_measurements	205	0.00487805	14.2127	0.6
211	99	1997	WoS	Published	Semipalmated_plover	Charadrius_semipalmatus	body_size	bill_measurements	119	0.00840336	10.7703	0
212	99	1997	WoS	Published	Semipalmated_plover	Charadrius_semipalmatus	body_size	leg_measurements	92	0.0108696	9.43398	0.132
213	99	1997	WoS	Published	Semipalmated_plover	Charadrius_semipalmatus	body_size	leg_measurements	121	0.00826446	10.8628	-0.089
214	99	1997	WoS	Published	Semipalmated_plover	Charadrius_semipalmatus	body_size	mass	117	0.00854701	10.6771	0.144
215	99	1997	WoS	Published	Semipalmated_plover	Charadrius_semipalmatus	body_size	wing_measurements	121	0.00826446	10.8628	-0.014
216	103	1997	Cited	Published	Common_tern	Sterna_hirundo	body_size	bill_measurements	23	0.0434783	4.47214	-0.34
217	103	1997	Cited	Published	Common_tern	Sterna_hirundo	body_size	mass	29	0.0344828	5.09902	0.47
218	103	1997	Cited	Published	Common_tern	Sterna_hirundo	body_size	wing_measurements	23	0.0434783	4.47214	0.09
219	108	1995	WoS	Published	Northern_shoveler	Anas_clypeata	body_size	bill_measurements	8	0.125	2.23607	-0.34
220	108	1995	WoS	Published	American_wigeon	Anas_americana	body_size	bill_measurements	8	0.125	2.23607	-0.21
221	108	1995	WoS	Published	Northern_pintail	Anas_acuta	body_size	bill_measurements	8	0.125	2.23607	0.28
222	108	1995	WoS	Published	Mallard	Anas_platyrhynchos	body_size	bill_measurements	9	0.111111	2.44949	0.25
223	108	1995	WoS	Published	Northern_pintail	Anas_acuta	body_size	leg_measurements	8	0.125	2.23607	0.05
224	108	1995	WoS	Published	Northern_shoveler	Anas_clypeata	body_size	leg_measurements	8	0.125	2.23607	0.35
225	108	1995	WoS	Published	American_wigeon	Anas_americana	body_size	leg_measurements	8	0.125	2.23607	0.48
226	108	1995	WoS	Published	Mallard	Anas_platyrhynchos	body_size	leg_measurements	9	0.111111	2.44949	0.03
227	108	1995	WoS	Published	American_wigeon	Anas_americana	body_size	mass	8	0.125	2.23607	0.64
228	108	1995	WoS	Published	Northern_pintail	Anas_acuta	body_size	mass	8	0.125	2.23607	0.88
229	108	1995	WoS	Published	Northern_shoveler	Anas_clypeata	body_size	mass	8	0.125	2.23607	0.98
230	108	1995	WoS	Published	Mallard	Anas_platyrhynchos	body_size	mass	9	0.111111	2.44949	0.47
231	108	1995	WoS	Published	American_wigeon	Anas_americana	body_size	wing_measurements	8	0.125	2.23607	-0.09
232	108	1995	WoS	Published	Northern_pintail	Anas_acuta	body_size	wing_measurements	8	0.125	2.23607	0.18
233	108	1995	WoS	Published	Northern_shoveler	Anas_clypeata	body_size	wing_measurements	8	0.125	2.23607	0.28
234	108	1995	WoS	Published	Mallard	Anas_platyrhynchos	body_size	wing_measurements	9	0.111111	2.44949	0.04
235	110	1993	WoS	Published	Red_crossbill	Loxia_curvirostra	body_size	bill_measurements	11	0.0909091	2.82843	-0.18
236	110	1993	WoS	Published	Red_crossbill	Loxia_curvirostra	body_size	bill_measurements	11	0.0909091	2.82843	-0.08
237	110	1993	WoS	Published	Red_crossbill	Loxia_curvirostra	body_size	bill_measurements	11	0.0909091	2.82843	-0.07
238	110	1993	WoS	Published	Red_crossbill	Loxia_curvirostra	body_size	bill_measurements	11	0.0909091	2.82843	0.09
239	110	1993	WoS	Published	Red_crossbill	Loxia_curvirostra	body_size	bill_measurements	11	0.0909091	2.82843	0.24
240	110	1993	WoS	Published	Red_crossbill	Loxia_curvirostra	body_size	bill_measurements	11	0.0909091	2.82843	0.72
241	110	1993	WoS	Published	Red_crossbill	Loxia_curvirostra	body_size	bill_measurements	13	0.0769231	3.16228	-0.37
242	110	1993	WoS	Published	Red_crossbill	Loxia_curvirostra	body_size	bill_measurements	13	0.0769231	3.16228	0.04
243	110	1993	WoS	Published	Red_crossbill	Loxia_curvirostra	body_size	bill_measurements	13	0.0769231	3.16228	0.38
244	110	1993	WoS	Published	Red_crossbill	Loxia_curvirostra	body_size	bill_measurements	13	0.0769231	3.16228	0.43
245	110	1993	WoS	Published	Red_crossbill	Loxia_curvirostra	body_size	bill_measurements	13	0.0769231	3.16228	0.45
246	110	1993	WoS	Published	Red_crossbill	Loxia_curvirostra	body_size	bill_measurements	13	0.0769231	3.16228	0.73
247	110	1993	WoS	Published	Red_crossbill	Loxia_curvirostra	body_size	body_size	11	0.0909091	2.82843	-0.21
248	110	1993	WoS	Published	Red_crossbill	Loxia_curvirostra	body_size	body_size	13	0.0769231	3.16228	0.44
249	110	1993	WoS	Published	Red_crossbill	Loxia_curvirostra	body_size	leg_measurements	11	0.0909091	2.82843	0.26
250	110	1993	WoS	Published	Red_crossbill	Loxia_curvirostra	body_size	leg_measurements	13	0.0769231	3.16228	-0.42
251	110	1993	WoS	Published	Red_crossbill	Loxia_curvirostra	body_size	mass	11	0.0909091	2.82843	-0.37
252	110	1993	WoS	Published	Red_crossbill	Loxia_curvirostra	body_size	mass	13	0.0769231	3.16228	0.65
253	110	1993	WoS	Published	Red_crossbill	Loxia_curvirostra	body_size	wing_measurements	11	0.0909091	2.82843	0.54
254	110	1993	WoS	Published	Red_crossbill	Loxia_curvirostra	body_size	wing_measurements	13	0.0769231	3.16228	-0.02
255	111	1993	Cited	Published	Barn_swallow	Hirundo_rustica	body_size	tail_measurements	1338	0.000747384	36.5377	0.273861
256	112	1992	Cited	Published	Barnacle_goose	Branta_leucopsis	body_size	body_size	336	0.00297619	18.2483	0.08
257	112	1992	Cited	Published	Barnacle_goose	Branta_leucopsis	body_size	head_measurements	336	0.00297619	18.2483	0.051
258	112	1992	Cited	Published	Barnacle_goose	Branta_leucopsis	body_size	leg_measurements	336	0.00297619	18.2483	0.038
259	112	1992	Cited	Published	Barnacle_goose	Branta_leucopsis	body_size	mass	47	0.0212766	6.63325	0.271
260	112	1992	Cited	Published	Barnacle_goose	Branta_leucopsis	body_size	mass	135	0.00740741	11.4891	0.311
261	112	1992	Cited	Published	Barnacle_goose	Branta_leucopsis	body_size	mass	148	0.00675676	12.0416	0.414
262	113	1992	WoS	Published	Merlin	Falco_columbarius	body_size	bill_measurements	91	0.010989	9.38083	0.0538
263	113	1992	WoS	Published	Merlin	Falco_columbarius	body_size	body_size	90	0.0111111	9.32738	-0.0401
264	113	1992	WoS	Published	Merlin	Falco_columbarius	body_size	mass	90	0.0111111	9.32738	0.1325
265	113	1992	WoS	Published	Merlin	Falco_columbarius	body_size	tail_measurements	89	0.011236	9.27362	0.4019
266	113	1992	WoS	Published	Merlin	Falco_columbarius	body_size	wing_measurements	91	0.010989	9.38083	0.2757
267	114	1992	WoS	Published	American_kestrel	Falco_sparverius	body_size	body_size	179	0.00558659	13.2665	0.026
268	115	1992	WoS	Published	European_starling	Sturnus_vulgaris	body_size	leg_measurements	18	0.0555556	3.87298	0.53
269	115	1992	WoS	Published	European_starling	Sturnus_vulgaris	body_size	mass	18	0.0555556	3.87298	0.37
270	115	1992	WoS	Published	European_starling	Sturnus_vulgaris	body_size	wing_measurements	18	0.0555556	3.87298	0.25
271	116	1991	WoS	Published	Black_tern	Chlidonias_niger	body_size	bill_measurements	104	0.00961538	10.0499	0.34
272	116	1991	WoS	Published	Black_tern	Chlidonias_niger	body_size	body_size	104	0.00961538	10.0499	0.21
273	117	1991	WoS	Published	Least_auklet	Aethia_pusilla	body_size	leg_measurements	50	0.02	6.85565	0.34
274	118	1990	Cited	Published	Barn_owl	Tyto_alba	body_size	mass	159	0.00628931	12.49	0.09
275	121	1989	WoS	Published	Brown_noddie	Anous_stolidus	body_size	bill_measurements	22	0.0454545	4.3589	0.06
276	121	1989	WoS	Published	Brown_noddie	Anous_stolidus	body_size	head_measurements	34	0.0294118	5.56776	0.05
277	121	1989	WoS	Published	Brown_noddie	Anous_stolidus	body_size	mass	34	0.0294118	5.56776	0.51
278	121	1989	WoS	Published	Brown_noddie	Anous_stolidus	body_size	wing_measurements	31	0.0322581	5.2915	0.11
279	122	1989	WoS	Published	Feral_pigeon	Columba_livia	body_size	bill_measurements	32	0.03125	5.38516	-0.08
280	122	1989	WoS	Published	Feral_pigeon	Columba_livia	body_size	bill_measurements	32	0.03125	5.38516	0.26
281	122	1989	WoS	Published	Feral_pigeon	Columba_livia	body_size	body_size	32	0.03125	5.38516	0.37
282	122	1989	WoS	Published	Feral_pigeon	Columba_livia	body_size	leg_measurements	32	0.03125	5.38516	0.17
283	122	1989	WoS	Published	Feral_pigeon	Columba_livia	body_size	mass	32	0.03125	5.38516	0.16
284	122	1989	WoS	Published	Feral_pigeon	Columba_livia	body_size	wing_measurements	32	0.03125	5.38516	0.19
285	125	1988	Cited	Published	Lesser_snow_goose1	Chen_caerulescens_caerulescens	body_size	bill_measurements	436	0.00229358	20.8087	0.11
286	125	1988	Cited	Published	Lesser_snow_goose1	Chen_caerulescens_caerulescens	body_size	body_size	307	0.00325733	17.4356	0.26
287	125	1988	Cited	Published	Lesser_snow_goose1	Chen_caerulescens_caerulescens	body_size	head_measurements	307	0.00325733	17.4356	0.2
288	125	1988	Cited	Published	Lesser_snow_goose1	Chen_caerulescens_caerulescens	body_size	leg_measurements	311	0.00321543	17.5499	0.12
289	125	1988	Cited	Published	Lesser_snow_goose1	Chen_caerulescens_caerulescens	body_size	mass	436	0.00229358	20.8087	0.24
290	127	1988	WoS	Published	Pinyon_jay	Gymnorhinus_cyanocephalus	body_size	bill_measurements	59	0.0169492	7.48331	-0.15
291	127	1988	WoS	Published	Pinyon_jay	Gymnorhinus_cyanocephalus	body_size	mass	57	0.0175439	7.34847	0.14
292	128	1987	WoS	Published	Little_ringed_plover	Charadrius_dubius	body_size	bill_measurements	18	0.0555556	3.87298	0.43
293	128	1987	WoS	Published	Little_ringed_plover	Charadrius_dubius	body_size	leg_measurements	12	0.0833333	3	0.51
294	128	1987	WoS	Published	Little_ringed_plover	Charadrius_dubius	body_size	mass	18	0.0555556	3.87298	0.39
295	128	1987	WoS	Published	Little_ringed_plover	Charadrius_dubius	body_size	tail_measurements	18	0.0555556	3.87298	0.49
296	128	1987	WoS	Published	Little_ringed_plover	Charadrius_dubius	body_size	wing_measurements	18	0.0555556	3.87298	0.59
297	129	1987	Cited	Published	American_kestrel	Falco_sparverius	body_size	leg_measurements	20	0.05	4.12311	0.269
298	129	1987	Cited	Published	American_kestrel	Falco_sparverius	body_size	mass	20	0.05	4.12311	-0.227
299	131	1986	WoS	Published	Common_tern	Sterna_hirundo	body_size	bill_measurements	61	0.0163934	7.61577	0.46
300	139	1983	WoS	Published	Indigo_bunting	Passerina_cyanea	body_size	bill_measurements	135	0.00740741	11.4891	0.03
301	139	1983	WoS	Published	Indigo_bunting	Passerina_cyanea	body_size	leg_measurements	140	0.00714286	11.7047	0.1
302	139	1983	WoS	Published	Indigo_bunting	Passerina_cyanea	body_size	mass	65	0.0153846	7.87401	-0.05
303	139	1983	WoS	Published	Indigo_bunting	Passerina_cyanea	body_size	wing_measurements	134	0.00746269	11.4455	0.08
304	139	1983	WoS	Published	Indigo_bunting	Passerina_cyanea	body_size	wing_measurements	137	0.00729927	11.5758	0.03
305	140	1983	WoS	Published	Cactus_finch	Geospiza_scandens	body_size	bill_measurements	11	0.0909091	2.82843	-0.42
306	140	1983	WoS	Published	Cactus_finch	Geospiza_scandens	body_size	bill_measurements	11	0.0909091	2.82843	-0.17
307	140	1983	WoS	Published	Cactus_finch	Geospiza_scandens	body_size	bill_measurements	11	0.0909091	2.82843	0.16
308	140	1983	WoS	Published	Cactus_finch	Geospiza_scandens	body_size	bill_measurements	11	0.0909091	2.82843	0.3
309	140	1983	WoS	Published	Cactus_finch	Geospiza_scandens	body_size	bill_measurements	16	0.0625	3.60555	-0.04
310	140	1983	WoS	Published	Cactus_finch	Geospiza_scandens	body_size	bill_measurements	16	0.0625	3.60555	0.02
311	140	1983	WoS	Published	Cactus_finch	Geospiza_scandens	body_size	bill_measurements	16	0.0625	3.60555	0.09
312	140	1983	WoS	Published	Cactus_finch	Geospiza_scandens	body_size	bill_measurements	16	0.0625	3.60555	0.13
313	140	1983	WoS	Published	Cactus_finch	Geospiza_scandens	body_size	bill_measurements	20	0.05	4.12311	-0.32
314	140	1983	WoS	Published	Cactus_finch	Geospiza_scandens	body_size	bill_measurements	20	0.05	4.12311	-0.24
315	140	1983	WoS	Published	Cactus_finch	Geospiza_scandens	body_size	bill_measurements	20	0.05	4.12311	-0.16
316	140	1983	WoS	Published	Cactus_finch	Geospiza_scandens	body_size	bill_measurements	20	0.05	4.12311	-0.11
317	140	1983	WoS	Published	Medium_ground_finch	Geospiza_fortis	body_size	bill_measurements	23	0.0434783	4.47214	-0.32
318	140	1983	WoS	Published	Medium_ground_finch	Geospiza_fortis	body_size	bill_measurements	23	0.0434783	4.47214	-0.28
319	140	1983	WoS	Published	Medium_ground_finch	Geospiza_fortis	body_size	bill_measurements	23	0.0434783	4.47214	-0.15
320	140	1983	WoS	Published	Medium_ground_finch	Geospiza_fortis	body_size	bill_measurements	23	0.0434783	4.47214	-0.15
321	140	1983	WoS	Published	Medium_ground_finch	Geospiza_fortis	body_size	bill_measurements	40	0.025	6.08276	-0.1
322	140	1983	WoS	Published	Medium_ground_finch	Geospiza_fortis	body_size	bill_measurements	40	0.025	6.08276	0.3
323	140	1983	WoS	Published	Medium_ground_finch	Geospiza_fortis	body_size	bill_measurements	40	0.025	6.08276	0.35
324	140	1983	WoS	Published	Medium_ground_finch	Geospiza_fortis	body_size	bill_measurements	40	0.025	6.08276	0.41
325	140	1983	WoS	Published	Cactus_finch	Geospiza_scandens	body_size	leg_measurements	11	0.0909091	2.82843	-0.15
326	140	1983	WoS	Published	Cactus_finch	Geospiza_scandens	body_size	leg_measurements	16	0.0625	3.60555	-0.17
327	140	1983	WoS	Published	Cactus_finch	Geospiza_scandens	body_size	leg_measurements	20	0.05	4.12311	0.41
328	140	1983	WoS	Published	Medium_ground_finch	Geospiza_fortis	body_size	leg_measurements	23	0.0434783	4.47214	-0.26
329	140	1983	WoS	Published	Medium_ground_finch	Geospiza_fortis	body_size	leg_measurements	40	0.025	6.08276	0.38
330	140	1983	WoS	Published	Cactus_finch	Geospiza_scandens	body_size	mass	11	0.0909091	2.82843	-0.47
331	140	1983	WoS	Published	Cactus_finch	Geospiza_scandens	body_size	mass	16	0.0625	3.60555	0.24
332	140	1983	WoS	Published	Cactus_finch	Geospiza_scandens	body_size	mass	20	0.05	4.12311	-0.39
333	140	1983	WoS	Published	Medium_ground_finch	Geospiza_fortis	body_size	mass	23	0.0434783	4.47214	-0.15
334	140	1983	WoS	Published	Medium_ground_finch	Geospiza_fortis	body_size	mass	40	0.025	6.08276	0.14
335	140	1983	WoS	Published	Cactus_finch	Geospiza_scandens	body_size	wing_measurements	11	0.0909091	2.82843	0.24
336	140	1983	WoS	Published	Cactus_finch	Geospiza_scandens	body_size	wing_measurements	16	0.0625	3.60555	0.19
337	140	1983	WoS	Published	Cactus_finch	Geospiza_scandens	body_size	wing_measurements	20	0.05	4.12311	0.49
338	140	1983	WoS	Published	Medium_ground_finch	Geospiza_fortis	body_size	wing_measurements	23	0.0434783	4.47214	-0.1
339	140	1983	WoS	Published	Medium_ground_finch	Geospiza_fortis	body_size	wing_measurements	40	0.025	6.08276	0.06
340	145	1979	WoS	Published	Song_sparrow	Melospiza_melodia	body_size	bill_measurements	65	0.0153846	7.87401	0.3
341	148	1978	Cited	Published	Medium_ground_finch	Geospiza_fortis	body_size	bill_measurements	21	0.047619	4.24264	0.02
342	148	1978	Cited	Published	Medium_ground_finch	Geospiza_fortis	body_size	bill_measurements	21	0.047619	4.24264	0.16
343	148	1978	Cited	Published	Medium_ground_finch	Geospiza_fortis	body_size	bill_measurements	21	0.047619	4.24264	0.21
344	148	1978	Cited	Published	Medium_ground_finch	Geospiza_fortis	body_size	bill_measurements	21	0.047619	4.24264	0.22
345	148	1978	Cited	Published	Medium_ground_finch	Geospiza_fortis	body_size	bill_measurements	40	0.025	6.08276	-0.16
346	148	1978	Cited	Published	Medium_ground_finch	Geospiza_fortis	body_size	bill_measurements	40	0.025	6.08276	0.31
347	148	1978	Cited	Published	Medium_ground_finch	Geospiza_fortis	body_size	bill_measurements	40	0.025	6.08276	0.33
348	148	1978	Cited	Published	Medium_ground_finch	Geospiza_fortis	body_size	bill_measurements	40	0.025	6.08276	0.42
349	148	1978	Cited	Published	Medium_ground_finch	Geospiza_fortis	body_size	leg_measurements	21	0.047619	4.24264	0.1
350	148	1978	Cited	Published	Medium_ground_finch	Geospiza_fortis	body_size	leg_measurements	40	0.025	6.08276	0.35
351	148	1978	Cited	Published	Medium_ground_finch	Geospiza_fortis	body_size	mass	21	0.047619	4.24264	0.16
352	148	1978	Cited	Published	Medium_ground_finch	Geospiza_fortis	body_size	mass	40	0.025	6.08276	0.16
353	148	1978	Cited	Published	Medium_ground_finch	Geospiza_fortis	body_size	wing_measurements	21	0.047619	4.24264	0.37
354	148	1978	Cited	Published	Medium_ground_finch	Geospiza_fortis	body_size	wing_measurements	40	0.025	6.08276	-0.09
355	150	1976	WoS	Published	Medium_ground_finch	Geospiza_fortis	body_size	bill_measurements	8	0.125	2.23607	-0.63
356	150	1976	WoS	Published	Medium_ground_finch	Geospiza_fortis	body_size	bill_measurements	8	0.125	2.23607	-0.22
357	150	1976	WoS	Published	Medium_ground_finch	Geospiza_fortis	body_size	bill_measurements	8	0.125	2.23607	0.33
358	159	2015	WoS	Published	Australasian_gannet	Morus_serrator	body_size	bill_measurements	40	0.025	6.08276	0.1
359	159	2015	WoS	Published	Australasian_gannet	Morus_serrator	body_size	bill_measurements	40	0.025	6.08276	0.0316228
360	159	2015	WoS	Published	Australasian_gannet	Morus_serrator	body_size	mass	91	0.010989	9.38083	0.2
361	159	2015	WoS	Published	Australasian_gannet	Morus_serrator	body_size	mass	42	0.0238095	6.245	0.173205
362	161	2015	WoS	Published	king_penguin	Aptenodytes_patagonicus	body_size	head_measurements	37	0.027027	5.83095	0.1386
363	161	2015	WoS	Published	king_penguin	Aptenodytes_patagonicus	body_size	head_measurements	37	0.027027	5.83095	-0.03
364	161	2015	WoS	Published	king_penguin	Aptenodytes_patagonicus	body_size	head_measurements	37	0.027027	5.83095	-0.1044
365	161	2015	WoS	Published	king_penguin	Aptenodytes_patagonicus	body_size	mass	37	0.027027	5.83095	-0.104
366	162	2015	WoS	Published	Silver-throated_tit	Aegithalos_glaucogularis	body_size	bill_measurements	99	0.010101	9.79796	0.25
367	162	2015	WoS	Published	Silver-throated_tit	Aegithalos_glaucogularis	body_size	bill_measurements	99	0.010101	9.79796	0.09
368	162	2015	WoS	Published	Silver-throated_tit	Aegithalos_glaucogularis	body_size	body_size	97	0.0103093	9.69536	0.25
369	162	2015	WoS	Published	Silver-throated_tit	Aegithalos_glaucogularis	body_size	head_measurements	98	0.0102041	9.74679	0.08
370	162	2015	WoS	Published	Silver-throated_tit	Aegithalos_glaucogularis	body_size	leg_measurements	99	0.010101	9.79796	0.01
371	162	2015	WoS	Published	Silver-throated_tit	Aegithalos_glaucogularis	body_size	tail_measurements	98	0.0102041	9.74679	0.02
372	162	2015	WoS	Published	Silver-throated_tit	Aegithalos_glaucogularis	body_size	wing_measurements	99	0.010101	9.79796	0.11
373	164	2015	WoS	Published	Northern_flicker	Colaptes_auratus	body_size	tail_measurements	343	0.00291545	18.4391	0.0948683
374	164	2015	WoS	Published	Northern_flicker	Colaptes_auratus	body_size	tail_measurements	317	0.00315457	17.72	0.223607
375	167	2016	WoS	Published	Atlantic_puffin	Fratercula_arctica	body_size	bill_measurements	26	0.0384615	4.79583	0.54
376	167	2016	WoS	Published	Atlantic_puffin	Fratercula_arctica	body_size	bill_measurements	26	0.0384615	4.79583	-0.27
377	167	2016	WoS	Published	Atlantic_puffin	Fratercula_arctica	body_size	bill_measurements	13	0.0769231	3.16228	0.28
378	167	2016	WoS	Published	Atlantic_puffin	Fratercula_arctica	body_size	bill_measurements	37	0.027027	5.83095	-0.02
379	167	2016	WoS	Published	Atlantic_puffin	Fratercula_arctica	body_size	bill_measurements	37	0.027027	5.83095	0.06
380	167	2016	WoS	Published	Atlantic_puffin	Fratercula_arctica	body_size	head_measurements	26	0.0384615	4.79583	0.09
381	167	2016	WoS	Published	Atlantic_puffin	Fratercula_arctica	body_size	head_measurements	37	0.027027	5.83095	0.32
382	167	2016	WoS	Published	Atlantic_puffin	Fratercula_arctica	body_size	mass	26	0.0384615	4.79583	-0.04
383	167	2016	WoS	Published	Atlantic_puffin	Fratercula_arctica	body_size	mass	37	0.027027	5.83095	0.14
384	167	2016	WoS	Published	Atlantic_puffin	Fratercula_arctica	body_size	wing_measurements	26	0.0384615	4.79583	0.11
385	167	2016	WoS	Published	Atlantic_puffin	Fratercula_arctica	body_size	wing_measurements	37	0.027027	5.83095	0.08
386	169	2016	WoS	Published	Rufous_hornero	Furnarius_rufus	body_size	body_size	23	0.0434783	4.47214	0.185
387	170	2016	WoS	Published	Yellow-legged_gull	Larus_michahellis	body_size	bill_measurements	16	0.0625	3.60555	0.241
388	170	2016	WoS	Published	Yellow-legged_gull	Larus_michahellis	body_size	bill_measurements	16	0.0625	3.60555	0.212
389	170	2016	WoS	Published	Yellow-legged_gull	Larus_michahellis	body_size	head_measurements	16	0.0625	3.60555	0.092
390	170	2016	WoS	Published	Yellow-legged_gull	Larus_michahellis	body_size	leg_measurements	16	0.0625	3.60555	-0.03
391	170	2016	WoS	Published	Yellow-legged_gull	Larus_michahellis	body_size	leg_measurements	16	0.0625	3.60555	0.297
392	170	2016	WoS	Published	Yellow-legged_gull	Larus_michahellis	body_size	mass	16	0.0625	3.60555	0.198
393	170	2016	WoS	Published	Yellow-legged_gull	Larus_michahellis	body_size	mass	16	0.0625	3.60555	0.049
394	170	2016	WoS	Published	Yellow-legged_gull	Larus_michahellis	body_size	wing_measurements	16	0.0625	3.60555	0.25
395	171	2016	WoS	Published	Elliot_laughingthrush	Trochalopteron_elliotii	body_size	bill_measurements	24	0.0416667	4.58258	0.47
396	171	2016	WoS	Published	Elliot_laughingthrush	Trochalopteron_elliotii	body_size	leg_measurements	24	0.0416667	4.58258	0.44
397	171	2016	WoS	Published	Elliot_laughingthrush	Trochalopteron_elliotii	body_size	mass	24	0.0416667	4.58258	0.49
398	171	2016	WoS	Published	Elliot_laughingthrush	Trochalopteron_elliotii	body_size	tail_measurements	24	0.0416667	4.58258	0.27
399	171	2016	WoS	Published	Elliot_laughingthrush	Trochalopteron_elliotii	body_size	wing_measurements	24	0.0416667	4.58258	0.23
400	173	2016	WoS	Published	Red_grouse	Lagopus_lagopus_scoticus	body_size	leg_measurements	42	0.0238095	6.245	0.0149983
401	176	2016	WoS	Published	Mute_swan	Cygnus_olor	body_size	bill_measurements	34	0.0294118	5.56776	0.07
402	176	2016	WoS	Published	Mute_swan	Cygnus_olor	body_size	head_measurements	91	0.010989	9.38083	-0.08
403	176	2016	WoS	Published	Mute_swan	Cygnus_olor	body_size	head_measurements	82	0.0121951	8.88819	-0.02
404	176	2016	WoS	Published	Mute_swan	Cygnus_olor	body_size	leg_measurements	79	0.0126582	8.7178	0.13
405	176	2016	WoS	Published	Mute_swan	Cygnus_olor	body_size	wing_measurements	35	0.0285714	5.65685	-0.31
406	179	2017	WoS	Published	Grey-faced_petrel	Pterodroma_gouldi	body_size	bill_measurements	41	0.0243902	6.16441	0.123
407	179	2017	WoS	Published	Grey-faced_petrel	Pterodroma_gouldi	body_size	bill_measurements	47	0.0212766	6.63325	-0.12
408	179	2017	WoS	Published	Grey-faced_petrel	Pterodroma_gouldi	body_size	bill_measurements	38	0.0263158	5.91608	0.031
409	179	2017	WoS	Published	Grey-faced_petrel	Pterodroma_gouldi	body_size	bill_measurements	41	0.0243902	6.16441	-0.079
410	179	2017	WoS	Published	Grey-faced_petrel	Pterodroma_gouldi	body_size	bill_measurements	47	0.0212766	6.63325	0.025
411	179	2017	WoS	Published	Grey-faced_petrel	Pterodroma_gouldi	body_size	bill_measurements	38	0.0263158	5.91608	0.02
412	179	2017	WoS	Published	Grey-faced_petrel	Pterodroma_gouldi	body_size	body_size	35	0.0285714	5.65685	0.005
413	179	2017	WoS	Published	Grey-faced_petrel	Pterodroma_gouldi	body_size	head_measurements	37	0.027027	5.83095	0.16
414	179	2017	WoS	Published	Grey-faced_petrel	Pterodroma_gouldi	body_size	leg_measurements	41	0.0243902	6.16441	0.191
415	179	2017	WoS	Published	Grey-faced_petrel	Pterodroma_gouldi	body_size	mass	49	0.0204082	6.78233	0.439
416	179	2017	WoS	Published	Grey-faced_petrel	Pterodroma_gouldi	body_size	wing_measurements	46	0.0217391	6.55744	0.15
417	184	2017	WoS	Published	Black-headed_gull	Chroicocephalus_ridibundus	body_size	body_size	211	0.00473934	14.4222	-0.02
418	184	2017	WoS	Published	Black-headed_gull	Chroicocephalus_ridibundus	body_size	head_measurements	214	0.0046729	14.5258	0.33
419	184	2017	WoS	Published	Black-headed_gull	Chroicocephalus_ridibundus	body_size	head_measurements	40	0.025	6.08276	0.37
420	184	2017	WoS	Published	Black-headed_gull	Chroicocephalus_ridibundus	body_size	leg_measurements	217	0.00460829	14.6287	0.06
421	184	2017	WoS	Published	Black-headed_gull	Chroicocephalus_ridibundus	body_size	wing_measurements	214	0.0046729	14.5258	0.16
422	184	2017	WoS	Published	Black-headed_gull	Chroicocephalus_ridibundus	body_size	wing_measurements	216	0.00462963	14.5945	0.16
423	184	2017	WoS	Published	Black-headed_gull	Chroicocephalus_ridibundus	body_size	wing_measurements	216	0.00462963	14.5945	0.32
424	186	2017	WoS	Published	Barn_swallow	Hirundo_rustica	body_size	body_size	65	0.0153846	7.87401	0.219237
425	186	2017	WoS	Published	Barn_swallow	Hirundo_rustica	body_size	mass	65	0.0153846	7.87401	0.0786825
426	189	2018	WoS	Published	Plain_laughingthrush	Garrulax_davidi_concolor	body_size	bill_measurements	27	0.037037	4.89898	0.459
427	189	2018	WoS	Published	Plain_laughingthrush	Garrulax_davidi_concolor	body_size	bill_measurements	27	0.037037	4.89898	0.26
428	189	2018	WoS	Published	Plain_laughingthrush	Garrulax_davidi_concolor	body_size	body_size	27	0.037037	4.89898	0.32
429	189	2018	WoS	Published	Plain_laughingthrush	Garrulax_davidi_concolor	body_size	leg_measurements	27	0.037037	4.89898	0.18
430	189	2018	WoS	Published	Plain_laughingthrush	Garrulax_davidi_concolor	body_size	mass	27	0.037037	4.89898	0.64
431	189	2018	WoS	Published	Plain_laughingthrush	Garrulax_davidi_concolor	body_size	tail_measurements	27	0.037037	4.89898	0.14
432	189	2018	WoS	Published	Plain_laughingthrush	Garrulax_davidi_concolor	body_size	wing_measurements	27	0.037037	4.89898	0.31
433	190	2018	WoS	Published	Barn_swallow	Hirundo_rustica	body_size	mass	77	0.012987	8.60233	0.37
434	190	2018	WoS	Published	Barn_swallow	Hirundo_rustica	body_size	tail_measurements	77	0.012987	8.60233	0.09
435	190	2018	WoS	Published	Barn_swallow	Hirundo_rustica	body_size	wing_measurements	77	0.012987	8.60233	-0.12
436	191	2018	WoS	Published	Monk_parakeet	Myiopsitta_monachus	body_size	bill_measurements	6	0.166667	1.73205	0.887
437	191	2018	WoS	Published	Monk_parakeet	Myiopsitta_monachus	body_size	mass	6	0.166667	1.73205	0.933
438	192	2018	WoS	Published	king_penguin	Aptenodytes_patagonicus	body_size	bill_measurements	73	0.0136986	8.3666	-0.017
439	192	2018	WoS	Published	king_penguin	Aptenodytes_patagonicus	body_size	head_measurements	73	0.0136986	8.3666	0.057
440	192	2018	WoS	Published	king_penguin	Aptenodytes_patagonicus	body_size	mass	7	0.142857	2	-0.219
441	193	2018	WoS	Published	Little_auk	Alle_alle	body_size	head_measurements	296	0.00337838	17.1172	0.004
442	193	2018	WoS	Published	Little_auk	Alle_alle	body_size	wing_measurements	296	0.00337838	17.1172	0.11
443	194	2018	WoS	Published	Blue_tit	Cyanistes_caeruleus	body_size	head_measurements	894	0.00111857	29.8496	0.104433
444	194	2018	WoS	Published	Blue_tit	Cyanistes_caeruleus	body_size	leg_measurements	905	0.00110497	30.0333	0.0128079
445	194	2018	WoS	Published	Blue_tit	Cyanistes_caeruleus	body_size	mass	914	0.00109409	30.1828	0.190148
446	194	2018	WoS	Published	Blue_tit	Cyanistes_caeruleus	body_size	tail_measurements	907	0.00110254	30.0666	0.0847291
447	194	2018	WoS	Published	Blue_tit	Cyanistes_caeruleus	body_size	wing_measurements	914	0.00109409	30.1828	0.0768473
448	195	2008	Cited	Published	king_penguin	Aptenodytes_patagonicus	body_size	mass	19	0.0526316	4	0.465
449	198	2010	Cited	Published	Adelie_penguin	Pygoscelis_adeliae	body_size	mass	11	0.0909091	2.82843	0.034
450	200	unpublished	unpublished	Unpublished	Blue-footed_booby	Sula_nebouxii	body_size	mass	515	0.00194175	22.6274	0.0810951
451	200	unpublished	unpublished	Unpublished	Blue-footed_booby	Sula_nebouxii	body_size	bill_measurements	346	0.00289017	18.5203	0.0608489
452	200	unpublished	unpublished	Unpublished	Blue-footed_booby	Sula_nebouxii	body_size	wing_measurements	517	0.00193424	22.6716	0.132623
453	201	unpublished	unpublished	Unpublished	Barn_swallow	Hirundo_rustica	body_size	leg_measurements	209	0.00478469	14.3527	0.0181652
454	201	unpublished	unpublished	Unpublished	Barn_swallow	Hirundo_rustica	body_size	wing_measurements	233	0.00429185	15.1658	0.121483
455	201	unpublished	unpublished	Unpublished	Barn_swallow	Hirundo_rustica	body_size	mass	127	0.00787402	11.1355	0.133228
456	201	unpublished	unpublished	Unpublished	Barn_swallow	Hirundo_rustica	body_size	tail_measurements	222	0.0045045	14.7986	0.0392415
457	202	unpublished	unpublished	Unpublished	Blue_tit	Cyanistes_caeruleus	body_size	leg_measurements	330	0.0030303	18.0831	0.0563007
458	202	unpublished	unpublished	Unpublished	Blue_tit	Cyanistes_caeruleus	body_size	wing_measurements	328	0.00304878	18.0278	0.0525646
459	202	unpublished	unpublished	Unpublished	Blue_tit	Cyanistes_caeruleus	body_size	mass	331	0.00302115	18.1108	0.084974
460	203	unpublished	unpublished	Unpublished	Blue_tit	Cyanistes_caeruleus	body_size	leg_measurements	503	0.00198807	22.3607	0.091581
461	203	unpublished	unpublished	Unpublished	Blue_tit	Cyanistes_caeruleus	body_size	wing_measurements	471	0.00212314	21.6333	0.0801632
462	203	unpublished	unpublished	Unpublished	Blue_tit	Cyanistes_caeruleus	body_size	mass	509	0.00196464	22.4944	0.104909
463	204	unpublished	unpublished	Unpublished	Great_tit	Parus_major	body_size	leg_measurements	809	0.00123609	28.3901	0.135801
464	204	unpublished	unpublished	Unpublished	Great_tit	Parus_major	body_size	wing_measurements	811	0.00123305	28.4253	0.142051
465	204	unpublished	unpublished	Unpublished	Great_tit	Parus_major	body_size	mass	809	0.00123609	28.3901	0.171865
466	205	unpublished	unpublished	Unpublished	Pied_flycatcher	Ficedula_hypoleuca	body_size	leg_measurements	1824	0.000548246	42.6732	0.0572513
467	205	unpublished	unpublished	Unpublished	Pied_flycatcher	Ficedula_hypoleuca	body_size	wing_measurements	1795	0.000557103	42.332	0.127793
468	205	unpublished	unpublished	Unpublished	Pied_flycatcher	Ficedula_hypoleuca	body_size	mass	1838	0.00054407	42.8369	0.0139573
469	206	unpublished	unpublished	Unpublished	Semipalmated_sandpiper	Calidris_pusill	body_size	leg_measurements	329	0.00303951	18.0555	0.0294332
470	206	unpublished	unpublished	Unpublished	Semipalmated_sandpiper	Calidris_pusill	body_size	wing_measurements	324	0.00308642	17.9165	0.275036
471	206	unpublished	unpublished	Unpublished	Semipalmated_sandpiper	Calidris_pusill	body_size	mass	322	0.00310559	17.8606	-0.026985
472	206	unpublished	unpublished	Unpublished	Semipalmated_sandpiper	Calidris_pusill	body_size	bill_measurements	329	0.00303951	18.0555	0.0157884
473	206	unpublished	unpublished	Unpublished	Semipalmated_sandpiper	Calidris_pusill	body_size	head_measurements	306	0.00326797	17.4069	0.100441
474	207	unpublished	unpublished	Unpublished	Tawny_owl	Strix_aluco	body_size	wing_measurements	343	0.00291545	18.4391	0.0745564
475	207	unpublished	unpublished	Unpublished	Tawny_owl	Strix_aluco	body_size	mass	351	0.002849	18.6548	0.344547
476	207	unpublished	unpublished	Unpublished	Tawny_owl	Strix_aluco	body_size	tail_measurements	337	0.00296736	18.2757	0.181373
477	208	unpublished	unpublished	Unpublished	Western_bluebird	Sialia_mexicana	body_size	leg_measurements	286	0.0034965	16.8226	0.163498
478	208	unpublished	unpublished	Unpublished	Western_bluebird	Sialia_mexicana	body_size	wing_measurements	291	0.00343643	16.9706	0.0976682
479	208	unpublished	unpublished	Unpublished	Western_bluebird	Sialia_mexicana	body_size	mass	287	0.00348432	16.8523	0.125949
480	208	unpublished	unpublished	Unpublished	Western_bluebird	Sialia_mexicana	body_size	bill_measurements	289	0.00346021	16.9115	0.0859997
481	208	unpublished	unpublished	Unpublished	Western_bluebird	Sialia_mexicana	body_size	tail_measurements	290	0.00344828	16.9411	0.0925209
482	209	unpublished	experimental	Unpublished	Zebra_finch	Taeniopygia_guttata	body_size	mass	44	0.0227273	6.40312	0.0188335
483	209	unpublished	experimental	Unpublished	Zebra_finch	Taeniopygia_guttata	body_size	leg_measurements	44	0.0227273	6.40312	0.22489
484	209	unpublished	experimental	Unpublished	Zebra_finch	Taeniopygia_guttata	body_size	wing_measurements	44	0.0227273	6.40312	-0.282813
485	209	unpublished	experimental	Unpublished	Zebra_finch	Taeniopygia_guttata	body_size	mass	35	0.0285714	5.65685	-0.408578
486	209	unpublished	experimental	Unpublished	Zebra_finch	Taeniopygia_guttata	body_size	leg_measurements	35	0.0285714	5.65685	0.172376
487	209	unpublished	experimental	Unpublished	Zebra_finch	Taeniopygia_guttata	body_size	wing_measurements	35	0.0285714	5.65685	0.0872358
488	209	unpublished	experimental	Unpublished	Zebra_finch	Taeniopygia_guttata	body_size	mass	31	0.0322581	5.2915	0.292525
489	209	unpublished	experimental	Unpublished	Zebra_finch	Taeniopygia_guttata	body_size	leg_measurements	29	0.0344828	5.09902	0.387751
490	209	unpublished	experimental	Unpublished	Zebra_finch	Taeniopygia_guttata	body_size	mass	58	0.0172414	7.4162	0.260877
491	209	unpublished	experimental	Unpublished	Zebra_finch	Taeniopygia_guttata	body_size	leg_measurements	56	0.0178571	7.28011	0.203241
492	209	unpublished	experimental	Unpublished	Zebra_finch	Taeniopygia_guttata	body_size	leg_measurements	331	0.00302115	18.1108	-0.102579
493	209	unpublished	experimental	Unpublished	Zebra_finch	Taeniopygia_guttata	body_size	mass	336	0.00297619	18.2483	-0.18803
494	209	unpublished	experimental	Unpublished	Zebra_finch	Taeniopygia_guttata	body_size	wing_measurements	336	0.00297619	18.2483	-0.049109
