# Supplementary material for: Scrutinizing assortative mating in birds
Source: PLoS Biol. 2019 Feb 21;17(2):e3000156. doi: 10.1371/journal.pbio.3000156 (PMC6400405; doi:10.1371/journal.pbio.3000156)
Supplement: S6 Data — Excel spreadsheet contains six separate sheets; each sheet corresponds to a model to estimate the strength of assortative mating. (XLSX) [file pbio.3000156.s006.xlsx]

## Sheet: random_alignment_model_1
Estimate_ID	population	variable	random_r	95% CI low	95% CI up	N_sampling
1	BBISLAISABEL	culmen	0.07	-0.0350912	0.176859	339
2	BBISLAISABEL	mass	0.08	-0.00757981	0.165041	509
3	BBISLAISABEL	ulna	0.117815	0.031326	0.202553	510
4	BS	tarsus	-0.0333007	-0.168136	0.102757	209
5	BS	tail	0.0150363	-0.116793	0.146345	222
6	BS	wing	0.0829099	-0.0460346	0.209138	233
7	BS	mass	0.186404	0.0129028	0.349025	127
8	GT	primary_3	0.0705728	0.00177798	0.138703	811
9	GT	tarsus	0.122518	0.0540592	0.18983	809
10	GT	mass	0.160333	0.0924433	0.22674	809
11	KOLBETERBERG	wing	-0.0236878	-0.131522	0.0847001	328
12	KOLBETERBERG	tarsus	0.0454424	-0.0627544	0.152584	330
13	KOLBETERBERG	mass	0.0470303	-0.0609593	0.153933	331
14	PF	tarsus	0.027499	-0.0184945	0.0733764	1818
15	PF	mass	0.0280374	-0.0177717	0.0737291	1832
16	PF	primary_3	0.0641516	0.0178666	0.110162	1789
17	SSBARROW	mass	-0.0193388	-0.128637	0.0904233	320
18	SSBARROW	tarsus	-0.0186696	-0.127147	0.0902491	325
19	SSBARROW	culmen	-0.00597672	-0.114651	0.102839	325
20	SSBARROW	totalHead	0.029781	-0.0832332	0.14204	302
21	SSBARROW	wing	0.283654	0.179799	0.381258	321
22	TOTAWNY	wing	0.0741779	-0.0321545	0.178852	341
23	TOTAWNY	tail	0.0951758	-0.0119535	0.200148	335
24	TOTAWNY	mass	0.169949	0.0663204	0.269956	349
25	WBBLUEMOUNTAIN	culmen	0.0452709	-0.0706407	0.159977	288
26	WBBLUEMOUNTAIN	tail	0.0612093	-0.0544792	0.175277	289
27	WBBLUEMOUNTAIN	wing	0.0785113	-0.0369127	0.19187	290
28	WBBLUEMOUNTAIN	mass	0.0793931	-0.0368297	0.193499	286
29	WBBLUEMOUNTAIN	tarsus	0.15334	0.0378593	0.26478	285
30	WESTERHOLZ	primary_3	0.0412905	-0.0491851	0.131094	471
31	WESTERHOLZ	mass	0.0606455	-0.0263429	0.146723	509
32	WESTERHOLZ	tarsus	0.0643241	-0.0231912	0.150861	503

## Sheet: average_model_2
Estimate_ID	population	variable	average_r	lwr	upr	N_sampling
1	BBISLAISABEL	culmen	0.0721216	-0.0346638	0.177279	339
2	BBISLAISABEL	mass	0.0837039	-0.00323085	0.169383	509
3	BBISLAISABEL	ulna	0.124301	0.0378835	0.208872	510
4	BS	tarsus	-0.0374572	-0.172296	0.0987594	209
5	BS	tail	0.0145094	-0.117388	0.145904	222
6	BS	wing	0.0889049	-0.0400745	0.21497	233
7	BS	mass	0.216918	0.0443803	0.37689	127
8	GT	primary_3	0.0861752	0.0174364	0.154103	811
9	GT	tarsus	0.132902	0.0645659	0.199997	809
10	GT	mass	0.177159	0.10957	0.243118	809
11	KOLBETERBERG	wing	-0.0305277	-0.138363	0.0780231	328
12	KOLBETERBERG	tarsus	0.0529499	-0.0553302	0.159999	330
13	KOLBETERBERG	mass	0.0653007	-0.042801	0.171891	331
14	PF	tarsus	0.0294593	-0.0165362	0.0753304	1818
15	PF	mass	0.0354198	-0.0103941	0.0810853	1832
16	PF	primary_3	0.0724723	0.0262161	0.118419	1789
17	SSBARROW	mass	-0.0211262	-0.130464	0.0887193	320
18	SSBARROW	tarsus	-0.0199253	-0.128439	0.08906	325
19	SSBARROW	culmen	-0.00536803	-0.114094	0.103485	325
20	SSBARROW	totalHead	0.034995	-0.0781785	0.147278	302
21	SSBARROW	wing	0.295411	0.192156	0.392197	321
22	TOTAWNY	wing	0.0937171	-0.0126143	0.197953	341
23	TOTAWNY	tail	0.143167	0.0365737	0.246539	335
24	TOTAWNY	mass	0.246102	0.144865	0.34224	349
25	WBBLUEMOUNTAIN	culmen	0.0484737	-0.0674838	0.163139	288
26	WBBLUEMOUNTAIN	tail	0.0699686	-0.04578	0.183863	289
27	WBBLUEMOUNTAIN	wing	0.0872924	-0.0281704	0.200457	290
28	WBBLUEMOUNTAIN	mass	0.0899324	-0.0263256	0.20379	286
29	WBBLUEMOUNTAIN	tarsus	0.159582	0.0442145	0.270749	285
30	WESTERHOLZ	primary_3	0.0515663	-0.0389675	0.14126	471
31	WESTERHOLZ	mass	0.0762494	-0.0107329	0.162086	509
32	WESTERHOLZ	tarsus	0.0769183	-0.0105814	0.163249	503

## Sheet: nearest_model_3
Estimate_ID	population	variable	nearest_r	lwr	upr	N_sampling
9	PF	tarsus	0.0572513	0.0113839	0.102878	1824
16	WESTERHOLZ	tarsus	0.091581	0.00418601	0.177588	503
20	WESTERHOLZ	mass	0.104909	0.0181637	0.190087	509
22	WBBLUEMOUNTAIN	mass	0.125949	0.0103184	0.238255	287
23	PF	primary_3	0.127793	0.0820113	0.173037	1795
24	BBISLAISABEL	ulna	0.132623	0.0469237	0.216383	517
26	GT	tarsus	0.135801	0.0675055	0.20283	809
27	GT	primary_3	0.142051	0.0739321	0.208851	811
28	WBBLUEMOUNTAIN	tarsus	0.163498	0.0484325	0.27428	286
29	GT	mass	0.171865	0.104171	0.237973	809
30	TOTAWNY	tail	0.181373	0.076011	0.28273	337
31	SSBARROW	wing	0.275036	0.171206	0.372823	324
32	TOTAWNY	mass	0.344547	0.248842	0.433589	351
1	SSBARROW	mass	-0.026985	-0.135883	0.082557	322
2	PF	mass	0.0139573	-0.0317852	0.0596414	1838
3	SSBARROW	culmen	0.0157884	-0.0924975	0.123705	329
4	BS	tarsus	0.0181652	-0.11784	0.153501	209
5	SSBARROW	tarsus	0.0294332	-0.078946	0.137125	329
6	BS	tail	0.0392415	-0.0929117	0.170036	222
7	KOLBETERBERG	wing	0.0525646	-0.0560473	0.159947	328
8	KOLBETERBERG	tarsus	0.0563007	-0.051979	0.163272	330
10	BBISLAISABEL	culmen	0.0608489	-0.0448738	0.165224	346
11	TOTAWNY	wing	0.0745564	-0.0315885	0.179038	343
12	WESTERHOLZ	primary_3	0.0801632	-0.0102634	0.169289	471
13	BBISLAISABEL	mass	0.0810951	-0.00534533	0.166333	515
14	KOLBETERBERG	mass	0.084974	-0.0230375	0.191025	331
15	WBBLUEMOUNTAIN	culmen	0.0859997	-0.0296737	0.1994	289
17	WBBLUEMOUNTAIN	tail	0.0925209	-0.0229028	0.20551	290
18	WBBLUEMOUNTAIN	wing	0.0976682	-0.0175096	0.210288	291
19	SSBARROW	totalHead	0.100441	-0.0118155	0.210197	306
21	BS	wing	0.121483	-0.00714961	0.246162	233
25	BS	mass	0.133228	-0.0419602	0.300469	127

## Sheet: observer_effect_4
Estimate_ID	population	variable	Pop_variable	level	Pearson_r	N	weight
1	BBISLAISABEL	mass	BBISLAISABELmass	same_observer	0.0159944	615	24.7386
2	BBISLAISABEL	culmen	BBISLAISABELculmen	same_observer	NA	NA	NA
3	BBISLAISABEL	ulna	BBISLAISABELulna	same_observer	0.156125	618	24.7992
4	GT	tarsus	GTtarsus	same_observer	0.139081	770	27.6948
5	GT	primary_3	GTprimary_3	same_observer	0.161872	768	27.6586
6	GT	mass	GTmass	same_observer	0.183934	775	27.7849
7	KOLBETERBERG	tarsus	KOLBETERBERGtarsus	same_observer	0.0153318	431	20.6882
8	KOLBETERBERG	wing	KOLBETERBERGwing	same_observer	0.0120828	428	20.6155
9	KOLBETERBERG	mass	KOLBETERBERGmass	same_observer	0.0627441	471	21.6333
10	PF	tarsus	PFtarsus	same_observer	0.0240996	4215	64.8999
11	PF	primary_3	PFprimary_3	same_observer	0.0513477	4288	65.4599
12	PF	mass	PFmass	same_observer	0.0278854	5837	76.3806
13	SSBARROW	tarsus	SSBARROWtarsus	same_observer	-0.0573647	299	17.2047
14	SSBARROW	wing	SSBARROWwing	same_observer	0.258988	298	17.1756
15	SSBARROW	mass	SSBARROWmass	same_observer	0.0272536	289	16.9115
16	SSBARROW	culmen	SSBARROWculmen	same_observer	0.11678	299	17.2047
17	SSBARROW	totalHead	SSBARROWtotalHead	same_observer	0.12582	287	16.8523
18	TOTAWNY	wing	TOTAWNYwing	same_observer	0.0421411	3941	62.7535
19	TOTAWNY	mass	TOTAWNYmass	same_observer	0.111075	3892	62.3618
20	TOTAWNY	tail	TOTAWNYtail	same_observer	0.0329924	3886	62.3137
21	WESTERHOLZ	tarsus	WESTERHOLZtarsus	same_observer	0.116312	727	26.9072
22	WESTERHOLZ	primary_3	WESTERHOLZprimary_3	same_observer	0.110998	628	25
23	WESTERHOLZ	mass	WESTERHOLZmass	same_observer	0.0502533	910	30.1164
1	BBISLAISABEL	mass	BBISLAISABELmass	diff_observer	0.13298	161	12.5698
2	BBISLAISABEL	culmen	BBISLAISABELculmen	diff_observer	NA	NA	NA
3	BBISLAISABEL	ulna	BBISLAISABELulna	diff_observer	-0.0837203	164	12.6886
4	GT	tarsus	GTtarsus	diff_observer	0.121301	1940	44.0114
5	GT	primary_3	GTprimary_3	diff_observer	0.0148599	1954	44.1701
6	GT	mass	GTmass	diff_observer	0.171478	1973	44.3847
7	KOLBETERBERG	tarsus	KOLBETERBERGtarsus	diff_observer	0.0114468	1119	33.4066
8	KOLBETERBERG	wing	KOLBETERBERGwing	diff_observer	-0.0852713	1118	33.3916
9	KOLBETERBERG	mass	KOLBETERBERGmass	diff_observer	-0.103428	1192	34.4819
10	PF	tarsus	PFtarsus	diff_observer	0.0158481	2367	48.621
11	PF	primary_3	PFprimary_3	diff_observer	-0.0969955	2236	47.2546
12	PF	mass	PFmass	diff_observer	-0.0246013	3227	56.7803
13	SSBARROW	tarsus	SSBARROWtarsus	diff_observer	-0.00937932	248	15.6525
14	SSBARROW	wing	SSBARROWwing	diff_observer	0.227419	240	15.3948
15	SSBARROW	mass	SSBARROWmass	diff_observer	-0.0405704	244	15.5242
16	SSBARROW	culmen	SSBARROWculmen	diff_observer	0.0695497	246	15.5885
17	SSBARROW	totalHead	SSBARROWtotalHead	diff_observer	0.0118799	201	14.0712
18	TOTAWNY	wing	TOTAWNYwing	diff_observer	0.397583	70	8.18535
19	TOTAWNY	mass	TOTAWNYmass	diff_observer	0.099974	79	8.7178
20	TOTAWNY	tail	TOTAWNYtail	diff_observer	0.142784	70	8.18535
21	WESTERHOLZ	tarsus	WESTERHOLZtarsus	diff_observer	0.0119988	1805	42.45
22	WESTERHOLZ	primary_3	WESTERHOLZprimary_3	diff_observer	-7.13122e-05	1609	40.0749
23	WESTERHOLZ	mass	WESTERHOLZmass	diff_observer	0.0100082	2508	50.05

## Sheet: temporal_5
Estimate_ID	population	variable	Pop_variable	level	Pearson_r	weight	N
1	BBISLAISABEL	mass	BBISLAISABELmass	diff_months	0.0516149	15.1327	232
2	BBISLAISABEL	culmen	BBISLAISABELculmen	diff_months	NA	NA	NA
3	BBISLAISABEL	ulna	BBISLAISABELulna	diff_months	-0.0027562	15.2315	235
4	BS	mass	BSmass	diff_months	0.0456523	15.4272	241
5	BS	tail	BStail	diff_months	0.0201136	22.7376	520
6	BS	tarsus	BStarsus	diff_months	-0.128154	18.6548	351
7	BS	wing	BSwing	diff_months	-0.0260425	23.4521	553
8	GT	tarsus	GTtarsus	diff_months	0.114703	41.2311	1703
9	GT	primary_3	GTprimary_3	diff_months	-0.00256175	41.3159	1710
10	GT	mass	GTmass	diff_months	0.166131	41.5692	1731
11	KOLBETERBERG	tarsus	KOLBETERBERGtarsus	diff_months	-0.00429876	57.6541	3327
12	KOLBETERBERG	wing	KOLBETERBERGwing	diff_months	-0.00528458	57.4543	3304
13	KOLBETERBERG	mass	KOLBETERBERGmass	diff_months	-0.0601871	60.2744	3636
14	PF	tarsus	PFtarsus	diff_months	0.0101442	66.1135	4374
15	PF	primary_3	PFprimary_3	diff_months	-0.0704799	65.7419	4325
16	PF	mass	PFmass	diff_months	0.00569486	78.7464	6204
17	SSBARROW	tarsus	SSBARROWtarsus	diff_months	-0.155874	15.9374	257
18	SSBARROW	wing	SSBARROWwing	diff_months	0.247184	15.7162	250
19	SSBARROW	mass	SSBARROWmass	diff_months	0.109102	15.748	251
20	SSBARROW	culmen	SSBARROWculmen	diff_months	0.120479	15.8745	255
21	SSBARROW	totalHead	SSBARROWtotalHead	diff_months	0.0572014	14.8324	223
22	TOTAWNY	wing	TOTAWNYwing	diff_months	0.0281804	58.2151	3392
23	TOTAWNY	mass	TOTAWNYmass	diff_months	0.0720681	57.836	3348
24	TOTAWNY	tail	TOTAWNYtail	diff_months	0.00897007	57.8705	3352
25	WBBLUEMOUNTAIN	culmen	WBBLUEMOUNTAINculmen	diff_months	-0.0265303	19.3649	378
26	WBBLUEMOUNTAIN	mass	WBBLUEMOUNTAINmass	diff_months	-0.038975	19.4165	380
27	WBBLUEMOUNTAIN	tarsus	WBBLUEMOUNTAINtarsus	diff_months	0.0810192	19.1311	369
28	WBBLUEMOUNTAIN	tail	WBBLUEMOUNTAINtail	diff_months	-0.0375206	19.5704	386
29	WBBLUEMOUNTAIN	wing	WBBLUEMOUNTAINwing	diff_months	-0.000348715	19.6723	390
30	WESTERHOLZ	tarsus	WESTERHOLZtarsus	diff_months	0.0159541	43.7493	1917
31	WESTERHOLZ	primary_3	WESTERHOLZprimary_3	diff_months	-0.00228537	40.4722	1641
32	WESTERHOLZ	mass	WESTERHOLZmass	diff_months	-0.00431644	52.5071	2760
1	BBISLAISABEL	mass	BBISLAISABELmass	same_month	0.0382566	23.2594	544
2	BBISLAISABEL	culmen	BBISLAISABELculmen	same_month	0.0608489	18.5203	346
3	BBISLAISABEL	ulna	BBISLAISABELulna	same_month	0.147647	23.3238	547
4	BS	mass	BSmass	same_month	0.119562	7.4162	58
5	BS	tail	BStail	same_month	0.0523029	11.7047	140
6	BS	tarsus	BStarsus	same_month	0.193504	10.7238	118
7	BS	wing	BSwing	same_month	0.115059	11.9583	146
8	GT	tarsus	GTtarsus	same_month	0.145896	31.686	1007
9	GT	primary_3	GTprimary_3	same_month	0.15471	31.7648	1012
10	GT	mass	GTmass	same_month	0.188511	31.8434	1017
11	KOLBETERBERG	tarsus	KOLBETERBERGtarsus	same_month	0.0362904	21.1424	450
12	KOLBETERBERG	wing	KOLBETERBERGwing	same_month	0.0889339	21.095	448
13	KOLBETERBERG	mass	KOLBETERBERGmass	same_month	0.178222	21.7715	477
14	PF	tarsus	PFtarsus	same_month	0.0576646	47.4974	2259
15	PF	primary_3	PFprimary_3	same_month	0.12828	47.4763	2257
16	PF	mass	PFmass	same_month	0.028395	55.3263	3064
17	SSBARROW	tarsus	SSBARROWtarsus	same_month	-0.0274229	20.1246	408
18	SSBARROW	wing	SSBARROWwing	same_month	0.245415	19.975	402
19	SSBARROW	mass	SSBARROWmass	same_month	-0.0677755	19.8494	397
20	SSBARROW	culmen	SSBARROWculmen	same_month	0.0454691	20.1246	408
21	SSBARROW	totalHead	SSBARROWtotalHead	same_month	0.0702418	19.2614	374
22	TOTAWNY	wing	TOTAWNYwing	same_month	0.118659	24.8193	619
23	TOTAWNY	mass	TOTAWNYmass	same_month	0.316882	24.8998	623
24	TOTAWNY	tail	TOTAWNYtail	same_month	0.175161	24.5153	604
25	WBBLUEMOUNTAIN	culmen	WBBLUEMOUNTAINculmen	same_month	0.0147266	14.8997	225
26	WBBLUEMOUNTAIN	mass	WBBLUEMOUNTAINmass	same_month	0.132463	14.9332	226
27	WBBLUEMOUNTAIN	tarsus	WBBLUEMOUNTAINtarsus	same_month	0.208854	14.6287	217
28	WBBLUEMOUNTAIN	tail	WBBLUEMOUNTAINtail	same_month	0.119406	14.9666	227
29	WBBLUEMOUNTAIN	wing	WBBLUEMOUNTAINwing	same_month	0.122448	15.0333	229
30	WESTERHOLZ	tarsus	WESTERHOLZtarsus	same_month	0.128234	24.8395	620
31	WESTERHOLZ	primary_3	WESTERHOLZprimary_3	same_month	0.111915	24.4131	599
32	WESTERHOLZ	mass	WESTERHOLZmass	same_month	0.11663	25.6515	661

## Sheet: spatial_6
Estimate_ID	population	variable	Pop_variable	level	Pearson_r	weight	N
1	BBISLAISABEL	mass	BBISLAISABELmass	same_site	0.0689087	24.7184	614
1	BBISLAISABEL	mass	BBISLAISABELmass	diff_sites	-0.104712	12.49	159
2	BBISLAISABEL	culmen	BBISLAISABELculmen	same_site	0.0677457	18.2483	336
2	BBISLAISABEL	culmen	BBISLAISABELculmen	diff_sites	-0.136621	2	7
3	BBISLAISABEL	ulna	BBISLAISABELulna	same_site	0.129102	24.7992	618
3	BBISLAISABEL	ulna	BBISLAISABELulna	diff_sites	0.0180429	12.5698	161
4	BS	tarsus	BStarsus	same_site	-0.0472392	19.4422	381
4	BS	tarsus	BStarsus	diff_sites	-0.14812	9.21954	88
5	BS	wing	BSwing	same_site	-0.00342111	24.0208	580
5	BS	wing	BSwing	diff_sites	0.118238	10.7703	119
6	BS	mass	BSmass	same_site	0.0503927	15.9374	257
6	BS	mass	BSmass	diff_sites	0.219501	6.245	42
7	BS	tail	BStail	same_site	0.0339691	23.3024	546
7	BS	tail	BStail	diff_sites	0.0364506	10.5357	114
8	GT	tarsus	GTtarsus	same_site	0.146396	34.6121	1201
8	GT	tarsus	GTtarsus	diff_sites	0.110695	38.8072	1509
9	GT	primary_3	GTprimary_3	same_site	0.111584	34.7131	1208
9	GT	primary_3	GTprimary_3	diff_sites	0.0125876	38.8716	1514
10	GT	mass	GTmass	same_site	0.188006	34.8425	1217
10	GT	mass	GTmass	diff_sites	0.163446	39.0896	1531
11	KOLBETERBERG	tarsus	KOLBETERBERGtarsus	same_site	0.046107	23.9165	575
11	KOLBETERBERG	tarsus	KOLBETERBERGtarsus	diff_sites	-0.00687382	56.5597	3202
12	KOLBETERBERG	wing	KOLBETERBERGwing	same_site	0.0809214	23.8956	574
12	KOLBETERBERG	wing	KOLBETERBERGwing	diff_sites	-0.00653317	56.3471	3178
13	KOLBETERBERG	mass	KOLBETERBERGmass	same_site	0.112261	24.8797	622
13	KOLBETERBERG	mass	KOLBETERBERGmass	diff_sites	-0.0578503	59.0593	3491
14	PF	tarsus	PFtarsus	same_site	0.0530814	45.3431	2059
14	PF	tarsus	PFtarsus	diff_sites	0.0143349	66.1816	4383
15	PF	primary_3	PFprimary_3	same_site	0.118213	45.1221	2039
15	PF	primary_3	PFprimary_3	diff_sites	-0.0624117	65.8635	4341
16	PF	mass	PFmass	same_site	0.0438013	52.6308	2773
16	PF	mass	PFmass	diff_sites	-0.00198702	78.7274	6201
17	SSBARROW	tarsus	SSBARROWtarsus	same_site	-0.0329495	14.6287	217
17	SSBARROW	tarsus	SSBARROWtarsus	diff_sites	-0.0494082	13	172
18	SSBARROW	wing	SSBARROWwing	same_site	0.238123	14.4914	213
18	SSBARROW	wing	SSBARROWwing	diff_sites	0.187602	12.9228	170
19	SSBARROW	mass	SSBARROWmass	same_site	-0.0509046	14.3875	210
19	SSBARROW	mass	SSBARROWmass	diff_sites	0.0999193	12.7671	166
20	SSBARROW	culmen	SSBARROWculmen	same_site	0.0470817	14.5945	216
20	SSBARROW	culmen	SSBARROWculmen	diff_sites	0.00776204	12.9615	171
21	SSBARROW	totalHead	SSBARROWtotalHead	same_site	-0.0776898	14.4568	212
21	SSBARROW	totalHead	SSBARROWtotalHead	diff_sites	-0.0363795	12.8452	168
22	TOTAWNY	wing	TOTAWNYwing	same_site	0.0332114	46.5296	2168
22	TOTAWNY	wing	TOTAWNYwing	diff_sites	0.0592913	42.8952	1843
23	TOTAWNY	mass	TOTAWNYmass	same_site	0.141629	46.3897	2155
23	TOTAWNY	mass	TOTAWNYmass	diff_sites	0.0754683	42.5793	1816
24	TOTAWNY	tail	TOTAWNYtail	same_site	0.0410545	46.1736	2135
24	TOTAWNY	tail	TOTAWNYtail	diff_sites	0.0271695	42.638	1821
25	WBBLUEMOUNTAIN	tarsus	WBBLUEMOUNTAINtarsus	same_site	0.135786	17.8606	322
25	WBBLUEMOUNTAIN	tarsus	WBBLUEMOUNTAINtarsus	diff_sites	0.134641	16.2173	266
26	WBBLUEMOUNTAIN	wing	WBBLUEMOUNTAINwing	same_site	0.051151	18.2757	337
26	WBBLUEMOUNTAIN	wing	WBBLUEMOUNTAINwing	diff_sites	0.0298547	16.7631	284
27	WBBLUEMOUNTAIN	mass	WBBLUEMOUNTAINmass	same_site	0.0427536	18.1384	332
27	WBBLUEMOUNTAIN	mass	WBBLUEMOUNTAINmass	diff_sites	-0.022707	16.5227	276
28	WBBLUEMOUNTAIN	culmen	WBBLUEMOUNTAINculmen	same_site	0.0116967	18.0831	330
28	WBBLUEMOUNTAIN	culmen	WBBLUEMOUNTAINculmen	diff_sites	-0.0503732	16.4924	275
29	WBBLUEMOUNTAIN	tail	WBBLUEMOUNTAINtail	same_site	0.0143559	18.1384	332
29	WBBLUEMOUNTAIN	tail	WBBLUEMOUNTAINtail	diff_sites	0.0455318	16.7332	283
30	WESTERHOLZ	tarsus	WESTERHOLZtarsus	same_site	0.0687368	23.9792	578
30	WESTERHOLZ	tarsus	WESTERHOLZtarsus	diff_sites	0.0373977	43.9431	1934
31	WESTERHOLZ	primary_3	WESTERHOLZprimary_3	same_site	0.126932	23.3666	549
31	WESTERHOLZ	primary_3	WESTERHOLZprimary_3	diff_sites	0.00392082	40.7676	1665
32	WESTERHOLZ	mass	WESTERHOLZmass	same_site	0.152737	25.1595	636
32	WESTERHOLZ	mass	WESTERHOLZmass	diff_sites	-0.0077162	52.5262	2762
