# Supplementary material for: Scrutinizing assortative mating in birds
Source: PLoS Biol. 2019 Feb 21;17(2):e3000156. doi: 10.1371/journal.pbio.3000156 (PMC6400405; doi:10.1371/journal.pbio.3000156)
Supplement: S7 Data — Strength of assortative mating for body size in relation to sample size. (XLSX) [file pbio.3000156.s007.xlsx]

## Sheet: data
Data_source	data_source2	Species	Species2	Big_trait_types	Second_trait_types	Sample_size	Inverse_N	Weight	Correlation	Variance_error
WoS	Published	Cory’s_Shearwater	Calonectris_borealis	body_size	leg_measurements	23	0.0434783	4.47214	0.0534365	0.0434783
WoS	Published	Cory’s_Shearwater	Calonectris_borealis	body_size	mass	23	0.0434783	4.47214	0.26473	0.0434783
WoS	Published	Cory’s_Shearwater	Calonectris_borealis	body_size	wing_measurements	23	0.0434783	4.47214	0.267532	0.0434783
WoS	Published	Cory’s_Shearwater	Calonectris_borealis	body_size	bill_measurements	23	0.0434783	4.47214	0.438695	0.0434783
WoS	Published	Cory’s_Shearwater	Calonectris_borealis	body_size	bill_measurements	23	0.0434783	4.47214	0.575381	0.0434783
WoS	Published	Zenaida_dove	Zenaida_aurita	body_size	leg_measurements	84	0.0119048	9	0.06	0.0119048
WoS	Published	Zenaida_dove	Zenaida_aurita	body_size	wing_measurements	84	0.0119048	9	0.106	0.0119048
WoS	Published	Yelkouan_shearwater	Puffinus_yelkouan	body_size	body_size	37	0.027027	5.83095	-0.024	0.027027
WoS	Published	Yelkouan_shearwater	Puffinus_yelkouan	body_size	bill_measurements	39	0.025641	6	0.109	0.025641
WoS	Published	Yelkouan_shearwater	Puffinus_yelkouan	body_size	leg_measurements	40	0.025	6.08276	0.072	0.025
WoS	Published	Yelkouan_shearwater	Puffinus_yelkouan	body_size	leg_measurements	41	0.0243902	6.16441	-0.136	0.0243902
WoS	Published	Yelkouan_shearwater	Puffinus_yelkouan	body_size	tail_measurements	41	0.0243902	6.16441	-0.014	0.0243902
WoS	Published	Yelkouan_shearwater	Puffinus_yelkouan	body_size	bill_measurements	41	0.0243902	6.16441	0	0.0243902
WoS	Published	Yelkouan_shearwater	Puffinus_yelkouan	body_size	bill_measurements	41	0.0243902	6.16441	0.175	0.0243902
WoS	Published	Yelkouan_shearwater	Puffinus_yelkouan	body_size	head_measurements	43	0.0232558	6.32456	0.105	0.0232558
WoS	Published	Yelkouan_shearwater	Puffinus_yelkouan	body_size	leg_measurements	45	0.0222222	6.48074	0.268	0.0222222
WoS	Published	Yelkouan_shearwater	Puffinus_yelkouan	body_size	bill_measurements	48	0.0208333	6.7082	0.253	0.0208333
WoS	Published	Yelkouan_shearwater	Puffinus_yelkouan	body_size	wing_measurements	49	0.0204082	6.78233	-0.112	0.0204082
WoS	Published	Yelkouan_shearwater	Puffinus_yelkouan	body_size	bill_measurements	50	0.02	6.85565	0.037	0.02
WoS	Published	Yelkouan_shearwater	Puffinus_yelkouan	body_size	leg_measurements	50	0.02	6.85565	0.247	0.02
WoS	Published	Yelkouan_shearwater	Puffinus_yelkouan	body_size	mass	51	0.0196078	6.9282	-0.157	0.0196078
WoS	Published	Mountain_bluebird	Sialia_currucoides	body_size	mass	23	0.0434783	4.47214	0.33	0.0434783
WoS	Published	Mountain_bluebird	Sialia_currucoides	body_size	leg_measurements	50	0.02	6.85565	0.52	0.02
WoS	Published	Mountain_bluebird	Sialia_currucoides	body_size	tail_measurements	51	0.0196078	6.9282	-0.05	0.0196078
WoS	Published	Mountain_bluebird	Sialia_currucoides	body_size	wing_measurements	52	0.0192308	7	0.13	0.0192308
WoS	Published	White-crowned_sparrow	Montifringilla_taczanowskii	body_size	mass	42	0.0238095	6.245	-0.37	0.0238095
WoS	Published	White-crowned_sparrow	Montifringilla_taczanowskii	body_size	body_size	42	0.0238095	6.245	0.33	0.0238095
WoS	Published	Mallard	Anas_platyrhynchos	body_size	body_size	15	0.0666667	3.4641	0.12	0.0666667
WoS	Published	Mallard	Anas_platyrhynchos	body_size	body_size	20	0.05	4.12311	0.004	0.05
WoS	Published	Mallard	Anas_platyrhynchos	body_size	body_size	116	0.00862069	10.6301	0.25	0.00862069
WoS	Published	Mallard	Anas_platyrhynchos	body_size	body_size	132	0.00757576	11.3578	0.13	0.00757576
WoS	Published	Long-tailed_finch	Poephila_acuticauda	body_size	leg_measurements	89	0.011236	9.27362	0.02	0.011236
Cited	Published	Roseate_tern	Sterna_dougallii	body_size	body_size	166	0.0060241	12.7671	0.17	0.0060241
Cited	Published	Roseate_tern	Sterna_dougallii	body_size	tail_measurements	193	0.00518135	13.784	0.27	0.00518135
WoS	Published	American_robin	Turdus_migratorius	body_size	tail_measurements	13	0.0769231	3.16228	-0.31	0.0769231
WoS	Published	American_robin	Turdus_migratorius	body_size	wing_measurements	13	0.0769231	3.16228	0.43	0.0769231
WoS	Published	Whiskered_tern	Chlidonias_hybrida	body_size	wing_measurements	22	0.0454545	4.3589	0.32	0.0454545
WoS	Published	Whiskered_tern	Chlidonias_hybrida	body_size	leg_measurements	41	0.0243902	6.16441	0.28	0.0243902
WoS	Published	Whiskered_tern	Chlidonias_hybrida	body_size	mass	55	0.0181818	7.2111	-0.03	0.0181818
WoS	Published	Whiskered_tern	Chlidonias_hybrida	body_size	bill_measurements	56	0.0178571	7.28011	0.3	0.0178571
WoS	Published	Whiskered_tern	Chlidonias_hybrida	body_size	head_measurements	61	0.0163934	7.61577	0.32	0.0163934
WoS	Published	Whiskered_tern	Chlidonias_hybrida	body_size	bill_measurements	61	0.0163934	7.61577	0.36	0.0163934
WoS	Published	Short-tailed_shearwater	Puffinus_tenuirostris	body_size	wing_measurements	171	0.00584795	12.9615	-0.097	0.00584795
WoS	Published	Short-tailed_shearwater	Puffinus_tenuirostris	body_size	head_measurements	171	0.00584795	12.9615	-0.069	0.00584795
WoS	Published	Short-tailed_shearwater	Puffinus_tenuirostris	body_size	mass	171	0.00584795	12.9615	-0.016	0.00584795
WoS	Published	Short-tailed_shearwater	Puffinus_tenuirostris	body_size	leg_measurements	171	0.00584795	12.9615	0.002	0.00584795
WoS	Published	Short-tailed_shearwater	Puffinus_tenuirostris	body_size	body_size	171	0.00584795	12.9615	0.016	0.00584795
WoS	Published	Short-tailed_shearwater	Puffinus_tenuirostris	body_size	bill_measurements	171	0.00584795	12.9615	0.09	0.00584795
WoS	Published	Short-tailed_shearwater	Puffinus_tenuirostris	body_size	bill_measurements	171	0.00584795	12.9615	0.106	0.00584795
WoS	Published	Darwin's_small_ground_finch	Geospiza_fuliginosa	body_size	bill_measurements	11	0.0909091	2.82843	0.07	0.0909091
WoS	Published	Darwin's_small_ground_finch	Geospiza_fuliginosa	body_size	bill_measurements	12	0.0833333	3	0.8	0.0833333
WoS	Published	Blue_tit	Cyanistes_caeruleus	body_size	mass	107	0.00934579	10.198	0.131	0.00934579
WoS	Published	Blue_tit	Cyanistes_caeruleus	body_size	leg_measurements	107	0.00934579	10.198	0.174	0.00934579
WoS	Published	Gentoo_penguin	Pygoscelis_papua	body_size	mass	18	0.0555556	3.87298	0.142	0.0555556
WoS	Published	Gentoo_penguin	Pygoscelis_papua	body_size	mass	19	0.0526316	4	0.731	0.0526316
WoS	Published	Black_guillemot	Cepphus_grylle	body_size	mass	9	0.111111	2.44949	0.2	0.111111
WoS	Published	Black_guillemot	Cepphus_grylle	body_size	bill_measurements	20	0.05	4.12311	-0.3	0.05
WoS	Published	Black_guillemot	Cepphus_grylle	body_size	bill_measurements	20	0.05	4.12311	-0.18	0.05
WoS	Published	Black_guillemot	Cepphus_grylle	body_size	leg_measurements	20	0.05	4.12311	-0.06	0.05
WoS	Published	Black_guillemot	Cepphus_grylle	body_size	wing_measurements	20	0.05	4.12311	0.12	0.05
WoS	Published	Black_guillemot	Cepphus_grylle	body_size	head_measurements	20	0.05	4.12311	0.36	0.05
Cited	Published	Leach’s_storm-petrel	Oceanodroma_leucorhoa	body_size	head_measurements	52	0.0192308	7	0.0447214	0.0192308
Cited	Published	Leach’s_storm-petrel	Oceanodroma_leucorhoa	body_size	tail_measurements	52	0.0192308	7	0.0632456	0.0192308
Cited	Published	Leach’s_storm-petrel	Oceanodroma_leucorhoa	body_size	head_measurements	52	0.0192308	7	0.0948683	0.0192308
Cited	Published	Leach’s_storm-petrel	Oceanodroma_leucorhoa	body_size	wing_measurements	52	0.0192308	7	0.1	0.0192308
Cited	Published	Leach’s_storm-petrel	Oceanodroma_leucorhoa	body_size	leg_measurements	52	0.0192308	7	0.2	0.0192308
Cited	Published	Leach’s_storm-petrel	Oceanodroma_leucorhoa	body_size	wing_measurements	52	0.0192308	7	0.244949	0.0192308
Cited	Published	Leach’s_storm-petrel	Oceanodroma_leucorhoa	body_size	bill_measurements	52	0.0192308	7	0.43589	0.0192308
WoS	Published	Darwin’s_medium_ground_finch	Geospiza_fortis	body_size	body_size	243	0.00411523	15.4919	0.123	0.00411523
WoS	Published	Turquoise-browed_motmot	Eumomota_superciliosa	body_size	body_size	52	0.0192308	7	0.2	0.0192308
WoS	Published	Short-tailed_shearwater	Puffinus_tenuirostris	body_size	head_measurements	48	0.0208333	6.7082	0.27	0.0208333
WoS	Published	Short-tailed_shearwater	Puffinus_tenuirostris	body_size	bill_measurements	48	0.0208333	6.7082	0.62	0.0208333
WoS	Published	Short-tailed_shearwater	Puffinus_tenuirostris	body_size	leg_measurements	48	0.0208333	6.7082	0.63	0.0208333
WoS	Published	Short-tailed_shearwater	Puffinus_tenuirostris	body_size	body_size	48	0.0208333	6.7082	0.74	0.0208333
WoS	Published	Short-tailed_shearwater	Puffinus_tenuirostris	body_size	bill_measurements	51	0.0196078	6.9282	0.06	0.0196078
WoS	Published	Common_tern	Sterna_hirundo	body_size	mass	7	0.142857	2	0.89	0.142857
WoS	Published	Common_tern	Sterna_hirundo	body_size	mass	8	0.125	2.23607	0.738	0.125
WoS	Published	Common_tern	Sterna_hirundo	body_size	mass	9	0.111111	2.44949	0.751	0.111111
WoS	Published	European_roller	Coracias_garrulus	body_size	mass	26	0.0384615	4.79583	0.42	0.0384615
WoS	Published	European_roller	Coracias_garrulus	body_size	leg_measurements	27	0.037037	4.89898	-0.02	0.037037
WoS	Published	European_roller	Coracias_garrulus	body_size	wing_measurements	27	0.037037	4.89898	0.3	0.037037
WoS	Published	Darwin’s_small_tree_finch	Camarhynchus_parvulus	body_size	bill_measurements	17	0.0588235	3.74166	0.173205	0.0588235
WoS	Published	Darwin’s_small_tree_finch	Camarhynchus_parvulus	body_size	wing_measurements	17	0.0588235	3.74166	0.2	0.0588235
WoS	Published	Darwin’s_small_tree_finch	Camarhynchus_parvulus	body_size	bill_measurements	17	0.0588235	3.74166	0.360555	0.0588235
WoS	Published	Darwin’s_small_tree_finch	Camarhynchus_parvulus	body_size	bill_measurements	17	0.0588235	3.74166	0.509902	0.0588235
WoS	Published	Darwin’s_small_tree_finch	Camarhynchus_parvulus	body_size	leg_measurements	17	0.0588235	3.74166	0.616441	0.0588235
WoS	Published	Medium_ground_finch	Geospiza_fortis	body_size	bill_measurements	21	0.047619	4.24264	0.742	0.047619
WoS	Published	Medium_ground_finch	Geospiza_fortis	body_size	bill_measurements	26	0.0384615	4.79583	0.705	0.0384615
WoS	Published	Medium_ground_finch	Geospiza_fortis	body_size	bill_measurements	33	0.030303	5.47723	0.39	0.030303
WoS	Published	Common_tern	Sterna_hirundo	body_size	mass	28	0.0357143	5	0.151	0.0357143
WoS	Published	Common_tern	Sterna_hirundo	body_size	leg_measurements	94	0.0106383	9.53939	-0.287	0.0106383
WoS	Published	Common_tern	Sterna_hirundo	body_size	bill_measurements	94	0.0106383	9.53939	-0.022	0.0106383
WoS	Published	Common_tern	Sterna_hirundo	body_size	wing_measurements	94	0.0106383	9.53939	0.024	0.0106383
WoS	Published	Common_tern	Sterna_hirundo	body_size	bill_measurements	95	0.0105263	9.59166	-0.146	0.0105263
WoS	Published	Common_tern	Sterna_hirundo	body_size	head_measurements	95	0.0105263	9.59166	-0.075	0.0105263
Cited	Published	Wedge-tailed_shearwater	Puffinus_pacificus	body_size	bill_measurements	45	0.0222222	6.48074	-0.566	0.0222222
Cited	Published	Wedge-tailed_shearwater	Puffinus_pacificus	body_size	bill_measurements	45	0.0222222	6.48074	-0.141421	0.0222222
Cited	Published	Wedge-tailed_shearwater	Puffinus_pacificus	body_size	wing_measurements	45	0.0222222	6.48074	-0.141421	0.0222222
Cited	Published	Wedge-tailed_shearwater	Puffinus_pacificus	body_size	bill_measurements	45	0.0222222	6.48074	0.1	0.0222222
Cited	Published	Wedge-tailed_shearwater	Puffinus_pacificus	body_size	leg_measurements	45	0.0222222	6.48074	0.1	0.0222222
Cited	Published	Wedge-tailed_shearwater	Puffinus_pacificus	body_size	tail_measurements	45	0.0222222	6.48074	0.141421	0.0222222
Cited	Published	Blue_tit	Cyanistes_caeruleus	body_size	leg_measurements	33	0.030303	5.47723	-0.37	0.030303
Cited	Published	Short-tailed_shearwater	Puffinus_tenuirostris	body_size	mass	470	0.00212766	21.6102	0.277	0.00212766
Cited	Published	Short-tailed_shearwater	Puffinus_tenuirostris	body_size	bill_measurements	1105	0.000904977	33.1964	0.135	0.000904977
Cited	Published	Short-tailed_shearwater	Puffinus_tenuirostris	body_size	leg_measurements	1105	0.000904977	33.1964	0.163	0.000904977
WoS	Published	Painted_stork	Mycteria_leucocephala	body_size	leg_measurements	36	0.0277778	5.74456	0.360555	0.01
WoS	Published	Painted_stork	Mycteria_leucocephala	body_size	leg_measurements	48	0.0208333	6.7082	0.509902	0.01
WoS	Published	Painted_stork	Mycteria_leucocephala	body_size	bill_measurements	81	0.0123457	8.83176	0.640312	0.01
WoS	Published	Painted_stork	Mycteria_leucocephala	body_size	body_size	39	0.025641	6	0.7	0.01
WoS	Published	Carolina_wren	Thryothorus_ludovicianus	body_size	wing_measurements	44	0.0227273	6.40312	0.29	0.0227273
WoS	Published	House_sparrow	Passer_domesticus	body_size	mass	12	0.0833333	3	-0.29	0.0833333
WoS	Published	House_sparrow	Passer_domesticus	body_size	leg_measurements	12	0.0833333	3	0.21	0.0833333
WoS	Published	House_sparrow	Passer_domesticus	body_size	wing_measurements	12	0.0833333	3	0.61	0.0833333
WoS	Published	House_sparrow	Passer_domesticus	body_size	body_size	12	0.0833333	3	0.62	0.0833333
WoS	Published	House_sparrow	Passer_domesticus	body_size	tail_measurements	12	0.0833333	3	0.77	0.0833333
WoS	Published	Red-backed_shrike	Lanius_collurio	body_size	leg_measurements	74	0.0135135	8.42615	0.13	0.0135135
WoS	Published	Red-backed_shrike	Lanius_collurio	body_size	wing_measurements	78	0.0128205	8.66025	0.08	0.0128205
WoS	Published	Red-backed_shrike	Lanius_collurio	body_size	mass	79	0.0126582	8.7178	0.33	0.0126582
WoS	Published	European_starling	Sturnus_vulgaris	body_size	leg_measurements	19	0.0526316	4	0.036	0.0526316
WoS	Published	European_starling	Sturnus_vulgaris	body_size	mass	19	0.0526316	4	0.263	0.0526316
WoS	Published	European_starling	Sturnus_vulgaris	body_size	wing_measurements	19	0.0526316	4	0.529	0.0526316
Cited	Published	Eastern_bluebird	Sialia_sialis	body_size	mass	231	0.004329	15.0997	-0.1	0.004329
Cited	Published	Eastern_bluebird	Sialia_sialis	body_size	leg_measurements	233	0.00429185	15.1658	0.11	0.00429185
WoS	Published	Red-tailed_tropicbird	Phaethon_rubricauda	body_size	bill_measurements	15	0.0666667	3.4641	0.0462415	0.0666667
WoS	Published	Red-tailed_tropicbird	Phaethon_rubricauda	body_size	bill_measurements	15	0.0666667	3.4641	0.0842152	0.0666667
WoS	Published	Red-tailed_tropicbird	Phaethon_rubricauda	body_size	wing_measurements	15	0.0666667	3.4641	0.368514	0.0666667
WoS	Published	Northern_giant_petrel	Macronectes_halli	body_size	leg_measurements	43	0.0232558	6.32456	-0.06	0.0232558
WoS	Published	Northern_giant_petrel	Macronectes_halli	body_size	wing_measurements	43	0.0232558	6.32456	-0.04	0.0232558
WoS	Published	Northern_giant_petrel	Macronectes_halli	body_size	bill_measurements	43	0.0232558	6.32456	-0.01	0.0232558
WoS	Published	Northern_giant_petrel	Macronectes_halli	body_size	bill_measurements	43	0.0232558	6.32456	0.02	0.0232558
WoS	Published	Northern_giant_petrel	Macronectes_halli	body_size	body_size	43	0.0232558	6.32456	0.06	0.0232558
WoS	Published	Northern_giant_petrel	Macronectes_halli	body_size	mass	43	0.0232558	6.32456	0.23	0.0232558
WoS	Published	Common_tern	Sterna_hirundo	body_size	body_size	234	0.0042735	15.1987	0.2	0.0042735
WoS	Published	Black-legged_kittiwake	Rissa_tridactyla	body_size	leg_measurements	18	0.0555556	3.87298	0.65	0.0555556
WoS	Published	Black-legged_kittiwake	Rissa_tridactyla	body_size	leg_measurements	18	0.0555556	3.87298	0.87	0.0555556
WoS	Published	Arctic_tern	Sterna_paradisaea	body_size	leg_measurements	59	0.0169492	7.48331	0.43	0.0169492
WoS	Published	American_goldfinch	Carduelis_tristis	body_size	mass	22	0.0454545	4.3589	-0.2	0.0454545
WoS	Published	American_goldfinch	Carduelis_tristis	body_size	leg_measurements	22	0.0454545	4.3589	-0.19	0.0454545
WoS	Published	American_goldfinch	Carduelis_tristis	body_size	wing_measurements	22	0.0454545	4.3589	0.2	0.0454545
WoS	Published	American_goldfinch	Carduelis_tristis	body_size	tail_measurements	22	0.0454545	4.3589	0.38	0.0454545
Cited	Published	Arctic_tern	Sterna_paradisaea	body_size	mass	37	0.027027	5.83095	0.35	0.027027
WoS	Published	Southern_skua	Stercorarius_skua_lonnbergi	body_size	mass	98	0.0102041	9.74679	-0.01	0.0102041
WoS	Published	Southern_skua	Stercorarius_skua_lonnbergi	body_size	wing_measurements	101	0.00990099	9.89949	-0.11	0.00990099
WoS	Published	Southern_skua	Stercorarius_skua_lonnbergi	body_size	body_size	101	0.00990099	9.89949	-0.02	0.00990099
WoS	Published	Southern_skua	Stercorarius_skua_lonnbergi	body_size	head_measurements	101	0.00990099	9.89949	-0.02	0.00990099
WoS	Published	Southern_skua	Stercorarius_skua_lonnbergi	body_size	leg_measurements	101	0.00990099	9.89949	0	0.00990099
WoS	Published	Scissor-tailed_flycatcher	Tyrannus_forficatus	body_size	tail_measurements	27	0.037037	4.89898	0.233	0.037037
WoS	Published	Scissor-tailed_flycatcher	Tyrannus_forficatus	body_size	tail_measurements	30	0.0333333	5.19615	0.477	0.0333333
WoS	Published	Alpine_chough	Pyrrhocorax_graculus	body_size	body_size	74	0.0135135	8.42615	-0.003	0.0135135
WoS	Published	Alpine_chough	Pyrrhocorax_graculus	body_size	bill_measurements	76	0.0131579	8.544	0.006	0.0131579
WoS	Published	Alpine_chough	Pyrrhocorax_graculus	body_size	leg_measurements	76	0.0131579	8.544	0.4	0.0131579
WoS	Published	Alpine_chough	Pyrrhocorax_graculus	body_size	bill_measurements	78	0.0128205	8.66025	0.05	0.0128205
WoS	Published	Alpine_chough	Pyrrhocorax_graculus	body_size	bill_measurements	78	0.0128205	8.66025	0.05	0.0128205
WoS	Published	Alpine_chough	Pyrrhocorax_graculus	body_size	tail_measurements	79	0.0126582	8.7178	0.09	0.0126582
WoS	Published	Alpine_chough	Pyrrhocorax_graculus	body_size	wing_measurements	80	0.0125	8.77496	0.02	0.0125
WoS	Published	Magellanic_penguin	Spheniscus_magellanicus	body_size	mass	100	0.01	9.84886	0.18	0.01
WoS	Published	Magellanic_penguin	Spheniscus_magellanicus	body_size	body_size	104	0.00961538	10.0499	-0.02	0.00961538
WoS	Published	Magellanic_penguin	Spheniscus_magellanicus	body_size	wing_measurements	104	0.00961538	10.0499	0.06	0.00961538
WoS	Published	Magellanic_penguin	Spheniscus_magellanicus	body_size	bill_measurements	111	0.00900901	10.3923	-0.11	0.00900901
WoS	Published	Magellanic_penguin	Spheniscus_magellanicus	body_size	bill_measurements	111	0.00900901	10.3923	0.22	0.00900901
WoS	Published	Blue_tit	Cyanistes_caeruleus	body_size	body_size	34	0.0294118	5.56776	-0.04	0.0294118
WoS	Published	Blue_tit	Cyanistes_caeruleus	body_size	wing_measurements	38	0.0263158	5.91608	-0.04	0.0263158
WoS	Published	Blue_tit	Cyanistes_caeruleus	body_size	bill_measurements	39	0.025641	6	0.02	0.025641
WoS	Published	Blue_tit	Cyanistes_caeruleus	body_size	bill_measurements	39	0.025641	6	0.38	0.025641
WoS	Published	Blue_tit	Cyanistes_caeruleus	body_size	tail_measurements	40	0.025	6.08276	0.3	0.025
WoS	Published	Blue_tit	Cyanistes_caeruleus	body_size	leg_measurements	41	0.0243902	6.16441	-0.24	0.0243902
WoS	Published	Blue_tit	Cyanistes_caeruleus	body_size	wing_measurements	41	0.0243902	6.16441	0.14	0.0243902
WoS	Published	Blue_tit	Cyanistes_caeruleus	body_size	body_size	42	0.0238095	6.245	0.21	0.0238095
WoS	Published	Blue_tit	Cyanistes_caeruleus	body_size	bill_measurements	46	0.0217391	6.55744	-0.12	0.0217391
WoS	Published	Blue_tit	Cyanistes_caeruleus	body_size	bill_measurements	46	0.0217391	6.55744	0.1	0.0217391
WoS	Published	Blue_tit	Cyanistes_caeruleus	body_size	leg_measurements	46	0.0217391	6.55744	0.13	0.0217391
WoS	Published	Blue_tit	Cyanistes_caeruleus	body_size	wing_measurements	46	0.0217391	6.55744	0.3	0.0217391
WoS	Published	Blue_tit	Cyanistes_caeruleus	body_size	tail_measurements	48	0.0208333	6.7082	0.11	0.0208333
WoS	Published	Blue_tit	Cyanistes_caeruleus	body_size	wing_measurements	48	0.0208333	6.7082	0.2	0.0208333
WoS	Published	Blue_tit	Cyanistes_caeruleus	body_size	body_size	130	0.00769231	11.2694	0.25	0.00769231
WoS	Published	Blue_tit	Cyanistes_caeruleus	body_size	wing_measurements	144	0.00694444	11.8743	0.08	0.00694444
WoS	Published	Blue_tit	Cyanistes_caeruleus	body_size	leg_measurements	149	0.00671141	12.083	0.04	0.00671141
WoS	Published	Blue_tit	Cyanistes_caeruleus	body_size	bill_measurements	149	0.00671141	12.083	0.07	0.00671141
WoS	Published	Blue_tit	Cyanistes_caeruleus	body_size	bill_measurements	149	0.00671141	12.083	0.09	0.00671141
WoS	Published	Blue_tit	Cyanistes_caeruleus	body_size	tail_measurements	151	0.00662252	12.1655	0.19	0.00662252
WoS	Published	Blue_tit	Cyanistes_caeruleus	body_size	wing_measurements	154	0.00649351	12.2882	0.2	0.00649351
WoS	Published	Great_skua	Catharacta_skua	body_size	body_size	61	0.0163934	7.61577	0.22	0.0163934
WoS	Published	Parasitic_jaeger	Stercorarius_parasiticus	body_size	body_size	67	0.0149254	8	0.28	0.0149254
Cited	Published	Cooper's_hawk	Accipiter_cooperii	body_size	mass	104	0.00961538	10.0499	0.35	0.00961538
WoS	Published	Razorbill	Alca_torda	body_size	head_measurements	28	0.0357143	5	0.08	0.0357143
WoS	Published	Razorbill	Alca_torda	body_size	head_measurements	31	0.0322581	5.2915	0.01	0.0322581
WoS	Published	Razorbill	Alca_torda	body_size	leg_measurements	32	0.03125	5.38516	0.19	0.03125
WoS	Published	Razorbill	Alca_torda	body_size	leg_measurements	35	0.0285714	5.65685	0	0.0285714
WoS	Published	Razorbill	Alca_torda	body_size	bill_measurements	35	0.0285714	5.65685	0.13	0.0285714
WoS	Published	Razorbill	Alca_torda	body_size	bill_measurements	35	0.0285714	5.65685	0.24	0.0285714
WoS	Published	Razorbill	Alca_torda	body_size	mass	36	0.0277778	5.74456	0.38	0.0277778
WoS	Published	Razorbill	Alca_torda	body_size	wing_measurements	37	0.027027	5.83095	0.08	0.027027
WoS	Published	Razorbill	Alca_torda	body_size	bill_measurements	37	0.027027	5.83095	0.11	0.027027
WoS	Published	Razorbill	Alca_torda	body_size	bill_measurements	37	0.027027	5.83095	0.39	0.027027
WoS	Published	Peregrine_falcon	Falco_peregrinus	body_size	wing_measurements	10	0.1	2.64575	0.579655	0.1
WoS	Published	Brown_falcon	Falco_berigora	body_size	wing_measurements	18	0.0555556	3.87298	0.607454	0.0555556
WoS	Published	Nankeen_Kestrel	Falco_cenchroides	body_size	wing_measurements	41	0.0243902	6.16441	0.363318	0.0243902
WoS	Published	Semipalmated_sandpiper	Calidris_pusill	body_size	body_size	118	0.00847458	10.7238	-0.14	0.00847458
WoS	Published	Semipalmated_sandpiper	Calidris_pusill	body_size	leg_measurements	118	0.00847458	10.7238	-0.14	0.00847458
WoS	Published	Semipalmated_sandpiper	Calidris_pusill	body_size	wing_measurements	118	0.00847458	10.7238	-0.08	0.00847458
WoS	Published	Semipalmated_sandpiper	Calidris_pusill	body_size	bill_measurements	118	0.00847458	10.7238	-0.05	0.00847458
WoS	Published	Western_Sandpiper	Calidris_mauri	body_size	leg_measurements	126	0.00793651	11.0905	0.1	0.00793651
WoS	Published	Western_Sandpiper	Calidris_mauri	body_size	body_size	126	0.00793651	11.0905	0.13	0.00793651
WoS	Published	Western_Sandpiper	Calidris_mauri	body_size	bill_measurements	126	0.00793651	11.0905	0.14	0.00793651
WoS	Published	Western_Sandpiper	Calidris_mauri	body_size	wing_measurements	126	0.00793651	11.0905	0.17	0.00793651
WoS	Published	Snow_petrel	Pagodroma_nivea	body_size	bill_measurements	205	0.00487805	14.2127	0.53	0.00487805
WoS	Published	Snow_petrel	Pagodroma_nivea	body_size	leg_measurements	205	0.00487805	14.2127	0.56	0.00487805
WoS	Published	Snow_petrel	Pagodroma_nivea	body_size	body_size	205	0.00487805	14.2127	0.565	0.00487805
WoS	Published	Snow_petrel	Pagodroma_nivea	body_size	bill_measurements	205	0.00487805	14.2127	0.575	0.00487805
WoS	Published	Snow_petrel	Pagodroma_nivea	body_size	wing_measurements	205	0.00487805	14.2127	0.6	0.00487805
WoS	Published	Semipalmated_plover	Charadrius_semipalmatus	body_size	leg_measurements	92	0.0108696	9.43398	0.132	0.0108696
WoS	Published	Semipalmated_plover	Charadrius_semipalmatus	body_size	mass	117	0.00854701	10.6771	0.144	0.00854701
WoS	Published	Semipalmated_plover	Charadrius_semipalmatus	body_size	bill_measurements	119	0.00840336	10.7703	0	0.00840336
WoS	Published	Semipalmated_plover	Charadrius_semipalmatus	body_size	leg_measurements	121	0.00826446	10.8628	-0.089	0.00826446
WoS	Published	Semipalmated_plover	Charadrius_semipalmatus	body_size	wing_measurements	121	0.00826446	10.8628	-0.014	0.00826446
Cited	Published	Common_tern	Sterna_hirundo	body_size	bill_measurements	23	0.0434783	4.47214	-0.34	0.0434783
Cited	Published	Common_tern	Sterna_hirundo	body_size	wing_measurements	23	0.0434783	4.47214	0.09	0.0434783
Cited	Published	Common_tern	Sterna_hirundo	body_size	mass	29	0.0344828	5.09902	0.47	0.0344828
WoS	Published	Northern_shoveler	Anas_clypeata	body_size	bill_measurements	8	0.125	2.23607	-0.34	0.125
WoS	Published	American_wigeon	Anas_americana	body_size	bill_measurements	8	0.125	2.23607	-0.21	0.125
WoS	Published	American_wigeon	Anas_americana	body_size	wing_measurements	8	0.125	2.23607	-0.09	0.125
WoS	Published	Northern_pintail	Anas_acuta	body_size	leg_measurements	8	0.125	2.23607	0.05	0.125
WoS	Published	Northern_pintail	Anas_acuta	body_size	wing_measurements	8	0.125	2.23607	0.18	0.125
WoS	Published	Northern_pintail	Anas_acuta	body_size	bill_measurements	8	0.125	2.23607	0.28	0.125
WoS	Published	Northern_shoveler	Anas_clypeata	body_size	wing_measurements	8	0.125	2.23607	0.28	0.125
WoS	Published	Northern_shoveler	Anas_clypeata	body_size	leg_measurements	8	0.125	2.23607	0.35	0.125
WoS	Published	American_wigeon	Anas_americana	body_size	leg_measurements	8	0.125	2.23607	0.48	0.125
WoS	Published	American_wigeon	Anas_americana	body_size	mass	8	0.125	2.23607	0.64	0.125
WoS	Published	Northern_pintail	Anas_acuta	body_size	mass	8	0.125	2.23607	0.88	0.125
WoS	Published	Northern_shoveler	Anas_clypeata	body_size	mass	8	0.125	2.23607	0.98	0.125
WoS	Published	Mallard	Anas_platyrhynchos	body_size	leg_measurements	9	0.111111	2.44949	0.03	0.111111
WoS	Published	Mallard	Anas_platyrhynchos	body_size	wing_measurements	9	0.111111	2.44949	0.04	0.111111
WoS	Published	Mallard	Anas_platyrhynchos	body_size	bill_measurements	9	0.111111	2.44949	0.25	0.111111
WoS	Published	Mallard	Anas_platyrhynchos	body_size	mass	9	0.111111	2.44949	0.47	0.111111
WoS	Published	Red_crossbill	Loxia_curvirostra	body_size	mass	11	0.0909091	2.82843	-0.37	0.0909091
WoS	Published	Red_crossbill	Loxia_curvirostra	body_size	body_size	11	0.0909091	2.82843	-0.21	0.0909091
WoS	Published	Red_crossbill	Loxia_curvirostra	body_size	bill_measurements	11	0.0909091	2.82843	-0.18	0.0909091
WoS	Published	Red_crossbill	Loxia_curvirostra	body_size	bill_measurements	11	0.0909091	2.82843	-0.08	0.0909091
WoS	Published	Red_crossbill	Loxia_curvirostra	body_size	bill_measurements	11	0.0909091	2.82843	-0.07	0.0909091
WoS	Published	Red_crossbill	Loxia_curvirostra	body_size	bill_measurements	11	0.0909091	2.82843	0.09	0.0909091
WoS	Published	Red_crossbill	Loxia_curvirostra	body_size	bill_measurements	11	0.0909091	2.82843	0.24	0.0909091
WoS	Published	Red_crossbill	Loxia_curvirostra	body_size	leg_measurements	11	0.0909091	2.82843	0.26	0.0909091
WoS	Published	Red_crossbill	Loxia_curvirostra	body_size	wing_measurements	11	0.0909091	2.82843	0.54	0.0909091
WoS	Published	Red_crossbill	Loxia_curvirostra	body_size	bill_measurements	11	0.0909091	2.82843	0.72	0.0909091
WoS	Published	Red_crossbill	Loxia_curvirostra	body_size	leg_measurements	13	0.0769231	3.16228	-0.42	0.0769231
WoS	Published	Red_crossbill	Loxia_curvirostra	body_size	bill_measurements	13	0.0769231	3.16228	-0.37	0.0769231
WoS	Published	Red_crossbill	Loxia_curvirostra	body_size	wing_measurements	13	0.0769231	3.16228	-0.02	0.0769231
WoS	Published	Red_crossbill	Loxia_curvirostra	body_size	bill_measurements	13	0.0769231	3.16228	0.04	0.0769231
WoS	Published	Red_crossbill	Loxia_curvirostra	body_size	bill_measurements	13	0.0769231	3.16228	0.38	0.0769231
WoS	Published	Red_crossbill	Loxia_curvirostra	body_size	bill_measurements	13	0.0769231	3.16228	0.43	0.0769231
WoS	Published	Red_crossbill	Loxia_curvirostra	body_size	body_size	13	0.0769231	3.16228	0.44	0.0769231
WoS	Published	Red_crossbill	Loxia_curvirostra	body_size	bill_measurements	13	0.0769231	3.16228	0.45	0.0769231
WoS	Published	Red_crossbill	Loxia_curvirostra	body_size	mass	13	0.0769231	3.16228	0.65	0.0769231
WoS	Published	Red_crossbill	Loxia_curvirostra	body_size	bill_measurements	13	0.0769231	3.16228	0.73	0.0769231
Cited	Published	Barn_swallow	Hirundo_rustica	body_size	tail_measurements	1338	0.000747384	36.5377	0.273861	0.000747384
Cited	Published	Barnacle_goose	Branta_leucopsis	body_size	mass	47	0.0212766	6.63325	0.271	0.0212766
Cited	Published	Barnacle_goose	Branta_leucopsis	body_size	mass	135	0.00740741	11.4891	0.311	0.00740741
Cited	Published	Barnacle_goose	Branta_leucopsis	body_size	mass	148	0.00675676	12.0416	0.414	0.00675676
Cited	Published	Barnacle_goose	Branta_leucopsis	body_size	leg_measurements	336	0.00297619	18.2483	0.038	0.00297619
Cited	Published	Barnacle_goose	Branta_leucopsis	body_size	head_measurements	336	0.00297619	18.2483	0.051	0.00297619
Cited	Published	Barnacle_goose	Branta_leucopsis	body_size	body_size	336	0.00297619	18.2483	0.08	0.00297619
WoS	Published	Merlin	Falco_columbarius	body_size	tail_measurements	89	0.011236	9.27362	0.4019	0.011236
WoS	Published	Merlin	Falco_columbarius	body_size	body_size	90	0.0111111	9.32738	-0.0401	0.0111111
WoS	Published	Merlin	Falco_columbarius	body_size	mass	90	0.0111111	9.32738	0.1325	0.0111111
WoS	Published	Merlin	Falco_columbarius	body_size	bill_measurements	91	0.010989	9.38083	0.0538	0.010989
WoS	Published	Merlin	Falco_columbarius	body_size	wing_measurements	91	0.010989	9.38083	0.2757	0.010989
WoS	Published	American_kestrel	Falco_sparverius	body_size	body_size	179	0.00558659	13.2665	0.026	0.00558659
WoS	Published	European_starling	Sturnus_vulgaris	body_size	wing_measurements	18	0.0555556	3.87298	0.25	0.0555556
WoS	Published	European_starling	Sturnus_vulgaris	body_size	mass	18	0.0555556	3.87298	0.37	0.0555556
WoS	Published	European_starling	Sturnus_vulgaris	body_size	leg_measurements	18	0.0555556	3.87298	0.53	0.0555556
WoS	Published	Black_tern	Chlidonias_niger	body_size	body_size	104	0.00961538	10.0499	0.21	0.00961538
WoS	Published	Black_tern	Chlidonias_niger	body_size	bill_measurements	104	0.00961538	10.0499	0.34	0.00961538
WoS	Published	Least_auklet	Aethia_pusilla	body_size	leg_measurements	50	0.02	6.85565	0.34	0.02
Cited	Published	Barn_owl	Tyto_alba	body_size	mass	159	0.00628931	12.49	0.09	0.00628931
WoS	Published	Brown_noddie	Anous_stolidus	body_size	bill_measurements	22	0.0454545	4.3589	0.06	0.0454545
WoS	Published	Brown_noddie	Anous_stolidus	body_size	wing_measurements	31	0.0322581	5.2915	0.11	0.0322581
WoS	Published	Brown_noddie	Anous_stolidus	body_size	head_measurements	34	0.0294118	5.56776	0.05	0.0294118
WoS	Published	Brown_noddie	Anous_stolidus	body_size	mass	34	0.0294118	5.56776	0.51	0.0294118
WoS	Published	Feral_pigeon	Columba_livia	body_size	bill_measurements	32	0.03125	5.38516	-0.08	0.03125
WoS	Published	Feral_pigeon	Columba_livia	body_size	mass	32	0.03125	5.38516	0.16	0.03125
WoS	Published	Feral_pigeon	Columba_livia	body_size	leg_measurements	32	0.03125	5.38516	0.17	0.03125
WoS	Published	Feral_pigeon	Columba_livia	body_size	wing_measurements	32	0.03125	5.38516	0.19	0.03125
WoS	Published	Feral_pigeon	Columba_livia	body_size	bill_measurements	32	0.03125	5.38516	0.26	0.03125
WoS	Published	Feral_pigeon	Columba_livia	body_size	body_size	32	0.03125	5.38516	0.37	0.03125
Cited	Published	Lesser_snow_goose1	Chen_caerulescens_caerulescens	body_size	head_measurements	307	0.00325733	17.4356	0.2	0.00325733
Cited	Published	Lesser_snow_goose1	Chen_caerulescens_caerulescens	body_size	body_size	307	0.00325733	17.4356	0.26	0.00325733
Cited	Published	Lesser_snow_goose1	Chen_caerulescens_caerulescens	body_size	leg_measurements	311	0.00321543	17.5499	0.12	0.00321543
Cited	Published	Lesser_snow_goose1	Chen_caerulescens_caerulescens	body_size	bill_measurements	436	0.00229358	20.8087	0.11	0.00229358
Cited	Published	Lesser_snow_goose1	Chen_caerulescens_caerulescens	body_size	mass	436	0.00229358	20.8087	0.24	0.00229358
WoS	Published	Pinyon_jay	Gymnorhinus_cyanocephalus	body_size	mass	57	0.0175439	7.34847	0.14	0.0175439
WoS	Published	Pinyon_jay	Gymnorhinus_cyanocephalus	body_size	bill_measurements	59	0.0169492	7.48331	-0.15	0.0169492
WoS	Published	Little_ringed_plover	Charadrius_dubius	body_size	leg_measurements	12	0.0833333	3	0.51	0.0833333
WoS	Published	Little_ringed_plover	Charadrius_dubius	body_size	mass	18	0.0555556	3.87298	0.39	0.0555556
WoS	Published	Little_ringed_plover	Charadrius_dubius	body_size	bill_measurements	18	0.0555556	3.87298	0.43	0.0555556
WoS	Published	Little_ringed_plover	Charadrius_dubius	body_size	tail_measurements	18	0.0555556	3.87298	0.49	0.0555556
WoS	Published	Little_ringed_plover	Charadrius_dubius	body_size	wing_measurements	18	0.0555556	3.87298	0.59	0.0555556
Cited	Published	American_kestrel	Falco_sparverius	body_size	mass	20	0.05	4.12311	-0.227	0.05
Cited	Published	American_kestrel	Falco_sparverius	body_size	leg_measurements	20	0.05	4.12311	0.269	0.05
WoS	Published	Common_tern	Sterna_hirundo	body_size	bill_measurements	61	0.0163934	7.61577	0.46	0.0163934
WoS	Published	Indigo_bunting	Passerina_cyanea	body_size	mass	65	0.0153846	7.87401	-0.05	0.0153846
WoS	Published	Indigo_bunting	Passerina_cyanea	body_size	wing_measurements	134	0.00746269	11.4455	0.08	0.00746269
WoS	Published	Indigo_bunting	Passerina_cyanea	body_size	bill_measurements	135	0.00740741	11.4891	0.03	0.00740741
WoS	Published	Indigo_bunting	Passerina_cyanea	body_size	wing_measurements	137	0.00729927	11.5758	0.03	0.00729927
WoS	Published	Indigo_bunting	Passerina_cyanea	body_size	leg_measurements	140	0.00714286	11.7047	0.1	0.00714286
WoS	Published	Cactus_finch	Geospiza_scandens	body_size	mass	11	0.0909091	2.82843	-0.47	0.0909091
WoS	Published	Cactus_finch	Geospiza_scandens	body_size	bill_measurements	11	0.0909091	2.82843	-0.42	0.0909091
WoS	Published	Cactus_finch	Geospiza_scandens	body_size	bill_measurements	11	0.0909091	2.82843	-0.17	0.0909091
WoS	Published	Cactus_finch	Geospiza_scandens	body_size	leg_measurements	11	0.0909091	2.82843	-0.15	0.0909091
WoS	Published	Cactus_finch	Geospiza_scandens	body_size	bill_measurements	11	0.0909091	2.82843	0.16	0.0909091
WoS	Published	Cactus_finch	Geospiza_scandens	body_size	wing_measurements	11	0.0909091	2.82843	0.24	0.0909091
WoS	Published	Cactus_finch	Geospiza_scandens	body_size	bill_measurements	11	0.0909091	2.82843	0.3	0.0909091
WoS	Published	Cactus_finch	Geospiza_scandens	body_size	leg_measurements	16	0.0625	3.60555	-0.17	0.0625
WoS	Published	Cactus_finch	Geospiza_scandens	body_size	bill_measurements	16	0.0625	3.60555	-0.04	0.0625
WoS	Published	Cactus_finch	Geospiza_scandens	body_size	bill_measurements	16	0.0625	3.60555	0.02	0.0625
WoS	Published	Cactus_finch	Geospiza_scandens	body_size	bill_measurements	16	0.0625	3.60555	0.09	0.0625
WoS	Published	Cactus_finch	Geospiza_scandens	body_size	bill_measurements	16	0.0625	3.60555	0.13	0.0625
WoS	Published	Cactus_finch	Geospiza_scandens	body_size	wing_measurements	16	0.0625	3.60555	0.19	0.0625
WoS	Published	Cactus_finch	Geospiza_scandens	body_size	mass	16	0.0625	3.60555	0.24	0.0625
WoS	Published	Cactus_finch	Geospiza_scandens	body_size	mass	20	0.05	4.12311	-0.39	0.05
WoS	Published	Cactus_finch	Geospiza_scandens	body_size	bill_measurements	20	0.05	4.12311	-0.32	0.05
WoS	Published	Cactus_finch	Geospiza_scandens	body_size	bill_measurements	20	0.05	4.12311	-0.24	0.05
WoS	Published	Cactus_finch	Geospiza_scandens	body_size	bill_measurements	20	0.05	4.12311	-0.16	0.05
WoS	Published	Cactus_finch	Geospiza_scandens	body_size	bill_measurements	20	0.05	4.12311	-0.11	0.05
WoS	Published	Cactus_finch	Geospiza_scandens	body_size	leg_measurements	20	0.05	4.12311	0.41	0.05
WoS	Published	Cactus_finch	Geospiza_scandens	body_size	wing_measurements	20	0.05	4.12311	0.49	0.05
WoS	Published	Medium_ground_finch	Geospiza_fortis	body_size	bill_measurements	23	0.0434783	4.47214	-0.32	0.0434783
WoS	Published	Medium_ground_finch	Geospiza_fortis	body_size	bill_measurements	23	0.0434783	4.47214	-0.28	0.0434783
WoS	Published	Medium_ground_finch	Geospiza_fortis	body_size	leg_measurements	23	0.0434783	4.47214	-0.26	0.0434783
WoS	Published	Medium_ground_finch	Geospiza_fortis	body_size	bill_measurements	23	0.0434783	4.47214	-0.15	0.0434783
WoS	Published	Medium_ground_finch	Geospiza_fortis	body_size	bill_measurements	23	0.0434783	4.47214	-0.15	0.0434783
WoS	Published	Medium_ground_finch	Geospiza_fortis	body_size	mass	23	0.0434783	4.47214	-0.15	0.0434783
WoS	Published	Medium_ground_finch	Geospiza_fortis	body_size	wing_measurements	23	0.0434783	4.47214	-0.1	0.0434783
WoS	Published	Medium_ground_finch	Geospiza_fortis	body_size	bill_measurements	40	0.025	6.08276	-0.1	0.025
WoS	Published	Medium_ground_finch	Geospiza_fortis	body_size	wing_measurements	40	0.025	6.08276	0.06	0.025
WoS	Published	Medium_ground_finch	Geospiza_fortis	body_size	mass	40	0.025	6.08276	0.14	0.025
WoS	Published	Medium_ground_finch	Geospiza_fortis	body_size	bill_measurements	40	0.025	6.08276	0.3	0.025
WoS	Published	Medium_ground_finch	Geospiza_fortis	body_size	bill_measurements	40	0.025	6.08276	0.35	0.025
WoS	Published	Medium_ground_finch	Geospiza_fortis	body_size	leg_measurements	40	0.025	6.08276	0.38	0.025
WoS	Published	Medium_ground_finch	Geospiza_fortis	body_size	bill_measurements	40	0.025	6.08276	0.41	0.025
WoS	Published	Song_sparrow	Melospiza_melodia	body_size	bill_measurements	65	0.0153846	7.87401	0.3	0.0153846
Cited	Published	Medium_ground_finch	Geospiza_fortis	body_size	bill_measurements	21	0.047619	4.24264	0.02	0.047619
Cited	Published	Medium_ground_finch	Geospiza_fortis	body_size	leg_measurements	21	0.047619	4.24264	0.1	0.047619
Cited	Published	Medium_ground_finch	Geospiza_fortis	body_size	bill_measurements	21	0.047619	4.24264	0.16	0.047619
Cited	Published	Medium_ground_finch	Geospiza_fortis	body_size	mass	21	0.047619	4.24264	0.16	0.047619
Cited	Published	Medium_ground_finch	Geospiza_fortis	body_size	bill_measurements	21	0.047619	4.24264	0.21	0.047619
Cited	Published	Medium_ground_finch	Geospiza_fortis	body_size	bill_measurements	21	0.047619	4.24264	0.22	0.047619
Cited	Published	Medium_ground_finch	Geospiza_fortis	body_size	wing_measurements	21	0.047619	4.24264	0.37	0.047619
Cited	Published	Medium_ground_finch	Geospiza_fortis	body_size	bill_measurements	40	0.025	6.08276	-0.16	0.025
Cited	Published	Medium_ground_finch	Geospiza_fortis	body_size	wing_measurements	40	0.025	6.08276	-0.09	0.025
Cited	Published	Medium_ground_finch	Geospiza_fortis	body_size	mass	40	0.025	6.08276	0.16	0.025
Cited	Published	Medium_ground_finch	Geospiza_fortis	body_size	bill_measurements	40	0.025	6.08276	0.31	0.025
Cited	Published	Medium_ground_finch	Geospiza_fortis	body_size	bill_measurements	40	0.025	6.08276	0.33	0.025
Cited	Published	Medium_ground_finch	Geospiza_fortis	body_size	leg_measurements	40	0.025	6.08276	0.35	0.025
Cited	Published	Medium_ground_finch	Geospiza_fortis	body_size	bill_measurements	40	0.025	6.08276	0.42	0.025
WoS	Published	Medium_ground_finch	Geospiza_fortis	body_size	bill_measurements	8	0.125	2.23607	-0.63	0.125
WoS	Published	Medium_ground_finch	Geospiza_fortis	body_size	bill_measurements	8	0.125	2.23607	-0.22	0.125
WoS	Published	Medium_ground_finch	Geospiza_fortis	body_size	bill_measurements	8	0.125	2.23607	0.33	0.125
WoS	Published	Australasian_gannet	Morus_serrator	body_size	bill_measurements	40	0.025	6.08276	0.1	0.025
WoS	Published	Australasian_gannet	Morus_serrator	body_size	bill_measurements	40	0.025	6.08276	0.0316228	0.025
WoS	Published	Australasian_gannet	Morus_serrator	body_size	mass	91	0.010989	9.38083	0.2	0.010989
WoS	Published	Australasian_gannet	Morus_serrator	body_size	mass	42	0.0238095	6.245	0.173205	0.0238095
WoS	Published	king_penguin	Aptenodytes_patagonicus	body_size	mass	37	0.027027	5.83095	-0.104	0.027027
WoS	Published	king_penguin	Aptenodytes_patagonicus	body_size	head_measurements	37	0.027027	5.83095	0.1386	0.027027
WoS	Published	king_penguin	Aptenodytes_patagonicus	body_size	head_measurements	37	0.027027	5.83095	-0.03	0.027027
WoS	Published	king_penguin	Aptenodytes_patagonicus	body_size	head_measurements	37	0.027027	5.83095	-0.1044	0.027027
WoS	Published	Silver-throated_tit	Aegithalos_glaucogularis	body_size	bill_measurements	99	0.010101	9.79796	0.25	0.010101
WoS	Published	Silver-throated_tit	Aegithalos_glaucogularis	body_size	bill_measurements	99	0.010101	9.79796	0.09	0.010101
WoS	Published	Silver-throated_tit	Aegithalos_glaucogularis	body_size	head_measurements	98	0.0102041	9.74679	0.08	0.0102041
WoS	Published	Silver-throated_tit	Aegithalos_glaucogularis	body_size	leg_measurements	99	0.010101	9.79796	0.01	0.010101
WoS	Published	Silver-throated_tit	Aegithalos_glaucogularis	body_size	wing_measurements	99	0.010101	9.79796	0.11	0.010101
WoS	Published	Silver-throated_tit	Aegithalos_glaucogularis	body_size	tail_measurements	98	0.0102041	9.74679	0.02	0.0102041
WoS	Published	Silver-throated_tit	Aegithalos_glaucogularis	body_size	body_size	97	0.0103093	9.69536	0.25	0.0103093
WoS	Published	Northern_flicker	Colaptes_auratus	body_size	tail_measurements	343	0.00291545	18.4391	0.0948683	0.00291545
WoS	Published	Northern_flicker	Colaptes_auratus	body_size	tail_measurements	317	0.00315457	17.72	0.223607	0.00315457
WoS	Published	Atlantic_puffin	Fratercula_arctica	body_size	mass	26	0.0384615	4.79583	-0.04	0.0384615
WoS	Published	Atlantic_puffin	Fratercula_arctica	body_size	wing_measurements	26	0.0384615	4.79583	0.11	0.0384615
WoS	Published	Atlantic_puffin	Fratercula_arctica	body_size	bill_measurements	26	0.0384615	4.79583	0.54	0.0384615
WoS	Published	Atlantic_puffin	Fratercula_arctica	body_size	bill_measurements	26	0.0384615	4.79583	-0.27	0.0384615
WoS	Published	Atlantic_puffin	Fratercula_arctica	body_size	bill_measurements	13	0.0769231	3.16228	0.28	0.0769231
WoS	Published	Atlantic_puffin	Fratercula_arctica	body_size	head_measurements	26	0.0384615	4.79583	0.09	0.0384615
WoS	Published	Atlantic_puffin	Fratercula_arctica	body_size	mass	37	0.027027	5.83095	0.14	0.027027
WoS	Published	Atlantic_puffin	Fratercula_arctica	body_size	wing_measurements	37	0.027027	5.83095	0.08	0.027027
WoS	Published	Atlantic_puffin	Fratercula_arctica	body_size	bill_measurements	37	0.027027	5.83095	-0.02	0.027027
WoS	Published	Atlantic_puffin	Fratercula_arctica	body_size	bill_measurements	37	0.027027	5.83095	0.06	0.027027
WoS	Published	Atlantic_puffin	Fratercula_arctica	body_size	head_measurements	37	0.027027	5.83095	0.32	0.027027
WoS	Published	Rufous_hornero	Furnarius_rufus	body_size	body_size	23	0.0434783	4.47214	0.185	0.0434783
WoS	Published	Yellow-legged_gull	Larus_michahellis	body_size	head_measurements	16	0.0625	3.60555	0.092	0.0625
WoS	Published	Yellow-legged_gull	Larus_michahellis	body_size	bill_measurements	16	0.0625	3.60555	0.241	0.0625
WoS	Published	Yellow-legged_gull	Larus_michahellis	body_size	bill_measurements	16	0.0625	3.60555	0.212	0.0625
WoS	Published	Yellow-legged_gull	Larus_michahellis	body_size	leg_measurements	16	0.0625	3.60555	-0.03	0.0625
WoS	Published	Yellow-legged_gull	Larus_michahellis	body_size	leg_measurements	16	0.0625	3.60555	0.297	0.0625
WoS	Published	Yellow-legged_gull	Larus_michahellis	body_size	wing_measurements	16	0.0625	3.60555	0.25	0.0625
WoS	Published	Yellow-legged_gull	Larus_michahellis	body_size	mass	16	0.0625	3.60555	0.198	0.0625
WoS	Published	Yellow-legged_gull	Larus_michahellis	body_size	mass	16	0.0625	3.60555	0.049	0.0625
WoS	Published	Elliot_laughingthrush	Trochalopteron_elliotii	body_size	bill_measurements	24	0.0416667	4.58258	0.47	0.0416667
WoS	Published	Elliot_laughingthrush	Trochalopteron_elliotii	body_size	leg_measurements	24	0.0416667	4.58258	0.44	0.0416667
WoS	Published	Elliot_laughingthrush	Trochalopteron_elliotii	body_size	mass	24	0.0416667	4.58258	0.49	0.0416667
WoS	Published	Elliot_laughingthrush	Trochalopteron_elliotii	body_size	wing_measurements	24	0.0416667	4.58258	0.23	0.0416667
WoS	Published	Elliot_laughingthrush	Trochalopteron_elliotii	body_size	tail_measurements	24	0.0416667	4.58258	0.27	0.0416667
WoS	Published	Red_grouse	Lagopus_lagopus_scoticus	body_size	leg_measurements	42	0.0238095	6.245	0.0149983	0.0238095
WoS	Published	Mute_swan	Cygnus_olor	body_size	head_measurements	91	0.010989	9.38083	-0.08	0.010989
WoS	Published	Mute_swan	Cygnus_olor	body_size	wing_measurements	35	0.0285714	5.65685	-0.31	0.0285714
WoS	Published	Mute_swan	Cygnus_olor	body_size	head_measurements	82	0.0121951	8.88819	-0.02	0.0121951
WoS	Published	Mute_swan	Cygnus_olor	body_size	leg_measurements	79	0.0126582	8.7178	0.13	0.0126582
WoS	Published	Mute_swan	Cygnus_olor	body_size	bill_measurements	34	0.0294118	5.56776	0.07	0.0294118
WoS	Published	Grey-faced_petrel	Pterodroma_gouldi	body_size	head_measurements	37	0.027027	5.83095	0.16	0.027027
WoS	Published	Grey-faced_petrel	Pterodroma_gouldi	body_size	bill_measurements	41	0.0243902	6.16441	0.123	0.0243902
WoS	Published	Grey-faced_petrel	Pterodroma_gouldi	body_size	bill_measurements	47	0.0212766	6.63325	-0.12	0.0212766
WoS	Published	Grey-faced_petrel	Pterodroma_gouldi	body_size	bill_measurements	38	0.0263158	5.91608	0.031	0.0263158
WoS	Published	Grey-faced_petrel	Pterodroma_gouldi	body_size	bill_measurements	41	0.0243902	6.16441	-0.079	0.0243902
WoS	Published	Grey-faced_petrel	Pterodroma_gouldi	body_size	bill_measurements	47	0.0212766	6.63325	0.025	0.0212766
WoS	Published	Grey-faced_petrel	Pterodroma_gouldi	body_size	bill_measurements	38	0.0263158	5.91608	0.02	0.0263158
WoS	Published	Grey-faced_petrel	Pterodroma_gouldi	body_size	leg_measurements	41	0.0243902	6.16441	0.191	0.0243902
WoS	Published	Grey-faced_petrel	Pterodroma_gouldi	body_size	wing_measurements	46	0.0217391	6.55744	0.15	0.0217391
WoS	Published	Grey-faced_petrel	Pterodroma_gouldi	body_size	mass	49	0.0204082	6.78233	0.439	0.0204082
WoS	Published	Grey-faced_petrel	Pterodroma_gouldi	body_size	body_size	35	0.0285714	5.65685	0.005	0.0285714
WoS	Published	Black-headed_gull	Chroicocephalus_ridibundus	body_size	body_size	211	0.00473934	14.4222	-0.02	0.00473934
WoS	Published	Black-headed_gull	Chroicocephalus_ridibundus	body_size	wing_measurements	214	0.0046729	14.5258	0.16	0.0046729
WoS	Published	Black-headed_gull	Chroicocephalus_ridibundus	body_size	leg_measurements	217	0.00460829	14.6287	0.06	0.00460829
WoS	Published	Black-headed_gull	Chroicocephalus_ridibundus	body_size	head_measurements	214	0.0046729	14.5258	0.33	0.0046729
WoS	Published	Black-headed_gull	Chroicocephalus_ridibundus	body_size	head_measurements	40	0.025	6.08276	0.37	0.025
WoS	Published	Black-headed_gull	Chroicocephalus_ridibundus	body_size	wing_measurements	216	0.00462963	14.5945	0.16	0.00462963
WoS	Published	Black-headed_gull	Chroicocephalus_ridibundus	body_size	wing_measurements	216	0.00462963	14.5945	0.32	0.00462963
WoS	Published	Barn_swallow	Hirundo_rustica	body_size	body_size	65	0.0153846	7.87401	0.219237	0.0153846
WoS	Published	Barn_swallow	Hirundo_rustica	body_size	mass	65	0.0153846	7.87401	0.0786825	0.0153846
WoS	Published	Plain_laughingthrush	Garrulax_davidi_concolor	body_size	bill_measurements	27	0.037037	4.89898	0.459	0.037037
WoS	Published	Plain_laughingthrush	Garrulax_davidi_concolor	body_size	bill_measurements	27	0.037037	4.89898	0.26	0.037037
WoS	Published	Plain_laughingthrush	Garrulax_davidi_concolor	body_size	leg_measurements	27	0.037037	4.89898	0.18	0.037037
WoS	Published	Plain_laughingthrush	Garrulax_davidi_concolor	body_size	wing_measurements	27	0.037037	4.89898	0.31	0.037037
WoS	Published	Plain_laughingthrush	Garrulax_davidi_concolor	body_size	body_size	27	0.037037	4.89898	0.32	0.037037
WoS	Published	Plain_laughingthrush	Garrulax_davidi_concolor	body_size	tail_measurements	27	0.037037	4.89898	0.14	0.037037
WoS	Published	Plain_laughingthrush	Garrulax_davidi_concolor	body_size	mass	27	0.037037	4.89898	0.64	0.037037
WoS	Published	Barn_swallow	Hirundo_rustica	body_size	mass	77	0.012987	8.60233	0.37	0.012987
WoS	Published	Barn_swallow	Hirundo_rustica	body_size	wing_measurements	77	0.012987	8.60233	-0.12	0.012987
WoS	Published	Barn_swallow	Hirundo_rustica	body_size	tail_measurements	77	0.012987	8.60233	0.09	0.012987
WoS	Published	Monk_parakeet	Myiopsitta_monachus	body_size	mass	6	0.166667	1.73205	0.933	0.166667
WoS	Published	Monk_parakeet	Myiopsitta_monachus	body_size	bill_measurements	6	0.166667	1.73205	0.887	0.166667
WoS	Published	king_penguin	Aptenodytes_patagonicus	body_size	head_measurements	73	0.0136986	8.3666	0.057	0.0136986
WoS	Published	king_penguin	Aptenodytes_patagonicus	body_size	bill_measurements	73	0.0136986	8.3666	-0.017	0.0136986
WoS	Published	king_penguin	Aptenodytes_patagonicus	body_size	mass	7	0.142857	2	-0.219	0.142857
WoS	Published	Little_auk	Alle_alle	body_size	wing_measurements	296	0.00337838	17.1172	0.11	0.00337838
WoS	Published	Little_auk	Alle_alle	body_size	head_measurements	296	0.00337838	17.1172	0.004	0.00337838
WoS	Published	Blue_tit	Cyanistes_caeruleus	body_size	head_measurements	894	0.00111857	29.8496	0.104433	0.00111857
WoS	Published	Blue_tit	Cyanistes_caeruleus	body_size	tail_measurements	907	0.00110254	30.0666	0.0847291	0.00110254
WoS	Published	Blue_tit	Cyanistes_caeruleus	body_size	leg_measurements	905	0.00110497	30.0333	0.0128079	0.00110497
WoS	Published	Blue_tit	Cyanistes_caeruleus	body_size	mass	914	0.00109409	30.1828	0.190148	0.00109409
WoS	Published	Blue_tit	Cyanistes_caeruleus	body_size	wing_measurements	914	0.00109409	30.1828	0.0768473	0.00109409
Cited	Published	king_penguin	Aptenodytes_patagonicus	body_size	mass	19	0.0526316	4	0.465	0.0526316
Cited	Published	Adelie_penguin	Pygoscelis_adeliae	body_size	mass	11	0.0909091	2.82843	0.034	0.0909091
unpublished	Unpublished	Blue-footed_booby	Sula_nebouxii	body_size	mass	515	0.00194175	22.6274	0.0810951	0.0019365
unpublished	Unpublished	Blue-footed_booby	Sula_nebouxii	body_size	bill_measurements	346	0.00289017	18.5203	0.0608489	0.00289621
unpublished	Unpublished	Blue-footed_booby	Sula_nebouxii	body_size	wing_measurements	517	0.00193424	22.6716	0.132623	0.00190759
unpublished	Unpublished	Barn_swallow	Hirundo_rustica	body_size	leg_measurements	209	0.00478469	14.3527	0.0181652	0.00482932
unpublished	Unpublished	Barn_swallow	Hirundo_rustica	body_size	wing_measurements	233	0.00429185	15.1658	0.121483	0.00426512
unpublished	Unpublished	Barn_swallow	Hirundo_rustica	body_size	mass	127	0.00787402	11.1355	0.133228	0.007858
unpublished	Unpublished	Barn_swallow	Hirundo_rustica	body_size	tail_measurements	222	0.0045045	14.7986	0.0392415	0.00453846
unpublished	Unpublished	Blue_tit	Cyanistes_caeruleus	body_size	leg_measurements	330	0.0030303	18.0831	0.0563007	0.00303912
unpublished	Unpublished	Blue_tit	Cyanistes_caeruleus	body_size	wing_measurements	328	0.00304878	18.0278	0.0525646	0.00305901
unpublished	Unpublished	Blue_tit	Cyanistes_caeruleus	body_size	mass	331	0.00302115	18.1108	0.084974	0.00301757
unpublished	Unpublished	Blue_tit	Cyanistes_caeruleus	body_size	leg_measurements	503	0.00198807	22.3607	0.091581	0.00197927
unpublished	Unpublished	Blue_tit	Cyanistes_caeruleus	body_size	wing_measurements	471	0.00212314	21.6333	0.0801632	0.00211849
unpublished	Unpublished	Blue_tit	Cyanistes_caeruleus	body_size	mass	509	0.00196464	22.4944	0.104909	0.00195068
unpublished	Unpublished	Great_tit	Parus_major	body_size	leg_measurements	809	0.00123609	28.3901	0.135801	0.0012163
unpublished	Unpublished	Great_tit	Parus_major	body_size	wing_measurements	811	0.00123305	28.4253	0.142051	0.00121115
unpublished	Unpublished	Great_tit	Parus_major	body_size	mass	809	0.00123609	28.3901	0.171865	0.00120256
unpublished	Unpublished	Pied_flycatcher	Ficedula_hypoleuca	body_size	leg_measurements	1824	0.000548246	42.6732	0.0572513	0.000547048
unpublished	Unpublished	Pied_flycatcher	Ficedula_hypoleuca	body_size	wing_measurements	1795	0.000557103	42.332	0.127793	0.000548616
unpublished	Unpublished	Pied_flycatcher	Ficedula_hypoleuca	body_size	mass	1838	0.00054407	42.8369	0.0139573	0.000544556
unpublished	Unpublished	Semipalmated_sandpiper	Calidris_pusill	body_size	leg_measurements	329	0.00303951	18.0555	0.0294332	0.00305545
unpublished	Unpublished	Semipalmated_sandpiper	Calidris_pusill	body_size	wing_measurements	324	0.00308642	17.9165	0.275036	0.00287067
unpublished	Unpublished	Semipalmated_sandpiper	Calidris_pusill	body_size	mass	322	0.00310559	17.8606	-0.026985	0.00312272
unpublished	Unpublished	Semipalmated_sandpiper	Calidris_pusill	body_size	bill_measurements	329	0.00303951	18.0555	0.0157884	0.00305734
unpublished	Unpublished	Semipalmated_sandpiper	Calidris_pusill	body_size	head_measurements	306	0.00326797	17.4069	0.100441	0.00325629
unpublished	Unpublished	Tawny_owl	Strix_aluco	body_size	wing_measurements	343	0.00291545	18.4391	0.0745564	0.00291625
unpublished	Unpublished	Tawny_owl	Strix_aluco	body_size	mass	351	0.002849	18.6548	0.344547	0.00252518
unpublished	Unpublished	Tawny_owl	Strix_aluco	body_size	tail_measurements	337	0.00296736	18.2757	0.181373	0.00288688
unpublished	Unpublished	Western_bluebird	Sialia_mexicana	body_size	leg_measurements	286	0.0034965	16.8226	0.163498	0.003427
unpublished	Unpublished	Western_bluebird	Sialia_mexicana	body_size	wing_measurements	291	0.00343643	16.9706	0.0976682	0.0034272
unpublished	Unpublished	Western_bluebird	Sialia_mexicana	body_size	mass	287	0.00348432	16.8523	0.125949	0.00345311
unpublished	Unpublished	Western_bluebird	Sialia_mexicana	body_size	bill_measurements	289	0.00346021	16.9115	0.0859997	0.00345855
unpublished	Unpublished	Western_bluebird	Sialia_mexicana	body_size	tail_measurements	290	0.00344828	16.9411	0.0925209	0.0034425
experimental	Unpublished	Zebra_finch	Taeniopygia_guttata	body_size	mass	44	0.0227273	6.40312	0.0188335	0.0238011
experimental	Unpublished	Zebra_finch	Taeniopygia_guttata	body_size	leg_measurements	44	0.0227273	6.40312	0.22489	0.0226053
experimental	Unpublished	Zebra_finch	Taeniopygia_guttata	body_size	wing_measurements	44	0.0227273	6.40312	-0.282813	0.0219052
experimental	Unpublished	Zebra_finch	Taeniopygia_guttata	body_size	mass	35	0.0285714	5.65685	-0.408578	0.0252444
experimental	Unpublished	Zebra_finch	Taeniopygia_guttata	body_size	leg_measurements	35	0.0285714	5.65685	0.172376	0.0294026
experimental	Unpublished	Zebra_finch	Taeniopygia_guttata	body_size	wing_measurements	35	0.0285714	5.65685	0.0872358	0.0300724
experimental	Unpublished	Zebra_finch	Taeniopygia_guttata	body_size	mass	31	0.0322581	5.2915	0.292525	0.031532
experimental	Unpublished	Zebra_finch	Taeniopygia_guttata	body_size	leg_measurements	29	0.0344828	5.09902	0.387751	0.0314685
experimental	Unpublished	Zebra_finch	Taeniopygia_guttata	body_size	mass	58	0.0172414	7.4162	0.260877	0.0166418
experimental	Unpublished	Zebra_finch	Taeniopygia_guttata	body_size	leg_measurements	56	0.0178571	7.28011	0.203241	0.0177536
experimental	Unpublished	Zebra_finch	Taeniopygia_guttata	body_size	leg_measurements	331	0.00302115	18.1108	-0.102579	0.00300753
experimental	Unpublished	Zebra_finch	Taeniopygia_guttata	body_size	mass	336	0.00297619	18.2483	-0.18803	0.00288816
experimental	Unpublished	Zebra_finch	Taeniopygia_guttata	body_size	wing_measurements	336	0.00297619	18.2483	-0.049109	0.00298679
