# Supplementary material for: Scrutinizing assortative mating in birds
Source: PLoS Biol. 2019 Feb 21;17(2):e3000156. doi: 10.1371/journal.pbio.3000156 (PMC6400405; doi:10.1371/journal.pbio.3000156)
Supplement: S8 Data — (XLSX) [file pbio.3000156.s008.xlsx]

## Sheet: traits_data
Experiment	Year	Species	FIDMID	Aviary	pairsAV	F_ID	M_ID	FID_mass	MID_mass	FID_tarsus	MID_tarsus	FID_wing	MID_wing
1	2007	zebra_finch	50596102	K1	8	5059	6102	17.5	18.5	16.6	16.4	61	60
1	2007	zebra_finch	50596206	K1	8	5059	6206	17.5	14.2	16.6	17.2	61	57
1	2007	zebra_finch	50915108	K1	8	5091	5108	17.9	15.3	17.6	17.8	57	60
1	2007	zebra_finch	51746102	K1	8	5174	6102	18.7	18.5	16.6	16.4	57.5	60
1	2007	zebra_finch	51746206	K1	8	5174	6206	18.7	14.2	16.6	17.2	57.5	57
1	2007	zebra_finch	51925117	K1	8	5192	5117	15.3	17.5	16.3	17	57	62
1	2007	zebra_finch	60735259	K1	8	6073	5259	18.7	18	17.2	17.3	62	60.5
1	2007	zebra_finch	60996119	K1	8	6099	6119	21.7	19.6	16.5	16.9	59	59.5
1	2007	zebra_finch	50155080	K2	7	5015	5080	20.7	16.7	17.8	16	59.5	57
1	2007	zebra_finch	50155124	K2	7	5015	5124	20.7	16.3	17.8	17.3	59.5	60.5
1	2007	zebra_finch	50546146	K2	7	5054	6146	15.2	15.9	16.6	16.6	58	57.5
1	2007	zebra_finch	51056150	K2	7	5105	6150	16.6	16.7	16.8	17.2	57	58
1	2007	zebra_finch	52486031	K2	7	5248	6031	19.5	19.3	17.1	16.9	59	57.5
1	2007	zebra_finch	61075124	K2	7	6107	5124	17.3	16.3	16.5	17.3	58.5	60.5
1	2007	zebra_finch	62196003	K2	7	6219	6003	16	18.4	17.1	17	58	59
1	2007	zebra_finch	50996164	K3	5	5099	6164	17	16	16.4	17.7	57.5	58
1	2007	zebra_finch	51096070	K3	5	5109	6070	16.9	17.9	17.2	17.2	59	59
1	2007	zebra_finch	52125114	K3	5	5212	5114	17.9	16.6	16.6	16.9	58	57
1	2007	zebra_finch	52125142	K3	5	5212	5142	17.9	17.2	16.6	16.1	58	56.5
1	2007	zebra_finch	52246180	K3	5	5224	6180	17.3	18.7	16.9	17.2	58	60
1	2007	zebra_finch	52186062	K7	6	5218	6062	18.4	19.3	16.8	17.5	56.5	57.5
1	2007	zebra_finch	52206059	K7	6	5220	6059	16.7	13.9	16.4	15.6	59	54
1	2007	zebra_finch	60095076	K7	6	6009	5076	16.1	16.8	16.8	16.6	55.5	57
1	2007	zebra_finch	62005087	K7	6	6200	5087	19.1	12.9	16.7	16.4	57	55
1	2007	zebra_finch	62006211	K7	6	6200	6211	19.1	16	16.7	17.7	57	58.5
1	2007	zebra_finch	62686211	K7	6	6268	6211	14.6	16	16.9	17.7	55	58.5
1	2007	zebra_finch	50386197	K8	9	5038	6197	13.7	18.9	15.3	16.6	55.5	59
1	2007	zebra_finch	51645047	K8	9	5164	5047	17.7	12.9	17.3	16.1	59.5	59
1	2007	zebra_finch	51646197	K8	9	5164	6197	17.7	18.9	17.3	16.6	59.5	59
1	2007	zebra_finch	52335047	K8	9	5233	5047	13.6	12.9	15.5	16.1	56.5	59
1	2007	zebra_finch	52336132	K8	9	5233	6132	13.6	16.1	15.5	17.5	56.5	58.5
1	2007	zebra_finch	61616035	K8	9	6161	6035	15.3	19.1	16.1	17.6	55.5	59.5
1	2007	zebra_finch	62055055	K8	9	6205	5055	14.5	15.1	17	16.8	56	60.5
1	2007	zebra_finch	62726132	K8	9	6272	6132	17.4	16.1	17.5	17.5	59	58.5
1	2007	zebra_finch	62726167	K8	9	6272	6167	17.4	13.7	17.5	16.4	59	57
1	2007	zebra_finch	51675263	K9	9	5167	5263	16.9	14.6	17	17.4	59	61.5
1	2007	zebra_finch	51876044	K9	9	5187	6044	16.6	18.5	17.6	16.6	59.5	60
1	2007	zebra_finch	60155253	K9	9	6015	5253	22.8	18.7	16.6	17.1	57	60
1	2007	zebra_finch	60156008	K9	9	6015	6008	22.8	14.7	16.6	17.2	57	64
1	2007	zebra_finch	60485046	K9	9	6048	5046	15.6	17.1	16.6	17	58.5	57.5
1	2007	zebra_finch	61006008	K9	9	6100	6008	19.7	14.7	17.1	17.2	59	64
1	2007	zebra_finch	62305257	K9	9	6230	5257	19.8	15.3	17.3	17.1	59.5	58.5
1	2007	zebra_finch	62405257	K9	9	6240	5257	18.6	15.3	17.1	17.1	59	58.5
1	2007	zebra_finch	62405263	K9	9	6240	5263	18.6	14.6	17.1	17.4	59	61.5
2	2009	zebra_finch	70337031	S1	8	7033	7031	15.6	13.8	16.1	17.4	58.5	58
2	2009	zebra_finch	70337144	S1	8	7033	7144	15.6	14.7	16.1	17.1	58.5	55
2	2009	zebra_finch	70377144	S1	8	7037	7144	18.5	14.7	17.3	17.1	56.5	55
2	2009	zebra_finch	70497148	S1	8	7049	7148	14.5	14.8	16.3	16.9	55.5	56.5
2	2009	zebra_finch	70777117	S1	8	7077	7117	15.8	15	16.1	16.6	56.5	58
2	2009	zebra_finch	70967046	S1	8	7096	7046	19.2	16.4	18.4	17.4	60	57.5
2	2009	zebra_finch	70967117	S1	8	7096	7117	19.2	15	18.4	16.6	60	58
2	2009	zebra_finch	71047140	S1	8	7104	7140	21.9	14.6	17.1	16.8	60	55.5
2	2009	zebra_finch	70397043	S2	5	7039	7043	16.7	15.9	16.4	16.7	58.5	54
2	2009	zebra_finch	70397116	S2	5	7039	7116	16.7	14.6	16.4	17	58.5	59
2	2009	zebra_finch	70427052	S2	5	7042	7052	14.8	17.7	16.4	17.3	59	57
2	2009	zebra_finch	70737093	S2	5	7073	7093	19.6	15.6	16.7	17.8	60	59.5
2	2009	zebra_finch	71107010	S2	5	7110	7010	14.1	17.5	16.2	18.2	56.5	59.5
2	2009	zebra_finch	70027068	S3	6	7002	7068	18.1	16.2	17.7	15.9	57.5	58
2	2009	zebra_finch	70297080	S3	6	7029	7080	17.1	15.1	16.5	16.6	57.5	56.5
2	2009	zebra_finch	70307011	S3	6	7030	7011	16.7	15.3	16.7	17.3	58.5	58.5
2	2009	zebra_finch	70477084	S3	6	7047	7084	19.3	14.6	16.8	17.6	56.5	59.5
2	2009	zebra_finch	70717105	S3	6	7071	7105	16.8	20.3	17.1	17.3	57.5	59
2	2009	zebra_finch	71437105	S3	6	7143	7105	15	20.3	17	17.3	58	59
2	2009	zebra_finch	70037019	S7	5	7003	7019	18.3	18.9	17.6	17.2	58	59
2	2009	zebra_finch	70367045	S7	5	7036	7045	20.6	15	18.2	17.7	60	59.5
2	2009	zebra_finch	70367053	S7	5	7036	7053	20.6	17.4	18.2	17.2	60	56.5
2	2009	zebra_finch	70577018	S7	5	7057	7018	19.4	13.9	17.4	16.75	58	58
2	2009	zebra_finch	71587101	S7	5	7158	7101	17.2	18.6	16.9	17.1	56	60.5
2	2009	zebra_finch	70517142	S8	5	7051	7142	16.6	13.7	16.4	17.2	59.5	55.5
2	2009	zebra_finch	70557006	S8	5	7055	7006	18.2	15.6	16.5	16.45	57	56.5
2	2009	zebra_finch	70657064	S8	5	7065	7064	19.9	18.8	16.2	17.5	59	57.5
2	2009	zebra_finch	71027032	S8	5	7102	7032	16.5	17.4	17.2	17.8	58	57.5
2	2009	zebra_finch	71067159	S8	5	7106	7159	15.4	19.2	17.4	17.8	61	61.5
2	2009	zebra_finch	70167009	S9	6	7016	7009	18.8	12.8	16.9	16.4	58	55
2	2009	zebra_finch	70507007	S9	6	7050	7007	18.1	13.6	17.9	16.7	60.5	57
2	2009	zebra_finch	70667111	S9	6	7066	7111	16.1	15.7	17.4	17.55	58	59
2	2009	zebra_finch	70837087	S9	6	7083	7087	16.3	18.1	17.6	16.6	60	58.5
2	2009	zebra_finch	71387017	S9	6	7138	7017	18.2	16.7	17.3	17.2	60	57.5
2	2009	zebra_finch	71467089	S9	6	7146	7089	17.1	13.8	16.8	15.5	57	55
3	2014_15	zebra_finch	1246312175	315	1	12463	12175	14.9	16	17.2	17.4	57	57.5
3	2014_16	zebra_finch	1200812574	419	1	12008	12574	17	14.9	17.2	17.2	58	60
3	2014_17	zebra_finch	1210012495	226	2	12100	12495	16.2	15.5	17.6	17.5	58	59
3	2014_18	zebra_finch	1240912282	226	2	12409	12282	14	15.3	16.5	17.1	58.5	58
3	2014_19	zebra_finch	1202412622	425	2	12024	12622	15.8	17.4	16.7	17.7	59	60.5
3	2014_20	zebra_finch	1234412451	425	2	12344	12451	16.6	15.9	17.5	17.1	58.5	56.5
3	2014_21	zebra_finch	1210612641	115	3	12106	12641	15.3	14.7	17.4	16.6	57.5	59
3	2014_22	zebra_finch	1230712464	115	3	12307	12464	16.5	18	17.2	18.3	54.5	58.5
3	2014_23	zebra_finch	1264212204	115	3	12642	12204	15.8	13.8	17.4	17	61	56.5
3	2014_24	zebra_finch	1223112266	214	3	12231	12266	13.9	14.3	17.6	17	58	59
3	2014_25	zebra_finch	1247812191	214	3	12478	12191	18	14.5	17.4	17.8	58.5	57
3	2014_26	zebra_finch	1260712332	214	3	12607	12332	15.5	14.3	17.8	16.8	57	59
3	2014_27	zebra_finch	1212912502	227	3	12129	12502	15.6	15	17.9	17	56	58.5
3	2014_28	zebra_finch	1229912073	227	3	12299	12073	13.6	15	16.5	17.1	58.5	60
3	2014_29	zebra_finch	1231912006	227	3	12319	12006	14.7	14.9	16.8	17.1	57.5	58
3	2014_30	zebra_finch	1244312359	417	3	12443	12539	16.7	13.6	17.3	16.6	60	57
3	2014_31	zebra_finch	1252012325	417	3	12520	12325	14.4	14.1	17.2	16.7	56.5	58
3	2014_32	zebra_finch	1265812031	417	3	12658	12031	15.6	14.3	17.1	17.2	58	58.5
3	2014_33	zebra_finch	1252012265	421	3	12520	12265	14.4	15	17.2	17.4	56.5	58.5
3	2014_34	zebra_finch	1252412240	421	3	12524	12240	15	14.6	17.1	16.2	57	58.5
3	2014_35	zebra_finch	1260112638	421	3	12601	12638	18.6	15.8	17	18.5	59.5	58
3	2014_36	zebra_finch	1222812274	424	3	12228	12274	14.5	14.2	17.2	16.8	58.5	58.5
3	2014_37	zebra_finch	1228812373	424	3	12288	12373	13.2	14.1	16.6	17.9	56.5	58
3	2014_38	zebra_finch	1248712325	424	3	12487	12325	15.6	14.1	17.4	16.7	58.5	58
3	2014_39	zebra_finch	1206112155	111	4	12061	12155	20	15.2	18.3	17.8	57.5	61
3	2014_40	zebra_finch	1207612569	111	4	12076	12569	13.7	17.5	15.6	16.9	57.5	56
3	2014_41	zebra_finch	1236112388	111	4	12361	12388	14.9	14.8	17.1	17.9	57.5	58.5
3	2014_42	zebra_finch	1236812659	111	4	12368	12659	17	14.4	17.3	17.2	58	59
3	2014_43	zebra_finch	1206212529	117	4	12062	12529	15	14.5	17.5	17	58	58
3	2014_44	zebra_finch	1225812556	117	4	12258	12556	14.1	15.5	16.7	16.7	55.5	57.5
3	2014_45	zebra_finch	1235612476	117	4	12356	12476	14.4	15.2	16.9	16.9	58	57.5
3	2014_46	zebra_finch	1235612529	117	4	12356	12529	14.4	14.5	16.9	17	58	58
3	2014_47	zebra_finch	1202012483	119	4	12020	12483	17.3	18.2	16.9	18.5	59	57.5
3	2014_48	zebra_finch	1227512672	119	4	12275	12672	13.4	14.7	16.9	17.3	58	56.5
3	2014_49	zebra_finch	1229212584	119	4	12292	12584	14.6	14.4	17.1	16.7	56	59
3	2014_50	zebra_finch	1231812626	119	4	12318	12626	15.6	14	16.3	17	58	57
3	2014_51	zebra_finch	1217712599	213	4	12177	12599	15.8	15.8	17.3	17.4	57	58
3	2014_52	zebra_finch	1240912219	213	4	12409	12219	14	14.8	16.5	17.4	58.5	57
3	2014_53	zebra_finch	1258112034	213	4	12581	12034	16.9	13.3	17.8	17.1	60	56.5
3	2014_54	zebra_finch	1258612200	213	4	12586	12200	15.6	20.9	17.2	19.2	57	59.5
3	2014_55	zebra_finch	1204012616	216	4	12040	12616	18.5	13.1	17.7	16.3	55	57
3	2014_56	zebra_finch	1205512616	216	4	12055	12616	15.3	13.1	17.4	16.3	58	57
3	2014_57	zebra_finch	1212912513	216	4	12129	12513	15.6	15.2	17.9	17.1	56	56.5
3	2014_58	zebra_finch	1231912429	216	4	12319	12429	14.7	15.1	16.8	16.5	57.5	59
3	2014_59	zebra_finch	1223712297	311	4	12237	12297	14.4	13.1	17.6	16.6	57.5	56
3	2014_60	zebra_finch	1227212461	311	4	12272	12461	13.3	13.7	16	16.6	58	58
3	2014_61	zebra_finch	1232412098	311	4	12324	12098	13.5	15.4	16.2	17.9	56	58
3	2014_62	zebra_finch	1236712480	311	4	12367	12480	14.7	15.7	16.7	17.9	57	59
3	2014_63	zebra_finch	1206812364	319	4	12068	12364	16.6	14.9	17.6	16.9	58.5	57.5
3	2014_64	zebra_finch	1212212619	319	4	12122	12619	15.7	16.4	17.7	17.1	60	56.5
3	2014_65	zebra_finch	1231312094	319	4	12313	12094	15.7	13.4	16.4	17.1	57	60.5
3	2014_66	zebra_finch	1244412226	319	4	12444	12226	16.1	13.8	17.1	17.2	59	58
3	2014_67	zebra_finch	1231312220	321	4	12313	12220	15.7	14.1	16.4	NA	57	56.5
3	2014_68	zebra_finch	1255712349	321	4	12557	12349	16.3	15	NA	16.8	58.5	57.5
3	2014_69	zebra_finch	1259312175	321	4	12593	12175	14.3	16	16.4	17.4	56.5	57.5
3	2014_70	zebra_finch	1259712371	321	4	12597	12371	18.9	13.8	18.4	16.9	58	57
3	2014_71	zebra_finch	1221212351	324	4	12212	12351	12.7	15.4	17	16.9	55	58
3	2014_72	zebra_finch	1227212157	324	4	12272	12157	13.3	13.6	16	16.8	58	58
3	2014_73	zebra_finch	1234212456	324	4	12342	12456	14.2	15.2	17.8	17.7	57.5	58.5
3	2014_74	zebra_finch	1242612619	324	4	12426	12619	15.8	16.4	17.3	17.1	58	56.5
3	2014_75	zebra_finch	1223712190	325	4	12237	12190	14.4	12.9	17.6	16.8	57.5	55
3	2014_76	zebra_finch	1257512328	325	4	12575	12328	15	14.6	17.5	17.4	57	58.5
3	2014_77	zebra_finch	1262012521	325	4	12620	12521	16.2	16.5	16.8	18	58	57.5
3	2014_78	zebra_finch	1263212378	325	4	12632	12378	16	14.9	16.8	17.1	60	58
3	2014_79	zebra_finch	1222812383	411	4	12228	12383	14.5	13.8	17.2	16.2	58.5	58.5
3	2014_80	zebra_finch	1229112163	411	4	12291	12163	14.1	14.3	17.1	16.5	57	57.5
3	2014_81	zebra_finch	1234412469	411	4	12344	12469	16.6	14.5	17.5	17.3	58.5	57
3	2014_82	zebra_finch	1236312246	411	4	12363	12246	15.2	14.7	16.9	17.6	58.5	59
3	2014_83	zebra_finch	1252512011	413	4	12525	12011	16.1	15.6	16.8	17.1	58	58
3	2014_84	zebra_finch	1253812099	413	4	12538	12099	14.6	14.2	16.8	17.3	57	59.5
3	2014_85	zebra_finch	1257912320	413	4	12579	12320	16.8	14.8	16.8	18.4	60	61
3	2014_86	zebra_finch	1261212294	413	4	12612	12294	15.8	15.6	17.3	17.5	58.5	60
3	2014_87	zebra_finch	1207112638	416	4	12071	12638	15.8	15.8	16.6	18.5	58.5	58
3	2014_88	zebra_finch	1207112680	416	4	12071	12680	15.8	13.5	16.6	16.7	58.5	58
3	2014_89	zebra_finch	1220312505	416	4	12203	12505	14.8	14.5	17.1	17.3	57	57.5
3	2014_90	zebra_finch	1228012680	416	4	12280	12680	15	13.5	17.3	16.7	60.5	58
3	2014_91	zebra_finch	1216912613	418	4	12169	12613	17.1	16.8	17.4	17.1	57	58.5
3	2014_92	zebra_finch	1241112451	418	4	12411	12451	16.9	15.9	17.7	17.1	59	56.5
3	2014_93	zebra_finch	1252412622	418	4	12524	12622	15	17.4	17.1	17.7	57	60.5
3	2014_94	zebra_finch	1254012452	418	4	12540	12452	14.9	14.4	16.7	17.2	57.5	57.5
3	2014_95	zebra_finch	1205712032	422	4	12057	12032	14.9	17.8	17.4	18.7	59	59
3	2014_96	zebra_finch	1241112666	422	4	12411	12666	16.9	15.2	17.7	18	59	57
3	2014_97	zebra_finch	1242512273	422	4	12425	12273	14.7	13.6	16.7	17.8	57	58
3	2014_98	zebra_finch	1254012505	422	4	12540	12505	14.9	14.5	16.7	17.3	57.5	57.5
3	2014_99	zebra_finch	1211012401	427	4	12110	12401	13.8	16.9	17.1	17.7	58.5	58.5
3	2014_100	zebra_finch	1212412294	427	4	12124	12294	14.1	15.6	16.9	17.5	60	60
3	2014_101	zebra_finch	1228012099	427	4	12280	12099	15	14.2	17.3	17.3	60.5	59.5
3	2014_102	zebra_finch	1233112320	427	4	12331	12320	13.9	14.8	16.1	18.4	57.5	61
3	2014_103	zebra_finch	1203312653	428	4	12033	12653	17	13.4	17.9	17.2	58	59.5
3	2014_104	zebra_finch	1209112170	428	4	12091	12170	14.5	14.2	17.1	17.3	57	58
3	2014_105	zebra_finch	1249412664	428	4	12494	12664	14.9	13.6	17.3	17.8	58.5	56.5
3	2014_106	zebra_finch	1250812011	428	4	12508	12011	15.1	15.6	17.1	17.1	58	58
3	2014_107	zebra_finch	1210712317	112	5	12107	12317	17.2	14.5	17.5	17.3	59.5	58.5
3	2014_108	zebra_finch	1216412172	112	5	12164	12172	14.3	15.1	16.9	17.6	58	58
3	2014_109	zebra_finch	1241712587	112	5	12417	12587	15.4	14.6	18	17.7	57	57
3	2014_110	zebra_finch	1245312090	112	5	12453	12090	15.2	16.5	17	17.7	56.5	59
3	2014_111	zebra_finch	1254712630	112	5	12547	12630	17	15.2	17.7	16.4	57.5	55.5
3	2014_112	zebra_finch	1203912005	114	5	12039	12005	18.5	14.2	18	16.7	57	59
3	2014_113	zebra_finch	1215812392	114	5	12158	12392	13.9	13.8	16.9	16.7	58.5	56
3	2014_114	zebra_finch	1225512427	114	5	12255	12427	15.6	17.6	18.2	16.7	57	59.5
3	2014_115	zebra_finch	1254112670	114	5	12541	12670	15.5	14.7	17.7	17.3	58	58
3	2014_116	zebra_finch	1259112001	114	5	12591	12001	17.1	14	16.9	17	57.5	58.5
3	2014_117	zebra_finch	1200712536	118	5	12007	12536	16	14.9	17.2	16.6	58	57
3	2014_118	zebra_finch	1213112416	118	5	12131	12416	17.5	15.7	17.6	17.2	59.5	58
3	2014_119	zebra_finch	1244612561	118	5	12446	12561	17.1	14.2	18.4	16.9	59.5	57.5
3	2014_120	zebra_finch	1247412477	118	5	12474	12477	12.5	15.5	16.3	17.2	55	60
3	2014_121	zebra_finch	1247412561	118	5	12474	12561	12.5	14.2	16.3	16.9	55	57.5
3	2014_122	zebra_finch	1213112641	121	5	12131	12641	17.5	14.7	17.6	16.6	59.5	59
3	2014_123	zebra_finch	1216012392	121	5	12160	12392	15	13.8	17.5	16.7	58.5	56
3	2014_124	zebra_finch	1227512143	121	5	12275	12143	13.4	16.3	16.9	17.6	58	58
3	2014_125	zebra_finch	1229212637	121	5	12292	12637	14.6	15.5	17.1	18	56	58
3	2014_126	zebra_finch	1229812143	121	5	12298	12143	13.2	16.3	16.4	17.6	58.5	58
3	2014_127	zebra_finch	1201812536	124	5	12018	12536	14.7	14.9	16.8	16.6	57	57
3	2014_128	zebra_finch	1210712398	124	5	12107	12398	17.2	14.6	17.5	17.3	59.5	58
3	2014_129	zebra_finch	1253312490	124	5	12533	12490	14.8	15.9	16.9	17.8	56	61
3	2014_130	zebra_finch	1255512483	124	5	12555	12483	15	18.2	16.1	18.5	58	57.5
3	2014_131	zebra_finch	1257212565	124	5	12572	12565	17.6	16.7	16.8	17.3	59	58
3	2014_132	zebra_finch	1215012476	126	5	12150	12476	16.2	15.2	17.6	16.9	59	57.5
3	2014_133	zebra_finch	1225712416	126	5	12257	12416	15.6	15.7	16.3	17.2	58.5	58
3	2014_134	zebra_finch	1236112482	126	5	12361	12482	14.9	16	17.1	17.8	57.5	59
3	2014_135	zebra_finch	1237512561	126	5	12375	12561	16.7	14.2	17.3	16.9	57.5	57.5
3	2014_136	zebra_finch	1264012672	126	5	12640	12672	16.1	14.7	17.6	17.3	58	56.5
3	2014_137	zebra_finch	1230712090	128	5	12307	12090	16.5	16.5	17.2	17.7	54.5	59
3	2014_138	zebra_finch	1240412431	128	5	12404	12431	14.2	15.5	17.6	16.6	58	59
3	2014_139	zebra_finch	1251112647	128	5	12511	12647	15.7	13.5	17.4	17.1	58	58.5
3	2014_140	zebra_finch	1256612635	128	5	12566	12635	15.3	17.8	17.2	17.8	58.5	59.5
3	2014_141	zebra_finch	1257012155	128	5	12570	12155	18.8	15.2	17.8	17.8	57.5	61
3	2014_142	zebra_finch	1210612583	129	5	12106	12583	15.3	16.1	17.4	17.2	57.5	60
3	2014_143	zebra_finch	1225512440	129	5	12255	12440	15.6	14.1	18.2	17	57	59
3	2014_144	zebra_finch	1243412552	129	5	12434	12552	15.5	16.4	17.5	17.7	56	56
3	2014_145	zebra_finch	1249812172	129	5	12498	12172	14.3	15.1	15.9	17.6	58.5	58
3	2014_146	zebra_finch	1259112587	129	5	12591	12587	17.1	14.6	16.9	17.7	57.5	57
3	2014_147	zebra_finch	1220912470	211	5	12209	12470	13.5	16.5	15.5	16.7	57.5	56
3	2014_148	zebra_finch	1228412462	211	5	12284	12462	19.7	15.7	18.2	17.7	58.5	59.5
3	2014_149	zebra_finch	1229012095	211	5	12290	12095	15.2	14.5	17.8	17.4	58	58
3	2014_150	zebra_finch	1240012517	211	5	12400	12517	16.4	15.5	16.8	17.7	57.5	58.5
3	2014_151	zebra_finch	1262712387	211	5	12627	12387	16.1	14.7	17.1	16.9	58.5	60
3	2014_152	zebra_finch	1207512006	212	5	12075	12006	13.1	14.9	15.3	17.1	55.5	58
3	2014_153	zebra_finch	1208912441	212	5	12089	12441	14.5	13.9	16.7	17	58	60
3	2014_154	zebra_finch	1210012360	212	5	12100	12360	16.2	14.8	17.6	17.1	58	59
3	2014_155	zebra_finch	1212012093	212	5	12120	12093	13.6	13.4	16.8	16.7	57.5	59
3	2014_156	zebra_finch	1259012502	212	5	12590	12502	15.3	15	17.4	17	58	58.5
3	2014_157	zebra_finch	1250412111	215	5	12504	12111	15	13.9	17.2	16.3	59.5	57.5
3	2014_158	zebra_finch	1250912127	215	5	12509	12127	13.3	14.8	16.7	17.6	58	61
3	2014_159	zebra_finch	1258212135	215	5	12582	12135	13.8	16	17.2	18	56.5	56.5
3	2014_160	zebra_finch	1258212145	215	5	12582	12145	13.8	15.5	17.2	17.5	56.5	59
3	2014_161	zebra_finch	1267112303	215	5	12671	12303	15.5	15.1	16.9	17.3	59	61.5
3	2014_162	zebra_finch	1214212639	217	5	12142	12639	15.1	15.3	17.8	16.9	59.5	57.5
3	2014_163	zebra_finch	1223412459	217	5	12234	12459	16	14.6	17.4	16.7	59	57
3	2014_164	zebra_finch	1227012518	217	5	12270	12518	13.7	14.8	16.7	16.7	54.5	57.5
3	2014_165	zebra_finch	1230612568	217	5	12306	12568	15.5	14.8	17.6	16.8	58	57.5
3	2014_166	zebra_finch	1230612650	217	5	12306	12650	15.5	13.6	17.6	16.9	58	60.5
3	2014_167	zebra_finch	1207412625	218	5	12074	12625	17.4	16.2	18.4	16.7	57.5	58
3	2014_168	zebra_finch	1221712211	218	5	12217	12211	15.8	14.8	17.4	17.2	58	57
3	2014_169	zebra_finch	1256212625	218	5	12562	12625	14.3	16.2	17.1	16.7	58	58
3	2014_170	zebra_finch	1262312267	218	5	12623	12267	16.7	14.8	17.1	18.1	55	60.5
3	2014_171	zebra_finch	1267712078	218	5	12677	12078	16.8	13.7	17.2	17	57	58
3	2014_172	zebra_finch	1216812215	219	5	12168	12215	13.1	14.7	15.8	16.9	58	57
3	2014_173	zebra_finch	1216812495	219	5	12168	12495	13.1	15.5	15.8	17.5	58	59
3	2014_174	zebra_finch	1219612500	219	5	12196	12500	14.5	12	17	16	57	55.5
3	2014_175	zebra_finch	1220612215	219	5	12206	12215	14.9	14.7	16.4	16.9	57.5	57
3	2014_176	zebra_finch	1228112466	219	5	12281	12466	15.7	16	16.3	17.8	58.5	57
3	2014_177	zebra_finch	1207412127	221	5	12074	12127	17.4	14.8	18.4	17.6	57.5	61
3	2014_178	zebra_finch	1220512332	221	5	12205	12332	16.2	14.3	17.4	16.8	56.5	59
3	2014_179	zebra_finch	1227012513	221	5	12270	12513	13.7	15.2	16.7	17.1	54.5	56.5
3	2014_180	zebra_finch	1230612266	221	5	12306	12266	15.5	14.3	17.6	17	58	59
3	2014_181	zebra_finch	1233312266	221	5	12333	12266	20	14.3	18.6	17	57.5	59
3	2014_182	zebra_finch	1220612135	223	5	12206	12135	14.9	16	16.4	18	57.5	56.5
3	2014_183	zebra_finch	1221712268	223	5	12217	12268	15.8	14.2	17.4	17.8	58	59
3	2014_184	zebra_finch	1223412303	223	5	12234	12303	16	15.1	17.4	17.3	59	61.5
3	2014_185	zebra_finch	1262312303	223	5	12623	12303	16.7	15.1	17.1	17.3	55	61.5
3	2014_186	zebra_finch	1262312616	223	5	12623	12616	16.7	13.1	17.1	16.3	55	57
3	2014_187	zebra_finch	1205512470	229	5	12055	12470	15.3	16.5	17.4	16.7	58	56
3	2014_188	zebra_finch	1221612093	229	5	12216	12093	15.8	13.4	17.2	16.7	58	59
3	2014_189	zebra_finch	1247812615	229	5	12478	12615	18	15.7	17.4	17.1	58.5	61
3	2014_190	zebra_finch	1250412200	229	5	12504	12200	15	20.9	17.2	19.2	59.5	59.5
3	2014_191	zebra_finch	1260712462	229	5	12607	12462	15.5	15.7	17.8	17.7	57	59.5
3	2014_192	zebra_finch	1221212516	312	5	12212	12516	12.7	15.6	17	17.7	55	59
3	2014_193	zebra_finch	1230012614	312	5	12300	12614	16.8	16.5	18.1	16.2	57.5	60
3	2014_194	zebra_finch	1242612618	312	5	12426	12618	15.8	15.8	17.3	17.6	58	58
3	2014_195	zebra_finch	1257512136	312	5	12575	12136	15	13.6	17.5	16.4	57	60
3	2014_196	zebra_finch	1263212523	312	5	12632	12523	16	14.3	16.8	17	60	57.5
3	2014_197	zebra_finch	1204412633	313	5	12044	12633	14.6	14.6	17.2	16.8	59	59
3	2014_198	zebra_finch	1235812403	313	5	12358	12403	14.5	13.7	17	17.1	57.5	58
3	2014_199	zebra_finch	1252212603	313	5	12522	12603	14.4	15.2	16.7	17.6	58	58
3	2014_200	zebra_finch	1262012339	313	5	12620	12339	16.2	14.4	16.8	16.4	58	58
3	2014_201	zebra_finch	1262012501	313	5	12620	12501	16.2	13.7	16.8	16.4	58	57
3	2014_202	zebra_finch	1219212137	314	5	12192	12137	15.3	12.7	17.2	17.1	56	58
3	2014_203	zebra_finch	1219212349	314	5	12192	12349	15.3	15	17.2	16.8	56	57.5
3	2014_204	zebra_finch	1227112152	314	5	12271	12152	18.6	15.2	17.3	17.9	57	59
3	2014_205	zebra_finch	1227112371	314	5	12271	12371	18.6	13.8	17.3	16.9	57	57
3	2014_206	zebra_finch	1240712072	314	5	12407	12072	16	13.4	17.2	16.7	57.5	56.5
3	2014_207	zebra_finch	1218012560	317	5	12180	12560	13.7	16.2	16.8	17.3	56.5	57.5
3	2014_208	zebra_finch	1218812157	317	5	12188	12157	14.1	13.6	16.8	16.8	57.5	58
3	2014_209	zebra_finch	1223012017	317	5	12230	12217	13.9	15.8	16.4	17.4	56	58
3	2014_210	zebra_finch	1253912351	317	5	12539	12351	13.6	15.4	16.6	16.9	57	58
3	2014_211	zebra_finch	1255712521	317	5	12557	12521	16.3	16.5	NA	18	58.5	57.5
3	2014_212	zebra_finch	1211712238	318	5	12117	12238	16.9	14.7	18.3	17.1	59.5	57
3	2014_213	zebra_finch	1228712154	318	5	12287	12154	13.8	14.8	16.6	17.7	57	58
3	2014_214	zebra_finch	1259312190	318	5	12593	12190	14.3	12.9	16.4	16.8	56.5	55
3	2014_215	zebra_finch	1259712140	318	5	12597	12140	18.9	14.3	18.4	18.4	58	61
3	2014_216	zebra_finch	1265512285	318	5	12655	12285	14.6	13.9	16.8	17.2	59	56.5
3	2014_217	zebra_finch	1206812072	323	5	12068	12072	16.6	13.4	17.6	16.7	58.5	56.5
3	2014_218	zebra_finch	1211712471	323	5	12117	12471	16.9	15.4	18.3	16.3	59.5	56.5
3	2014_219	zebra_finch	1253912621	323	5	12539	12621	13.6	15.8	16.6	17.9	57	58.5
3	2014_220	zebra_finch	1255912152	323	5	12559	12152	15.3	15.2	17.3	17.9	58.5	59
3	2014_221	zebra_finch	1265512137	323	5	12655	12137	14.6	12.7	16.8	17.1	59	58
3	2014_222	zebra_finch	1230012226	326	5	12300	12226	16.8	13.8	18.1	17.2	57.5	58
3	2014_223	zebra_finch	1232412094	326	5	12324	12094	13.5	13.4	16.2	17.1	56	60.5
3	2014_224	zebra_finch	1236712285	326	5	12367	12285	14.7	13.9	16.7	17.2	57	56.5
3	2014_225	zebra_finch	1247212560	326	5	12472	12560	13.9	16.2	16.9	17.3	59	57.5
3	2014_226	zebra_finch	1252212364	326	5	12522	12364	14.4	14.9	16.7	16.9	58	57.5
3	2014_227	zebra_finch	1202212420	327	5	12022	12420	15.2	14	16.3	17.4	56.5	58.5
3	2014_228	zebra_finch	1219212098	327	5	12192	12098	15.3	15.4	17.2	17.9	56	58
3	2014_229	zebra_finch	1221812420	327	5	12218	12420	14.2	14	16.8	17.4	57.5	58.5
3	2014_230	zebra_finch	1227112098	327	5	12271	12098	18.6	15.4	17.3	17.9	57	58
3	2014_231	zebra_finch	1227112403	327	5	12271	12403	18.6	13.7	17.3	17.1	57	58
3	2014_232	zebra_finch	1233512297	328	5	12335	12297	15.6	13.1	16.9	16.6	55	56
3	2014_233	zebra_finch	1240712121	328	5	12407	12121	16	18.3	17.2	17.8	57.5	59.5
3	2014_234	zebra_finch	1243812614	328	5	12438	12614	16	16.5	16.5	16.2	57	60
3	2014_235	zebra_finch	1254412618	328	5	12544	12618	15.3	15.8	16.8	17.6	58.5	58
3	2014_236	zebra_finch	1263412523	328	5	12634	12523	15.8	14.3	17.9	17	59	57.5
3	2014_237	zebra_finch	1214412359	426	5	12144	12359	17.3	13.9	18.1	17.4	61	57.5
3	2014_238	zebra_finch	1214412399	426	5	12144	12399	17.3	14.6	18.1	17.2	61	58
3	2014_239	zebra_finch	1217912458	426	5	12179	12458	14.5	14.9	16.5	17.7	57	56.5
3	2014_240	zebra_finch	1257912399	426	5	12579	12399	16.8	14.6	16.8	17.2	60	58
3	2014_241	zebra_finch	1261212574	426	5	12612	12574	15.8	14.9	17.3	17.2	58.5	60
3	2014_242	zebra_finch	1202112054	429	5	12021	12054	16.1	14.7	17.4	17.2	58.5	58
3	2014_243	zebra_finch	1207112383	429	5	12071	12383	15.8	13.8	16.6	16.2	58.5	58.5
3	2014_244	zebra_finch	1212312469	429	5	12123	12469	14.6	14.5	17.7	17.3	59.5	57
3	2014_245	zebra_finch	1252612246	429	5	12526	12246	14.1	14.7	16.5	17.6	59	59
3	2014_246	zebra_finch	1259512041	429	5	12595	12041	15.5	15.1	17.9	17.3	57.5	60
3	2014_247	zebra_finch	1201812440	113	6	12018	12440	14.7	14.1	16.8	17	57	59
3	2014_248	zebra_finch	1215012077	113	6	12150	12077	16.2	13.1	17.6	16.8	59	59.5
3	2014_249	zebra_finch	1225712635	113	6	12257	12635	15.6	17.8	16.3	17.8	58.5	59.5
3	2014_250	zebra_finch	1255512419	113	6	12555	12419	15	15.3	16.1	17.5	58	58.5
3	2014_251	zebra_finch	1257212647	113	6	12572	12647	17.6	13.5	16.8	17.1	59	58.5
3	2014_252	zebra_finch	1264012064	113	6	12640	12064	16.1	12	17.6	16.8	58	55
3	2014_253	zebra_finch	1243412065	116	6	12434	12065	15.5	14.5	17.5	17.2	56	56
3	2014_254	zebra_finch	1243412143	116	6	12434	12143	15.5	16.3	17.5	17.6	56	58
3	2014_255	zebra_finch	1249812002	116	6	12498	12002	14.3	15.5	15.9	16.6	58.5	56.5
3	2014_256	zebra_finch	1251112201	116	6	12511	12201	15.7	16.8	17.4	17.5	58	58
3	2014_257	zebra_finch	1251912143	116	6	12519	12143	16	16.3	16.8	17.6	59	58
3	2014_258	zebra_finch	1257012336	116	6	12570	12336	18.8	15.5	17.8	16.2	57.5	59
3	2014_259	zebra_finch	1206112584	125	6	12061	12584	20	14.4	18.3	16.7	57.5	59
3	2014_260	zebra_finch	1216412477	125	6	12164	12477	14.3	15.5	16.9	17.2	58	60
3	2014_261	zebra_finch	1236812602	125	6	12368	12602	17	16.5	17.3	16.2	58	57.5
3	2014_262	zebra_finch	1241712405	125	6	12417	12405	15.4	14.9	18	17.2	57	59
3	2014_263	zebra_finch	1245312352	125	6	12453	12352	15.2	16.9	17	17.8	56.5	58.5
3	2014_264	zebra_finch	1254712529	125	6	12547	12529	17	14.5	17.7	17	57.5	58
3	2014_265	zebra_finch	1203912077	127	6	12039	12077	18.5	13.1	18	16.8	57	59.5
3	2014_266	zebra_finch	1215812569	127	6	12158	12569	13.9	17.5	16.9	16.9	58.5	56
3	2014_267	zebra_finch	1251912419	127	6	12519	12419	16	15.3	16.8	17.5	59	58.5
3	2014_268	zebra_finch	1254112388	127	6	12541	12388	15.5	14.8	17.7	17.9	58	58.5
3	2014_269	zebra_finch	1254112630	127	6	12541	12630	15.5	15.2	17.7	16.4	58	55.5
3	2014_270	zebra_finch	1264212659	127	6	12642	12659	15.8	14.4	17.4	17.2	61	59
3	2014_271	zebra_finch	1214212145	222	6	12142	12145	15.1	15.5	17.8	17.5	59.5	59
3	2014_272	zebra_finch	1216812247	222	6	12168	12247	13.1	14.6	15.8	17.2	58	58.5
3	2014_273	zebra_finch	1219612111	222	6	12196	12111	14.5	13.9	17	16.3	57	57.5
3	2014_274	zebra_finch	1223212429	222	6	12232	12429	14.6	15.1	17.2	16.5	58	59
3	2014_275	zebra_finch	1228112191	222	6	12281	12191	15.7	14.5	16.3	17.8	58.5	57
3	2014_276	zebra_finch	1267712681	222	6	12677	12681	16.8	15.1	17.2	16.8	57	58.5
3	2014_277	zebra_finch	1208912459	224	6	12089	12459	14.5	14.6	16.7	16.7	58	57
3	2014_278	zebra_finch	1212012215	224	6	12120	12215	13.6	14.7	16.8	16.9	57.5	57
3	2014_279	zebra_finch	1240012466	224	6	12400	12466	16.4	16	16.8	17.8	57.5	57
3	2014_280	zebra_finch	1258112215	224	6	12581	12215	16.9	14.7	17.8	16.9	60	57
3	2014_281	zebra_finch	1259012518	224	6	12590	12518	15.3	14.8	17.4	16.7	58	57.5
3	2014_282	zebra_finch	1263112437	224	6	12631	12437	16.3	13.8	17	17.3	55.5	58
3	2014_283	zebra_finch	1202712387	228	6	12027	12387	14.4	14.7	16.5	16.9	59	60
3	2014_284	zebra_finch	1204012365	228	6	12040	12365	18.5	14	17.7	17.3	55	59.5
3	2014_285	zebra_finch	1223112599	228	6	12231	12599	13.9	15.8	17.6	17.4	58	58
3	2014_286	zebra_finch	1258212034	228	6	12582	12034	13.8	13.3	17.2	17.1	56.5	56.5
3	2014_287	zebra_finch	1261012636	228	6	12610	12636	14.9	17.6	17.8	17.2	56.5	57.5
3	2014_288	zebra_finch	1267112599	228	6	12671	12599	15.5	15.8	16.9	17.4	59	58
3	2014_289	zebra_finch	1213412493	316	6	12134	12493	16.7	15.2	16.9	17.2	55	59
3	2014_290	zebra_finch	1213412629	316	6	12134	12629	16.7	14.7	16.9	16.4	55	54.5
3	2014_291	zebra_finch	1226912629	316	6	12269	12629	15.9	14.7	16.3	16.4	56.5	54.5
3	2014_292	zebra_finch	1229612471	316	6	12296	12471	18.5	15.4	17.4	16.3	58.5	56.5
3	2014_293	zebra_finch	1236912471	316	6	12369	12471	15.5	15.4	17.3	16.3	60	56.5
3	2014_294	zebra_finch	1236912621	316	6	12369	12621	15.5	15.8	17.3	17.9	60	58.5
3	2014_295	zebra_finch	1223912136	329	6	12239	12136	13.4	13.6	16.9	16.4	57.5	60
3	2014_296	zebra_finch	1236912516	329	6	12369	12516	15.5	15.6	17.3	17.7	60	59
3	2014_297	zebra_finch	1246312633	329	6	12463	12633	14.9	14.6	17.2	16.8	57	59
3	2014_298	zebra_finch	1251412501	329	6	12514	12501	17.3	13.7	16.5	16.4	56	57
3	2014_299	zebra_finch	1258812059	329	6	12588	12059	15.1	16.3	17.1	17.2	56.5	60
3	2014_300	zebra_finch	1267912480	329	6	12679	12480	16	15.7	16.8	17.9	57	59
3	2014_301	zebra_finch	1227912054	412	6	12279	12054	16.3	14.7	17.5	17.2	60	58
3	2014_302	zebra_finch	1228812214	412	6	12288	12214	13.2	14.5	16.6	17.5	56.5	59.5
3	2014_303	zebra_finch	1248412289	412	6	12484	12289	18.1	15.4	18.9	17.3	56.5	59
3	2014_304	zebra_finch	1248712664	412	6	12487	12664	15.6	13.6	17.4	17.8	58.5	56.5
3	2014_305	zebra_finch	1249212170	412	6	12492	12170	14.2	14.2	16.6	17.3	58.5	58
3	2014_306	zebra_finch	1266212653	412	6	12662	12653	13.7	13.4	16.9	17.2	59	59.5
3	2014_307	zebra_finch	1202112032	414	6	12021	12032	16.1	17.8	17.4	18.7	58.5	59
3	2014_308	zebra_finch	1209112527	414	6	12091	12527	14.5	14.3	17.1	17.2	57	57.5
3	2014_309	zebra_finch	1213212032	414	6	12132	12032	13.2	17.8	16.8	18.7	58	59
3	2014_310	zebra_finch	1213212278	414	6	12132	12278	13.2	14.2	16.8	17	58	59.5
3	2014_311	zebra_finch	1252612265	414	6	12526	12265	14.1	15	16.5	17.4	59	58.5
3	2014_312	zebra_finch	1259512278	414	6	12595	12278	15.5	14.2	17.9	17	57.5	59.5
3	2014_313	zebra_finch	1203312051	415	6	12033	12051	17	14.1	17.9	17.3	58	57.5
3	2014_314	zebra_finch	1212312225	415	6	12123	12225	14.6	14.5	17.7	17.3	59.5	58.5
3	2014_315	zebra_finch	1233112273	415	6	12331	12273	13.9	13.6	16.1	17.8	57.5	58
3	2014_316	zebra_finch	1247512666	415	6	12475	12666	15.2	15.2	17.1	18	57.5	57
3	2014_317	zebra_finch	1249412666	415	6	12494	12666	14.9	15.2	17.3	18	58.5	57
3	2014_318	zebra_finch	1250812389	415	6	12508	12389	15.1	15.7	17.1	16.6	58	59
3	2014_319	zebra_finch	1209712248	122	7	12097	12248	16.3	14.3	16.5	16.9	59.5	56.5
3	2014_320	zebra_finch	1214712005	122	7	12147	12005	13.9	14.2	16.7	16.7	54	59
3	2014_321	zebra_finch	1231812001	122	7	12318	12001	15.6	14	16.3	17	58	58.5
3	2014_322	zebra_finch	1231812336	122	7	12318	12336	15.6	15.5	16.3	16.2	58	59
3	2014_323	zebra_finch	1232912427	122	7	12329	12427	14.3	17.6	16.8	16.7	57.5	59.5
3	2014_324	zebra_finch	1235612336	122	7	12356	12336	14.4	15.5	16.9	16.2	58	59
3	2014_325	zebra_finch	1244612001	122	7	12446	12001	17.1	14	18.4	17	59.5	58.5
3	2014_326	zebra_finch	1200912414	123	7	12009	12414	14.9	15	17.4	17	53.5	59
3	2014_327	zebra_finch	1204512002	123	7	12045	12002	18	15.5	18.5	16.6	59	56.5
3	2014_328	zebra_finch	1204512065	123	7	12045	12065	18	14.5	18.5	17.2	59	56
3	2014_329	zebra_finch	1206212065	123	7	12062	12065	15	14.5	17.5	17.2	58	56
3	2014_330	zebra_finch	1206212414	123	7	12062	12414	15	15	17.5	17	58	59
3	2014_331	zebra_finch	1225812464	123	7	12258	12464	14.1	18	16.7	18.3	55.5	58.5
3	2014_332	zebra_finch	1267612204	123	7	12676	12204	16.6	13.8	17.9	17	60	56.5
3	2014_333	zebra_finch	1200812499	423	7	12008	12499	17	16.3	17.2	16.8	58	58.5
3	2014_334	zebra_finch	1200812527	423	7	12008	12527	17	14.3	17.2	17.2	58	57.5
3	2014_335	zebra_finch	1208012389	423	7	12080	12389	13.7	15.7	16.4	16.6	57	59
3	2014_336	zebra_finch	1210112278	423	7	12101	12278	15.4	14.2	17.5	17	57.5	59.5
3	2014_337	zebra_finch	1210912499	423	7	12109	12499	13.3	16.3	16.4	16.8	54	58.5
3	2014_338	zebra_finch	1225012527	423	7	12250	12527	15.6	14.3	17.7	17.2	57	57.5
3	2014_339	zebra_finch	1234012051	423	7	12340	12051	16.8	14.1	16.2	17.3	59	57.5
3	2014_340	zebra_finch	1217712211	225	8	12177	12211	15.8	14.8	17.3	17.2	57	57
3	2014_341	zebra_finch	1217712568	225	8	12177	12568	15.8	14.8	17.3	16.8	57	57.5
3	2014_342	zebra_finch	1228412078	225	8	12284	12078	19.7	13.7	18.2	17	58.5	58
3	2014_343	zebra_finch	1235412267	225	8	12354	12267	15.1	14.8	16.8	18.1	58.5	60.5
3	2014_344	zebra_finch	1258612211	225	8	12586	12211	15.6	14.8	17.2	17.2	57	57
3	2014_345	zebra_finch	1258612568	225	8	12586	12568	15.6	14.8	17.2	16.8	57	57.5
3	2014_346	zebra_finch	1262712650	225	8	12627	12650	16.1	13.6	17.1	16.9	58.5	60.5
3	2014_347	zebra_finch	1265412639	225	8	12654	12639	15.7	15.3	17.2	16.9	58	57.5
3	2014_348	zebra_finch	1212212125	322	9	12122	12125	15.7	15.2	17.7	18.2	60	58.5
3	2014_349	zebra_finch	1212212497	322	9	12122	12497	15.7	16.6	17.7	17.5	60	59.5
3	2014_350	zebra_finch	1218812497	322	9	12188	12497	14.1	16.6	16.8	17.5	57.5	59.5
3	2014_351	zebra_finch	1223012125	322	9	12230	12125	13.9	15.2	16.4	18.2	56	58.5
3	2014_352	zebra_finch	1228712629	322	9	12287	12629	13.8	14.7	16.6	16.4	57	54.5
3	2014_353	zebra_finch	1244412202	322	9	12444	12202	16.1	14	17.1	17	59	57.5
3	2014_354	zebra_finch	1244412493	322	9	12444	12493	16.1	15.2	17.1	17.2	59	59
3	2014_355	zebra_finch	1244412542	322	9	12444	12542	16.1	13.1	17.1	17.1	59	59.5
3	2014_356	zebra_finch	1267812202	322	9	12678	12202	16.7	14	16.7	17	59.5	57.5
5	2012	zebra_finch	1102311067	vol 14-15	16	11023	11067	11.9	12.6	16.2	16.3	NA	NA
5	2012	zebra_finch	1100311020	vol 14-15	16	11003	11020	11.3	11.6	16.4	16.2	NA	NA
5	2012	zebra_finch	1101011022	vol 14-15	16	11010	11022	12.3	12.2	15.9	16.2	NA	NA
5	2012	zebra_finch	1103411033	vol 14-15	16	11034	11033	12.7	12.4	17.1	16.7	NA	NA
5	2012	zebra_finch	1100211096	vol 14-15	16	11002	11096	11.7	13.3	15.6	16.8	NA	NA
5	2012	zebra_finch	1103611053	vol 14-15	16	11036	11053	12.6	10.8	16.3	16	NA	NA
5	2012	zebra_finch	1103911040	vol 14-15	16	11039	11040	11.9	10.1	15.1	15.4	NA	NA
5	2012	zebra_finch	1104811041	vol 14-15	16	11048	11041	12.5	12	17	15.1	NA	NA
5	2012	zebra_finch	1101911045	vol 14-15	16	11019	11045	12.9	12.7	16.5	17.5	NA	NA
5	2012	zebra_finch	1106911011	vol 14-15	16	11069	11011	12.8	11.1	17.3	16.4	NA	NA
5	2012	zebra_finch	1105411042	vol 14-15	16	11054	11042	11.9	11.5	16.7	16.5	NA	NA
5	2012	zebra_finch	1106311057	vol 14-15	16	11063	11057	12.1	12	16.5	16.2	NA	NA
5	2012	zebra_finch	1104911035	vol 14-15	16	11049	11035	11.4	13.5	16.3	NA	NA	NA
5	2012	zebra_finch	1101411060	vol 14-15	16	11014	11060	11.1	11.1	16.2	16.1	NA	NA
5	2012	zebra_finch	1102511088	vol 14-15	16	11025	11088	12.2	11.4	16.6	16	NA	NA
5	2012	zebra_finch	1104311005	vol 14-15	16	11043	11005	12.3	12.5	NA	15.6	NA	NA
5	2012	zebra_finch	1108011099	vol 18-19	15	11080	11099	11.2	11.5	16.3	15.7	NA	NA
5	2012	zebra_finch	1110911121	vol 18-19	15	11109	11121	11.5	11.2	15.6	15.9	NA	NA
5	2012	zebra_finch	1111611102	vol 18-19	15	11116	11102	12.6	13.4	16.2	17.3	NA	NA
5	2012	zebra_finch	1107411077	vol 18-19	15	11074	11077	11.2	12.3	16.3	17.4	NA	NA
5	2012	zebra_finch	1108111083	vol 18-19	15	11081	11083	11.1	12	16.3	17	NA	NA
5	2012	zebra_finch	1107911071	vol 18-19	15	11079	11071	11	11.5	15.9	16.2	NA	NA
5	2012	zebra_finch	1110111098	vol 18-19	15	11101	11098	12.2	12.8	17.5	17.1	NA	NA
5	2012	zebra_finch	1111511092	vol 18-19	15	11115	11092	11.8	11.9	16.1	16.7	NA	NA
5	2012	zebra_finch	1108411206	vol 18-19	15	11084	11206	9.4	10.6	15.5	15.3	NA	NA
5	2012	zebra_finch	1106811082	vol 18-19	15	11068	11082	11.4	10.5	16.4	16.3	NA	NA
5	2012	zebra_finch	1108711127	vol 18-19	15	11087	11127	12.1	10.7	16.7	17	NA	NA
5	2012	zebra_finch	1110011167	vol 18-19	15	11100	11167	11	10.9	15.3	16.2	NA	NA
5	2012	zebra_finch	1107311148	vol 18-19	15	11073	11148	12.1	12.4	16.5	16.1	NA	NA
5	2012	zebra_finch	1106511164	vol 18-19	15	11065	11164	11.3	11.4	15.7	15.5	NA	NA
5	2012	zebra_finch	1106611090	vol 18-19	15	11066	11090	12.9	11.9	16.4	15.9	NA	NA
4	2012	zebra_finch	1113911175	vol 16-17	16	11139	11175	12.2	11.9	16.3	17	NA	NA
4	2012	zebra_finch	1115211135	vol 16-17	16	11152	11135	11.9	12.2	16.7	17.2	NA	NA
4	2012	zebra_finch	1119711158	vol 16-17	16	11197	11158	12.5	11.2	16.6	16.5	NA	NA
4	2012	zebra_finch	1121411147	vol 16-17	16	11214	11147	10.8	12.9	15.5	16.8	NA	NA
4	2012	zebra_finch	1117111190	vol 16-17	16	11171	11190	11.9	11.2	16.9	16.7	NA	NA
4	2012	zebra_finch	1116811134	vol 16-17	16	11168	11134	11.5	13.6	16.6	16.9	NA	NA
4	2012	zebra_finch	1121711137	vol 16-17	16	11217	11137	12.8	12.7	16.5	15.9	NA	NA
4	2012	zebra_finch	1116511144	vol 16-17	16	11165	11144	11.5	10.3	16.5	17.1	NA	NA
4	2012	zebra_finch	1120711163	vol 16-17	16	11207	11163	13.7	12.1	17.3	16.3	NA	NA
4	2012	zebra_finch	1121311184	vol 16-17	16	11213	11184	12	11.6	16.3	NA	NA	NA
4	2012	zebra_finch	1118711185	vol 16-17	16	11187	11185	10.8	12.4	15.4	16.6	NA	NA
4	2012	zebra_finch	1118211170	vol 16-17	16	11182	11170	12.4	10.8	16.3	15.4	NA	NA
4	2012	zebra_finch	1122711194	vol 16-17	16	11227	11194	11	12	16.2	15.8	NA	NA
4	2012	zebra_finch	1116111174	vol 16-17	16	11161	11174	11.3	12.2	15.1	17	NA	NA
4	2012	zebra_finch	1119211169	vol 16-17	16	11192	11169	10	11.2	15.1	16.1	NA	NA
4	2012	zebra_finch	1115511189	vol 16-17	16	11155	11189	10.4	11.7	16.6	15.9	NA	NA
4	2012	zebra_finch	1122811218	vol 2-3	15	11228	11218	12.1	11.7	17.1	16.3	NA	NA
4	2012	zebra_finch	1119311199	vol 2-3	15	11193	11199	11	12.2	15.9	17	NA	NA
4	2012	zebra_finch	1124011219	vol 2-3	15	11240	11219	12	11.1	16.3	16.9	NA	NA
4	2012	zebra_finch	1123711241	vol 2-3	15	11237	11241	11.7	11.8	16.3	16.4	NA	NA
4	2012	zebra_finch	1122411223	vol 2-3	15	11224	11223	12.2	12.2	16.7	16.6	NA	NA
4	2012	zebra_finch	1123411201	vol 2-3	15	11234	11201	11.8	12.5	16.7	17.1	NA	NA
4	2012	zebra_finch	1119111243	vol 2-3	15	11191	11243	11.3	12	15.6	16.5	NA	NA
4	2012	zebra_finch	1119611210	vol 2-3	15	11196	11210	12.4	12.4	17.2	17	NA	NA
4	2012	zebra_finch	1123911253	vol 2-3	15	11239	11253	11.6	11.9	15.6	16.2	NA	NA
4	2012	zebra_finch	1126311230	vol 2-3	15	11263	11230	11.5	13.1	NA	17.2	NA	NA
4	2012	zebra_finch	1122011202	vol 2-3	15	11220	11202	12	12.3	15.9	16.5	NA	NA
4	2012	zebra_finch	1121111215	vol 2-3	15	11211	11215	13.1	12.5	17	16.8	NA	NA
4	2012	zebra_finch	1124511203	vol 2-3	15	11245	11203	14	12.6	17.5	17.3	NA	NA
4	2012	zebra_finch	1123611208	vol 2-3	15	11236	11208	11.2	12.7	16.6	15.8	NA	NA
4	2012	zebra_finch	1123511216	vol 2-3	15	11235	11216	12.1	12.2	16.2	16	NA	NA
4	2012	zebra_finch	1127811250	vol 4-5	14	11278	11250	12	12	17.2	16.5	NA	NA
4	2012	zebra_finch	1131011258	vol 4-5	14	11310	11258	10.7	11.8	15.8	16.1	NA	NA
4	2012	zebra_finch	1131611249	vol 4-5	14	11316	11249	12.3	11.3	16.6	15.8	NA	NA
4	2012	zebra_finch	1132111269	vol 4-5	14	11321	11269	11.7	12.7	16.4	16.4	NA	NA
4	2012	zebra_finch	1130611274	vol 4-5	14	11306	11274	12.6	12.1	16.5	16.5	NA	NA
4	2012	zebra_finch	1126111291	vol 4-5	14	11261	11291	12.8	11.1	17.3	16	NA	NA
4	2012	zebra_finch	1132211283	vol 4-5	14	11322	11283	12.9	11.9	18.5	16.1	NA	NA
4	2012	zebra_finch	1127011256	vol 4-5	14	11270	11256	11.5	11.2	15.4	15.7	NA	NA
4	2012	zebra_finch	1125511260	vol 4-5	14	11255	11260	12.3	13.3	17.6	17.3	NA	NA
4	2012	zebra_finch	1132311302	vol 4-5	14	11323	11302	12	11.1	17.3	0	NA	NA
4	2012	zebra_finch	1128011266	vol 4-5	14	11280	11266	12.8	11.7	16	16.2	NA	NA
4	2012	zebra_finch	1129611292	vol 4-5	14	11296	11292	12.5	12.2	17.5	16.5	NA	NA
4	2012	zebra_finch	1129511262	vol 4-5	14	11295	11262	12.4	12.4	17.5	16.6	NA	NA
4	2012	zebra_finch	1131511303	vol 4-5	14	11315	11303	10.1	11	15.5	15.4	NA	NA
4	2012	zebra_finch	1105511037	vol 6-7	13	11055	11037	12.4	12.3	16.3	16.3	NA	NA
4	2012	zebra_finch	1102411051	vol 6-7	13	11024	11051	11.9	10.9	16.3	15.2	NA	NA
4	2012	zebra_finch	1109511136	vol 6-7	13	11095	11136	9.4	11.2	14.5	15.8	NA	NA
4	2012	zebra_finch	1106411021	vol 6-7	13	11064	11021	13.1	13.3	17.8	16.8	NA	NA
4	2012	zebra_finch	1111011070	vol 6-7	13	11110	11070	13.6	13.1	16.6	16.9	NA	NA
4	2012	zebra_finch	1104711133	vol 6-7	13	11047	11133	11.9	10.8	16.4	15.5	NA	NA
4	2012	zebra_finch	1100111017	vol 6-7	13	11001	11017	12.6	12.2	16.2	15.9	NA	NA
4	2012	zebra_finch	1104611044	vol 6-7	13	11046	11044	12.1	10.7	16.5	16	NA	NA
4	2012	zebra_finch	1114911061	vol 6-7	13	11149	11061	11.7	11.6	16.3	16.4	NA	NA
4	2012	zebra_finch	1106211008	vol 6-7	13	11062	11008	12	12	16	15.7	NA	NA
4	2012	zebra_finch	1100611004	vol 6-7	13	11006	11004	12.5	11.6	17.1	16.4	NA	NA
4	2012	zebra_finch	1112811122	vol 6-7	13	11128	11122	11.4	11.2	15.1	15.8	NA	NA
4	2012	zebra_finch	1114511078	vol 6-7	13	11145	11078	13.2	12	17.1	16.2	NA	NA

## Sheet: summary 
sort	study	source	year	data_source	species	species2	big_trait_types	type_of_trait	sample_size	weight	correlation_z	weight*correlation	weight_sum	weight_mean
1	168	unpublished	unpublished	experimental	Zebra_finch	Taeniopygia_guttata	body_size	mass	44	6.40312	0.0112193	0.0718384	115.874	-0.0204265
2	168	unpublished	unpublished	experimental	Zebra_finch	Taeniopygia_guttata	body_size	leg_measurements	44	6.40312	0.252465	1.61656
3	168	unpublished	unpublished	experimental	Zebra_finch	Taeniopygia_guttata	body_size	wing_measurements	44	6.40312	-0.2602	-1.66609
4	168	unpublished	unpublished	experimental	Zebra_finch	Taeniopygia_guttata	body_size	mass	35	5.65685	-0.450596	-2.54896
5	168	unpublished	unpublished	experimental	Zebra_finch	Taeniopygia_guttata	body_size	leg_measurements	35	5.65685	0.204614	1.15747
6	168	unpublished	unpublished	experimental	Zebra_finch	Taeniopygia_guttata	body_size	wing_measurements	35	5.65685	0.0741737	0.41959
7	168	unpublished	unpublished	experimental	Zebra_finch	Taeniopygia_guttata	body_size	mass	31	5.2915	0.299	1.58216
8	168	unpublished	unpublished	experimental	Zebra_finch	Taeniopygia_guttata	body_size	leg_measurements	29	5.09902	0.38259	1.95083
9	168	unpublished	unpublished	experimental	Zebra_finch	Taeniopygia_guttata	body_size	mass	58	7.4162	0.27416	2.03322
10	168	unpublished	unpublished	experimental	Zebra_finch	Taeniopygia_guttata	body_size	leg_measurements	56	7.28011	0.2104	1.53174
11	168	unpublished	unpublished	experimental	Zebra_finch	Taeniopygia_guttata	body_size	leg_measurements	331	18.1108	-0.250197	-4.53126
12	168	unpublished	unpublished	experimental	Zebra_finch	Taeniopygia_guttata	body_size	mass	336	18.2483	-0.0969944	-1.76998
13	168	unpublished	unpublished	experimental	Zebra_finch	Taeniopygia_guttata	body_size	wing_measurements	336	18.2483	-0.121328	-2.21402
